# Supplementary material for: Fractionating proteins with nitrite-reducing activity in “Candidatus Kuenenia stuttgartiensis” strain CSTR1
Source: Front Microbiol. 2025 Feb 26;16:1483703. doi: 10.3389/fmicb.2025.1483703 (PMC11897245; doi:10.3389/fmicb.2025.1483703)
Supplement: Supplementary file 1 [file Supplementary_file_1.zip]

Archive with 4 entries (4 files):
- Data S1.fasta
- Data S2.fasta
- Supplementary material.pdf
- Table S1-S7.XLSX
