# Supplementary material for: Fractionating proteins with nitrite-reducing activity in “Candidatus Kuenenia stuttgartiensis” strain CSTR1
Source: Front Microbiol. 2025 Feb 26;16:1483703. doi: 10.3389/fmicb.2025.1483703 (PMC11897245; doi:10.3389/fmicb.2025.1483703)
Supplement: Supplementary file 1 [file Supplementary_file_1.zip › Table S1-S7.XLSX]

## Sheet: Table captions
Supplementary Table S1. Protein distribution in fractions of “Ca. Kuenenia stuttgartiensis” strain CSTR1 cell extracts separated by ultracentrifugation. KUST: locus tag in “Ca. Kuenenia stuttgartiensis” KUST genome. Protein distribution score was calculated as follows: percentage in membrane fraction × 1.0 + percentage in intermediate fraction × 0.5. SEC fraction: fraction in the SEC run (Supplem…
Supplementary Table S2. Protein distribution in fractions of prefractionated “Ca. Kuenenia stuttgartiensis” strain CSTR1 cell extracts separated by size exclusion chromatography (SEC). Starting material for SEC was the fraction with size >100 kDa after ultracentrifugation (taking the intermediate fraction) and ultrafiltration (Supplementary Figure S13). Fractions (0.5 mL each) were collected betw…
Supplementary Table S3. Protein distribution in fractions of “Ca. Kuenenia stuttgartiensis” strain CSTR1 cell extracts separated by size exclusion chromatography. Fractions (0.5 mL each) were collected between 6 mL and 18 mL. KUST: locus tag in “Ca. Kuenenia stuttgartiensis” KUST genome. Dataset accession number in PRIDE: PXD054988
Supplementary Table S4. Protein distribution in fractions of “Ca. Kuenenia stuttgartiensis” strain CSTR1 cell extracts separated by size exclusion chromatography. Fractions (0.1 mL each) were collected between 11.5 mL and 12.9 mL. KUST: locus tag in “Ca. Kuenenia stuttgartiensis” KUST genome. Dataset accession number in PRIDE: PXD054995
Supplementary Table S5. Protein distribution in fractions of “Ca. Kuenenia stuttgartiensis” strain CSTR1 cell extracts separated by anion exchange chromatography (AEC). Fractions (0.2~0.4 mL each) were collected between 8.7 mL and 22.7 mL. Data from F37 and F48 were discarded due to problems during mass acquisition. Corresponding AEC curve and activities of fractions were shown in Supplementary F…
Supplementary Table S6. Proteins that matched the distribution of nitrite-reducing activity in the size exclusion chromatographic run as described in Figure 6. The protein distribution in fractions F12–F17 was considered a match to the activity distribution, if the protein abundances follow F14 >F15>F13>/≈F16>F12>/≈F17. KUST: locus tag in “Ca. Kuenenia stuttgartiensis” KUST genome. Complete distr…
Supplementary Table S7. Nitrite reductases detected using two nitrite reductase databases (a collection of 1.309 sequences from UniProt/Swiss-Prot and a compiled collection of NirS/NirK sequences by Pold et al., 2024)

## Sheet: Table S1
Locus tag	KUST	Annotation	MW [kDa]	calc. pI	SignalP6.0	TMHMM2	Normalized protein abundance (MS intensity)								Percentage			Distribution score (percentage in membrane fraction × 1.0 + percentage in intermediate fraction × 0.5)	SEC fraction	Protein abundance of membrane proteins in de Almeida et al. 2016	Expression level (RPKM) of membrane proteins in de Almeida et al. 2016
							Cell extract	Stdev	Membrane	Stdev	Intermediate	Stdev	Cytosolic	Stdev	Membrane	Intermediate	Cytosolic
KsCSTR_28210	kuste2861	hydrazine synthase subunit alpha, GN=hzsA	90.2	6.71	SP	0	1.81741e+11	1.19467e+10	7.76669e+10	4.02785e+09	7.84868e+09	9.80701e+08	1.55347e+09	1.14958e+08	94.2926	4.7644	0.943003	0.966748	F13	38	14567
KsCSTR_28190	kuste2859	hydrazine synthase subunit beta, GN=hzsB	41.1	6.13	SP	1	1.23757e+11	1.18166e+10	5.32187e+10	1.0021e+09	3.37845e+09	4.69629e+08	4.52726e+08	4.66358e+07	96.5256	3.06384	0.410567	0.980575	F13	25	21694
KsCSTR_46980	kustc0694	hydrazine dehydrogenase, GN=HDH	72.4	7.93	OTHER	1	1.02607e+11	2.63122e+09	5.31612e+10	3.3017e+09	3.53154e+08	9.48222e+07	5.63305e+07	8.34898e+06	99.6163	0.33088	0.0527776	0.997818	F5	39	18179
KsCSTR_11820	kustd1340	hydrazine dehydrogenase, GN=HDH	65.1	6.98	SP	0	9.24452e+10	3.47176e+09	4.93673e+10	2.96334e+09	3.39169e+08	9.12436e+07	5.55318e+07	8.34062e+06	99.6018	0.342148	0.0560196	0.997729	F5
KsCSTR_12680	kuste2860	hydrazine synthase subunit gamma, GN=hzsC	37.5	6.24	SP	1	1.125e+11	8.97598e+09	4.5195e+10	1.25149e+09	5.71058e+09	7.0606e+08	4.02888e+08	1.80931e+07	93.665	5.91749	0.417486	0.966238	F13	33	19787
KsCSTR_06200	kustd1878	cation-specific pore-forming outer membrane protein (OMP)	61.1	4.68	SP	1	4.88694e+10	1.38508e+09	2.12843e+10	5.66603e+08	9.89137e+07	2.65245e+07	6.44631e+07	3.73199e+06	99.6177	0.231475	0.150854	0.997334	F3	1	12421
KsCSTR_43280	kustc1061	NO-producing hydroxylamine dehydrogenase, GN=HOX	60.2	7.25	LIPO	1	8.64439e+10	6.59786e+09	1.91855e+10	7.59516e+08	2.82085e+10	4.47081e+09	5.15281e+08	1.51866e+07	57.1892	42.0428	0.76799	0.782106	F14	26	14777
KsCSTR_08000	kustd1700	nitrite:nitrate oxidoreductase subunit alpha, GN=nxrA	131.7	8.44	TAT	0	4.13863e+10	2.1268e+09	1.8121e+10	9.63069e+08	2.39501e+09	3.42192e+08	1.82669e+08	1.37221e+07	93.3599	6.16958	0.470559	0.964447	F13	36	2638
KsCSTR_09970	kustd1514	S-layer protein	158.7	4.78	SP	1	2.85341e+10	1.70219e+09	1.20584e+10	3.93611e+08	7.6595e+09	1.49095e+09	2.88796e+08	8.61253e+06	75.212	23.8874	0.900658	0.871556	F4	3	0
KsCSTR_07970	kustd1703	nitrite:nitrate oxidoreductase subunit beta, GN=nxrB	47.9	8.35	OTHER	0	1.28832e+10	6.79804e+08	6.76506e+09	4.14387e+08	7.09195e+08	1.20596e+08	1.35944e+07	1.72986e+06	94.9288	4.97579	0.0953798	0.974167	F13	29	2385
KsCSTR_40390	kusta0087	class IIb small soluble cyt c, GN=naxL	14.8	8.07	SP	1	4.56298e+10	2.91898e+09	4.62073e+09	2.27433e+08	4.94358e+09	6.05368e+08	2.40386e+10	1.83906e+09	24.1773	12.9333	62.8894	0.30644	F21
KsCSTR_07960	kustd1704	nitrite:nitrate oxidoreductase subunit gamma, GN=nxrC	35.4	5.17	SP	1	1.08147e+10	6.98682e+08	4.38968e+09	3.37416e+08	6.49862e+08	9.27447e+07	6.70648e+08	5.87384e+07	86.9255	6.43437	6.64017	0.901426	F13	59	4095
KsCSTR_09620	kustd1550	NAD-dependent formate dehydrogenase alpha subunit / selenocysteine-containing, GN=fdhA	99.2	7.9	OTHER	0	1.48716e+10	8.14331e+08	3.84903e+09	2.11272e+08	4.61261e+09	5.0937e+08	1.07288e+09	5.88905e+07	57.5188	34.4648	8.01638	0.747512	F10
KsCSTR_49490	kustc0458	putative hydroxylamine oxidoreductase hao, GN=hao	62.7	6.23	SP	0	9.80908e+09	7.67329e+08	3.46444e+09	2.24724e+08	1.54604e+09	1.92959e+08	1.2497e+07	1.98743e+06	81.6371	18.2156	0.147242	0.907449	F8	65	2537
KsCSTR_49500	kustc0457	c-type diheme-containing protein	29	6.04	SP	1	9.13788e+09	8.41818e+08	3.41958e+09	1.68655e+08	1.35699e+09	2.18278e+08	1.60379e+07	3.63993e+06	83.2806	16.5241	0.195294	0.915427	F8	45	2107
KsCSTR_02720	kustd2214	Cpn60 chaperonin GroEL, large subunit of GroESL, GN=groL/groEL/mopB/groE/hdh/mopA	59.3	5.35	OTHER	0	1.199e+10	1.03504e+09	3.26627e+09	6.89207e+07	1.30065e+09	1.40111e+08	2.98745e+09	9.85783e+07	60.3711	12.0201	27.6088	0.663811	F7	35	2627
KsCSTR_34230	kuste4057	putative UDP-glucose 4-epimerase	35.6	7.03	OTHER	0	8.69251e+09	9.62285e+08	3.08477e+09	1.66441e+08	5.48877e+08	1.02012e+08	2.68211e+08	2.07016e+07	88.305	7.85612	3.83892	0.92233	F16
KsCSTR_11170	kustd1401	glutamate synthase (NADPH) large chain	57.4	7.34	OTHER	0	6.78518e+09	7.77528e+07	2.87836e+09	1.1507e+08	1.59108e+08	2.22686e+07	1.68667e+07	889966	97.0338	2.68189	0.2843	0.983748	F6
KsCSTR_30870	kuste4371	pyruvate:ferredoxin (flavodoxin) oxidoreductase, GN=ydbK/nifJ	130.9	7.53	OTHER	0	1.03232e+10	9.03849e+08	2.84624e+09	1.65875e+08	3.58703e+09	5.52424e+08	2.13126e+08	1.81761e+07	59.9673	37.7875	2.24517	0.788611	F12
KsCSTR_09610	kuste2507	strongly similar to proton-translocating NADH dehydrogenase I, 51 kDa subunit (NuoF), GN=nuoF	59.7	5.82	OTHER	0	1.46781e+10	8.76664e+08	2.39819e+09	1.69396e+08	4.3913e+09	5.98975e+08	3.25718e+09	2.07029e+08	38.541	35.2861	26.1729	0.561841	F10
KsCSTR_39350	kustb0169	formate-tetrahydrofolate ligase, GN=fhs	63.4	7.66	OTHER	0	9.73736e+09	7.029e+08	2.36962e+09	1.1675e+08	2.72555e+09	3.36583e+08	5.33785e+08	2.85888e+07	59.251	34.0755	6.67351	0.762887	F4	56	953
KsCSTR_02700	kustd2216	Cpn60 chaperonin GroEL, large subunit of GroESL, GN=groL/groEL/mopB/groE/hdh/mopA	57.4	5.21	OTHER	0	1.2607e+10	8.91644e+08	2.29843e+09	1.1663e+08	2.16476e+09	2.93506e+08	3.27841e+09	1.28214e+08	45.7854	21.5613	32.6533	0.56566	F7	57	4031
KsCSTR_18830	kuste3409	putative periplasmic serine endoprotease DegP-like, GN=htrA	55.8	6.62	LIPO	1	8.36192e+09	7.61872e+08	2.25136e+09	1.6505e+08	1.77586e+09	2.5869e+08	9.99052e+08	9.53953e+07	61.8707	24.4016	13.7277	0.740715	F13
KsCSTR_09650	kustd1546	carbon monoxide dehydrogenase 1, GN=acsA/cooS	70.8	7.18	OTHER	0	5.73664e+09	5.91186e+08	1.86942e+09	1.32991e+08	1.23947e+09	1.82183e+08	9.1363e+07	1.56202e+07	73.7491	24.4487	1.80215	0.859735	F10
KsCSTR_31460	kuste4313	hypothetical protein	18.8	8.4	SP	0	5.63563e+09	6.23165e+08	1.75478e+09	1.65492e+08	1.00723e+09	1.14709e+08	1.22258e+08	2.09518e+07	75.6526	21.712	2.63541	0.865086	F19
KsCSTR_03600	kustd2129	Cpn60 chaperonin GroEL, large subunit of GroESL, GN=groL/groEL/mopB/groE/hdh/mopA	58.3	6.38	OTHER	0	5.47588e+09	2.30607e+08	1.74891e+09	1.17104e+08	3.51878e+08	3.6555e+07	9.22134e+08	1.59689e+07	73.3015	7.37405	19.3245	0.769885	F7	64	3065
KsCSTR_29630	kuste4574	putative hydroxylamine oxidoreductase hao, GN=hao	66.6	7.74	SP	1	2.30555e+09	3.46635e+08	1.74859e+09	1.62103e+08	1.08754e+08	3.08958e+07	3.27059e+06	689051	96.8961	3.01325	0.0906183	0.984028	F3	11	1275
KsCSTR_42650	kustc1130	assembly factor of hydrazine dehydrogenase	15.5	6.68	OTHER	1	4.14054e+08	1.06678e+08	1.64191e+09	2.83525e+08	6.15482e+06	2.93075e+06	9.2987e+07	6.33662e+07	97.0694	0.181936	2.74869	0.971603	F14
KsCSTR_07290	kustd1769	Cpn60 chaperonin GroEL, large subunit of GroESL, GN=groL/groEL/mopB/groE/hdh/mopA	56.9	5.58	OTHER	0	5.13423e+09	3.99951e+08	1.39828e+09	7.90132e+07	5.309e+08	6.13661e+07	1.57149e+09	1.38047e+08	57.0848	10.837	32.0781	0.625033	F7	70	1415
KsCSTR_48660	kustc0541	putative peroxiredoxin in rubredoxin operon	19.3	7.2	OTHER	0	6.6801e+09	5.63536e+08	1.35912e+09	8.31122e+07	1.46292e+09	2.23891e+08	1.00483e+09	1.22801e+08	52.4151	28.209	19.3759	0.665196	F19	28	787
KsCSTR_09660	kustd1545	carbon monoxide dehydrogenase/acetyl-CoA synthase subunit alpha, GN=acsB	80.1	5.31	OTHER	0	5.36541e+09	2.91666e+08	1.35825e+09	7.98317e+07	1.11588e+09	1.56598e+08	1.21084e+09	6.93015e+07	53.8645	22.1263	24.0092	0.649276	F9
KsCSTR_22880	kuste3795	F1 sector of membrane-bound ATP synthase, beta subunit, GN=atpD/papD/uncD/papB/unc	51.7	5.62	OTHER	0	4.57263e+09	2.46672e+08	1.33063e+09	9.11742e+07	8.41825e+08	6.64876e+07	1.08522e+09	8.93597e+07	58.0009	18.3472	23.6519	0.671745	F3	12	1412
KsCSTR_15030	-	peptidylprolyl isomerase	39.9	5.31	LIPO	0	5.74981e+09	6.46741e+08	1.30396e+09	8.0064e+08	6.49958e+08	7.33892e+07	1.31563e+09	7.3277e+07	57.0222	14.2114	28.7664	0.641279	F3
KsCSTR_32340	kuste4231	DNA-binding protein HU-alpha, GN=hupA	11.1	10.27	OTHER	0	3.3431e+09	2.03012e+08	1.2706e+09	5.83961e+07	9.57834e+07	1.41947e+07	2.84063e+07	3.47029e+06	95.3407	3.59359	1.06574	0.971375	F3	5	1455
KsCSTR_07920	kustd1708	putative (tetraheme) protein	56.4	5.26	SP	1	3.14216e+09	2.6951e+08	1.2658e+09	1.06606e+08	1.1138e+08	1.22871e+07	2.00146e+08	1.3054e+07	89.0428	3.91753	7.03965	0.910016	F3	18	927
KsCSTR_24380	kuste3948	glutamate synthase (NADPH) large chain	62.5	9.25	OTHER	0	2.83597e+09	2.44816e+08	1.22928e+09	8.66247e+07	2.8337e+08	4.85363e+07	1.76788e+06	300411	89.6075	10.328	0.0644344	0.947715	F3	51	359
KsCSTR_20450	kuste3559	hypothetical protein	93.6	5.41	OTHER	1	4.25239e+09	3.01013e+08	1.21221e+09	8.47182e+07	4.45495e+08	6.84709e+07	4.80679e+08	2.29206e+07	72.3579	13.296	14.3461	0.790059	F3	46	248
KsCSTR_07100	kustd1788	exonuclease SbcC	30	5.31	OTHER	1	3.59963e+09	2.94604e+08	1.12416e+09	4.44699e+07	6.83744e+07	1.06539e+07	1.53689e+08	9.61486e+06	91.011	2.76776	6.22124	0.923949	F3	2	2957
KsCSTR_07910	kustd1709	putative (diheme) protein	60.5	6.16	SP	2	2.10519e+09	1.61416e+08	1.11517e+09	1.3527e+08	1.78098e+07	4.58627e+06	4.38289e+06	1.56164e+06	99.0148	0.790656	0.194577	0.994101	F3	15	1464
KsCSTR_21310	kuste3640	bacterioferritin	18	5.27	OTHER	0	3.68778e+09	2.83054e+08	1.10016e+09	4.03583e+07	4.67702e+08	7.87471e+07	2.19302e+08	2.38789e+07	76.2062	16.1985	7.59536	0.843054	F10
KsCSTR_21240	kuste3634	UDP-glucose 6-dehydrogenase TuaD, GN=tuaD	47.8	8.81	OTHER	0	2.72497e+09	4.15614e+08	1.084e+09	8.05435e+08	5.99855e+07	3.15399e+07	5.43132e+07	1.48118e+07	94.9919	2.6283	2.37977	0.963061	F13
KsCSTR_13650	kuste2957	RNA polymerase, beta subunit, GN=rpoB/ftsR/groN/nitB/rif/ron/sdgB/stl/stv/tabD	138.7	6.55	OTHER	0	3.33888e+09	3.02788e+08	1.00081e+09	6.60518e+07	4.60668e+08	5.9731e+07	7.95049e+07	6.30709e+06	78.7484	18.1237	3.12791	0.878102	F4
KsCSTR_11180	kustd1400	putative PQQ biosynthesis protein C, GN=pqqC	26.9	6.44	OTHER	0	1.52776e+10	4.48827e+08	9.88697e+08	7.28224e+07	4.11522e+09	5.78409e+08	9.00043e+09	6.72465e+08	13.1014	27.2657	59.633	0.267342	F22
KsCSTR_08010	kustd1699	blue copper protein	26.9	7.94	SP	0	2.16673e+10	1.18189e+09	9.80224e+08	4.9983e+07	3.34133e+09	5.97952e+08	1.20066e+10	6.02433e+08	11.3266	19.3047	69.3687	0.209789	F21
KsCSTR_13700	kuste2962	protein chain elongation factor EF-Tu (duplicate of tufA), GN=tufB/kirT/pulT	43.5	6.23	OTHER	0	1.40839e+10	9.66744e+08	9.69069e+08	7.79005e+07	2.76375e+09	2.47343e+08	9.37213e+09	6.98351e+08	13.771	19.6372	66.5917	0.235896	F18
KsCSTR_13660	kuste2958	RNA polymerase, beta prime subunit, GN=rpoC/tabD/tabB	153.2	8.88	OTHER	0	2.47759e+09	1.98256e+08	9.25878e+08	3.60396e+07	3.30688e+08	3.51628e+07	4.72891e+07	6.09279e+07	83.0483	14.8308	2.12084	0.904637	F4
KsCSTR_06260	kustd1874	adenine phosphoribosyltransferase, GN=apt	18.8	7.05	OTHER	0	1.76203e+09	1.37518e+08	8.88152e+08	1.3598e+08	1.03945e+08	1.01073e+07	2.45892e+08	3.07092e+07	83.5459	4.8889	11.5652	0.859904	F13
KsCSTR_14570	kuste3052	hypothetical protein	39.1	5.22	OTHER	2	1.93455e+09	1.58078e+08	8.8582e+08	3.95628e+07	1.20539e+07	2.51052e+06	6.32368e+06	683371	98.9733	0.673393	0.353275	0.9931	F3	4	1526
KsCSTR_28310		hypothetical protein	43.1	6.15	OTHER	0	3.80417e+09	1.71208e+08	8.35785e+08	9.70371e+07	1.03001e+09	9.439e+07	1.39078e+08	1.07526e+07	58.8446	36.2595	4.896	0.769743	F19
KsCSTR_07870	kustd1713	blue copper protein	26.5	7.81	SP	1	2.05436e+10	1.5103e+09	8.22182e+08	2.88796e+07	3.05619e+09	6.89374e+08	8.86337e+09	2.85186e+08	12.1231	22.5318	65.3452	0.23389	F21	20	2225
KsCSTR_40380	kusta0088	class I small soluble cyt c, GN=naxS	13.7	8.57	SP	0	6.75466e+09	1.10639e+09	8.07715e+08	4.63969e+07	4.74276e+08	1.48426e+08	2.58646e+09	1.95823e+08	34.5461	10.1424	55.3115	0.396173	F21
KsCSTR_05350	kustd1962	protein-export membrane protein SecF,Protein translocase subunit SecD, GN=secF, secD	128.2	8.9	OTHER	12	1.62204e+09	4.81918e+07	7.48265e+08	3.31789e+07	3.11035e+07	6.88891e+06	1.78202e+07	739071	96.8343	2.01258	1.15307	0.978406	F3	48	557
KsCSTR_03810	kustd2110	putative mitochondrial processing peptidase	57	7.12	SP	1	2.01909e+09	2.47165e+08	7.40272e+08	5.8929e+07	5.32977e+08	9.34153e+07	9.48708e+06	1.12983e+06	73.1853	26.3457	0.468959	0.863582	F12
KsCSTR_39310	kustb0172	methionine adenosyltransferase 1, GN=metK/metX	42.3	7.53	OTHER	0	2.92451e+09	9.29397e+07	7.15266e+08	6.18254e+07	9.9951e+08	1.11236e+08	2.08168e+08	1.71495e+07	54.2236	37.8859	7.89051	0.731665	F14
KsCSTR_02710	kustd2215	Cpn10 chaperonin GroES, small subunit of GroESL, GN=groS/groES/mopA/groE/hdh/mopB/TabB	10.4	6.79	OTHER	0	1.08532e+10	1.46186e+09	6.6497e+08	5.50745e+07	1.80502e+09	4.2421e+08	4.58615e+09	6.2932e+08	17.2247	23.3777	59.3976	0.289136	F22
KsCSTR_29730	kuste4564	dissimilatory sulfite reductase (desulfoviridin), alpha and beta subunits	32.9	8.34	OTHER	0	2.05669e+09	1.16387e+08	6.64844e+08	2.0097e+08	3.05107e+08	4.37304e+07	2.26403e+08	2.27669e+07	71.4426	16.393	12.1644	0.796391	F17
KsCSTR_40350	kusta0091	hypothetical protein	17	5.6	OTHER	0	7.71394e+09	4.27663e+08	6.60438e+08	3.39872e+07	1.0211e+09	1.52463e+08	2.04232e+09	2.79433e+08	30.1274	23.2899	46.5827	0.417724	F19
KsCSTR_30630	kuste4480	bacterioferritin, GN=bfr	18.3	5.08	OTHER	0	1.90219e+09	2.30277e+08	6.46223e+08	1.86613e+07	2.71581e+08	7.52346e+07	1.07312e+08	7.37963e+06	77.33	16.2493	6.42072	0.854546	F13
KsCSTR_06280	kustd1872	30S ribosomal subunit protein S1, GN=rpsA/ssyF/rps	65.3	5.35	OTHER	0	2.89537e+09	1.48896e+08	6.4579e+08	5.55392e+07	9.59299e+08	9.74521e+07	3.39393e+08	1.54775e+07	49.8627	37.0347	13.1026	0.683801	F4
KsCSTR_11150	kustd1403	hypothetical protein	19.2	8.35	OTHER	0	4.71036e+09	4.6852e+08	6.35503e+08	1.0679e+07	1.98074e+09	5.45314e+08	6.68936e+08	5.60069e+07	32.418	50.5203	17.0617	0.576781	F19
KsCSTR_22860	kuste3793	F1 sector of membrane-bound ATP synthase, alpha subunit, GN=atpA/papA/uncA/unc	55	5.31	OTHER	0	2.55013e+09	8.70314e+07	6.09391e+08	4.18367e+07	4.18749e+08	4.5498e+07	4.91233e+08	3.94692e+07	57.253	19.671	23.076	0.670885	F3	17	1355
KsCSTR_10340	kustd1479	putative fructose-biphosphate aldolase, GN=fba	51.2	6.48	OTHER	0	3.61622e+09	5.69906e+08	5.76313e+08	1.02081e+08	5.79509e+08	8.53471e+07	1.23819e+09	5.63759e+07	38.8047	19.5099	41.6854	0.485597	F19
KsCSTR_14060	kuste3000	pyruvate, phosphate dikinase, GN=ppdK	103.1	8.54	OTHER	0	1.5157e+09	7.05915e+07	5.6589e+08	4.14432e+07	1.92694e+08	3.94366e+07	7.75922e+07	3.6373e+06	80.7223	13.7436	5.53413	0.875941	F3
KsCSTR_35700	kuste2497	chaperone Hsp70, co-chaperone with DnaJ, GN=dnaK/grpF/seg/lop/groPAB/groPC/groPF/grpC	67.4	5.39	OTHER	0	1.10457e+10	8.69503e+08	5.64539e+08	1.39976e+07	3.151e+09	3.76654e+08	5.51352e+09	3.86971e+08	11.5287	32.1741	56.2972	0.276158	F14	53	941
KsCSTR_40830	kusta0043	putative hydroxylamine oxidoreductase hao, GN=hao	67	7.14	OTHER	1	3.28234e+09	2.65838e+08	5.64408e+08	2.19455e+07	1.79877e+09	2.40563e+08	4.2905e+07	4.45464e+06	38.001	60.5547	1.44437	0.682783	F11
KsCSTR_12840	kuste2877	putative undeca heme containing cytochrome c protein, GN=torC	45	7.08	OTHER	1	1.52615e+09	1.10157e+08	5.44012e+08	5.25883e+07	1.48878e+08	2.57718e+07	1.2676e+08	2.59907e+07	79.7869	10.9175	9.29554	0.852457	F3	41	1367
KsCSTR_35570	kuste2509	strongly similar to to proton-translocating NADH dehydrogenase I, 24 kDa subunit (NuoE), GN=nuoE	17.4	5.34	OTHER	0	2.43243e+09	3.02522e+08	5.37606e+08	5.3417e+07	5.1813e+08	8.83374e+07	3.00925e+08	5.13791e+07	56.7614	27.3525	15.8861	0.704377	F10
KsCSTR_20350	kuste3550	3-hydroxy-5-phosphonooxypentane-2,4-dione thiolase, GN=lsrF	28.6	8.09	OTHER	0	1.3145e+09	6.0405e+07	5.14245e+08	2.65646e+07	3.03892e+07	3.78777e+06	1.62749e+07	1.85686e+06	95.6598	2.8265	1.51373	0.97073	F12
KsCSTR_20440	kuste3558	ABC-type uncharacterized transport system	63.4	7.52	OTHER	4	1.23789e+09	3.08704e+07	5.04759e+08	1.67398e+07	3.91847e+07	9.51753e+06	3.31413e+07	2.07647e+06	93.3146	3.62203	3.06341	0.951256	F3	34	700
KsCSTR_09700	kustd1542	corrinoid/iron-sulfur protein large subunit, GN=acsC	48.3	7.12	OTHER	0	3.13298e+09	2.91203e+08	5.02858e+08	3.27487e+07	1.37468e+09	2.19361e+08	4.59263e+08	4.5875e+07	35.4168	48.41	16.1732	0.596218	F13
KsCSTR_46440	kustc0749	protease modulator HflC, GN=hflC	37.2	8.9	OTHER	1	1.23756e+09	9.71346e+07	4.96622e+08	1.77922e+07	885672	590518	1.74937e+06	1.19271e+06	99.7354	0.0889336	0.175661	0.997799	F3
KsCSTR_38970	kustb0200	adenosylhomocysteinase, GN=ahcY	52	6.48	OTHER	0	3.25186e+09	1.52739e+08	4.8162e+08	1.26812e+08	1.16516e+09	1.59837e+08	8.44355e+08	3.0782e+07	32.4023	39.1946	28.4031	0.519996	F12
KsCSTR_13690	kuste2961	protein chain elongation factor EF-G, GTP-binding, GN=fusA/far/fus	76.3	5.8	OTHER	0	1.82727e+09	5.26436e+07	4.80623e+08	2.85392e+07	2.08262e+08	2.02404e+07	4.97935e+08	1.68023e+07	57.6479	12.4899	29.8622	0.638929	F16
KsCSTR_20420	kuste3556	putative ABC-type transport system (ATPase component)	35.6	8.69	OTHER	0	1.13011e+09	3.10318e+07	4.69693e+08	3.22323e+07	6.40683e+06	1.24865e+06	7.46068e+06	2.67582e+06	98.5452	0.672102	0.782655	0.988813	F3
KsCSTR_46970	kustc0695	exported protein	46.9	5.67	LIPO	0	1.18154e+09	2.91592e+07	4.67036e+08	2.43941e+07	6.73024e+07	8.42222e+06	1.89544e+08	1.70268e+07	78.4329	5.6513	15.9158	0.812586	F3
KsCSTR_46560	kustc0734	ketol-acid reductoisomerase (NADP(+)), GN=ilvC	36.8	7.05	OTHER	0	2.04999e+09	1.10256e+08	4.64259e+08	2.82463e+07	3.86336e+08	5.8736e+07	4.02887e+08	5.01249e+07	54.0546	22.4909	23.4545	0.653001	F10
KsCSTR_26470	kuste2702	putative transaldolase, GN=tal	23.3	5.31	OTHER	0	1.89217e+09	1.51871e+08	4.53689e+08	2.3753e+07	1.03752e+09	1.23369e+08	1.30022e+08	2.67967e+07	43.7307	50.0029	6.26638	0.687322	F15
KsCSTR_46450	kustc0748	FtsH protease activity modulator HflK, GN=hflK	38.1	8.35	OTHER	1	8.33144e+08	4.56082e+07	4.26241e+08	2.88631e+07	3.43568e+06	1.24677e+06	5.88339e+06	6.82573e+06	98.9187	0.398664	0.682686	0.99118	F3
KsCSTR_36010	kuste2469	exported protein	55.1	4.72	SP	0	1.13169e+09	8.73146e+07	4.19497e+08	3.43964e+07	8.53757e+06	1.64842e+06	2.1464e+07	3.18349e+06	96.5476	0.982464	2.46998	0.970388	F3
KsCSTR_07030	kustd1795	chaperone protein HtpG, GN=htpG	73.2	5.92	OTHER	0	4.0202e+09	1.54625e+08	4.18832e+08	2.84864e+07	1.01089e+09	1.3254e+08	1.63366e+09	4.33947e+08	24.0555	29.0302	46.9143	0.385706	F15
KsCSTR_13780	kuste2970	30S ribosomal subunit protein S3, GN=rpsC	24.4	9.86	OTHER	0	1.09995e+09	9.0438e+07	4.17892e+08	1.93445e+07	2.3103e+06	457099	300089	600177	99.6886	0.275562	0.0357932	0.998264	F3
KsCSTR_17850	kuste3373	fused IMP cyclohydrolase ; phosphoribosylaminoimidazolecarboxamide formyltransferase, GN=purH	57.2	6.8	OTHER	0	3.26306e+09	1.75943e+08	4.10938e+08	2.70831e+07	1.54233e+09	2.03843e+08	8.19547e+08	5.27589e+07	25.8147	48.4437	25.7415	0.500366	F15
KsCSTR_14610	kuste3055	formate/nitrite transporter family protein, GN=focA	32.6	8.65	OTHER	6	3.84647e+08	5.13006e+07	4.10365e+08	3.97149e+07	2.46389e+06	635155	0	0	99.7007	0.299308	0	0.998503	F3	61	4213
KsCSTR_48710	kustc0535	polynucleotide phosphorylase/polyadenylase, GN=pnp/bfl	76.7	5.36	OTHER	0	2.0498e+09	1.26222e+08	4.0638e+08	5.3316e+07	1.0631e+09	1.26983e+08	1.08214e+08	1.34848e+07	40.9641	53.5817	5.45411	0.67755	F13
KsCSTR_07890	kustd1711	putative (diheme) protein	34.2	4.67	OTHER	1	4.25472e+08	8.28989e+07	4.05851e+08	4.31341e+07	9.28787e+06	3.21031e+06	4.46505e+06	1.36062e+06	98.3339	1.12518	0.54092	0.988965	F3	24	1571
KsCSTR_29680	kuste4569	ubiquinol-cytochrome C reductase iron-sulfur subunit, GN=petA	19.2	8.79	OTHER	1	8.76961e+08	1.04522e+08	4.0563e+08	1.68829e+07	1.33813e+06	933738	1.6825e+06	940608	99.629	0.164333	0.206624	0.997112	F3	14	875
KsCSTR_13990	kuste2991	DNA-directed RNA polymerase subunit alpha, GN=rpoA	38.1	5.36	OTHER	0	6.59605e+08	6.38746e+07	4.00539e+08	3.2489e+07	9.37945e+07	1.45209e+07	1.06683e+07	949980	88.464	10.3579	1.17811	0.93643	F4
KsCSTR_46790	kustc0712	putative NAD(P) oxidoreductase, FAD-containing subunit	76.9	6.49	OTHER	0	2.96482e+09	1.44906e+08	3.97527e+08	2.38134e+07	1.34427e+09	2.14165e+08	5.13719e+08	5.28756e+07	29.9676	50.669	19.3634	0.553021	F12
KsCSTR_03400	kustd2147	hypothetical protein	79.8	6.29	OTHER	1	8.85156e+08	8.22409e+07	3.94118e+08	5.79467e+06	3.55303e+06	1.79371e+06	4.79047e+06	1.11757e+06	98.9526	0.446036	0.60138	0.991756	F3
KsCSTR_46550	kustc0735	peptidylprolyl isomerase, GN=surA	37.1	7.28	SP	0	8.04825e+09	5.68862e+08	3.92765e+08	6.98255e+06	1.78069e+09	2.99296e+08	3.7488e+09	1.4768e+08	12.4391	28.1976	59.3633	0.265379	F18
KsCSTR_24130	kuste3926	phospho-2-dehydro-3-deoxyheptonate aldolase, GN=aroF	36.8	7.02	OTHER	0	2.50091e+09	3.65717e+08	3.91547e+08	3.43442e+07	1.13419e+09	2.17044e+08	1.14852e+08	8.62676e+06	38.5355	55.8127	5.6518	0.664418	F14
KsCSTR_28140	kuste2854	hypothetical (triheme) protein	26.7	8.62	SP	0	5.61406e+09	6.03843e+08	3.87611e+08	4.92574e+07	1.20263e+09	1.73089e+08	1.77414e+09	3.26409e+08	20.6616	32.0531	47.2853	0.366882	F20	69	3104
KsCSTR_09680	kustd1544	ATP-dependent Clp protease proteolytic subunit 3, GN=clpP	23.2	5.55	OTHER	0	1.7179e+09	1.09672e+08	3.87549e+08	2.75847e+07	3.42707e+08	5.06875e+07	1.82091e+08	3.50354e+07	59.6277	26.3642	14.0081	0.728098	F11
KsCSTR_48700	-	DNA-binding transcriptional repressor, GN=cspE/gicA/msmC	7.3	5.38	OTHER	0	3.49061e+09	3.56106e+08	3.83844e+08	1.69072e+07	1.26198e+09	1.76889e+08	5.88341e+08	4.59733e+07	29.3234	48.2037	22.4729	0.534253	F22
KsCSTR_10230	kustd1490	enolase, GN=eno	46.6	5.58	OTHER	0	1.3402e+09	1.18119e+08	3.81341e+08	1.40543e+07	3.225e+08	5.02146e+07	1.1911e+08	7.26549e+06	63.3304	26.7792	9.89042	0.7672	F10
KsCSTR_13980	kuste2990	30S ribosomal subunit protein S4, GN=rpsD/ramA/sud()/sud	26.6	10.11	OTHER	0	8.76246e+08	1.65522e+07	3.73964e+08	4.24144e+07	6.54585e+07	9.22029e+06	4.52217e+06	3.27785e+06	91.444	8.00315	0.552894	0.954455	F4
KsCSTR_07950	kustd1705	hypothetical (monoheme) protein, GN=nxrT	20.5	7.33	OTHER	1	9.38556e+08	9.01528e+07	3.69939e+08	2.47401e+07	3.84708e+07	3.88769e+06	1.01888e+08	8.68296e+06	84.0544	4.37051	11.5751	0.862397	F22
KsCSTR_03800	kustd2111	putative mitochondrial processing peptidase	56.2	7.47	OTHER	0	1.84342e+09	1.81917e+08	3.68901e+08	2.10996e+07	7.65776e+08	1.64108e+08	3.5752e+07	3.90841e+06	47.9301	49.7474	2.32257	0.728037	F12
KsCSTR_19160	kuste3438	MoxR-like ATPase in aerotolerance operon	37	5.31	OTHER	0	1.21433e+09	1.05754e+08	3.57528e+08	1.84853e+07	1.07508e+08	1.46477e+07	5.11302e+08	4.78911e+07	53.6077	8.05988	38.3324	0.576377	F19
KsCSTR_15610	kuste3160	putative nitric oxide detoxifying norVW flavorubredoxin, GN=norVW	44.5	6.77	OTHER	0	1.28808e+09	2.70683e+08	3.56273e+08	1.34784e+08	4.1694e+08	4.78436e+07	5.12881e+07	5.36875e+06	60.3456	35.3108	4.3436	0.78001	F14
KsCSTR_05410	kustd1955	hypothetical protein	20.1	7.4	SP	0	1.13897e+09	1.2721e+08	3.54201e+08	2.17344e+07	5.36431e+07	1.01189e+07	2.07474e+08	2.26347e+07	73.0674	5.53296	21.3996	0.758339	F13
KsCSTR_31440	kuste4315	putative mitochondrial processing peptidase	102.7	5.86	OTHER	1	1.65376e+09	8.09677e+07	3.541e+08	2.64995e+07	5.45153e+08	8.54934e+07	2.95997e+08	7.04171e+07	45.7095	35.1859	19.1046	0.633024	F9
KsCSTR_16940	kuste3282	peptidyl-prolyl cis-trans isomerase ppiD	67.6	5.35	OTHER	1	8.2305e+08	6.68409e+07	3.23567e+08	2.02948e+07	2.28965e+07	2.62541e+06	2.07111e+07	1.13108e+06	93.6868	3.31478	2.99838	0.953442	F3
KsCSTR_06140	kustd1884	SPFH domain / Band 7 family protein	47	6.99	OTHER	1	8.06359e+08	2.53208e+08	3.2204e+08	1.2827e+07	2.36125e+06	1.66919e+06	1.88466e+07	2.95546e+06	96.8122	0.354922	2.83285	0.969897	F3	40	713
KsCSTR_06600	kustd1836	putative K(+)-stimulated pyrophosphate-energized sodium pump, GN=hppA	83.6	8.92	SP	14	9.47169e+08	6.3604e+07	3.17403e+08	1.52934e+07	3.22191e+06	526665	1.98537e+06	636646	99.1864	0.503413	0.310207	0.994381	F3	32	1509
KsCSTR_11970	kustd1325	hypothetical protein	31.4	8.65	OTHER	1	2.71868e+09	1.40046e+08	3.14551e+08	3.70698e+07	4.6503e+08	7.09678e+07	1.06258e+09	3.43778e+07	29.1695	21.562	49.2685	0.399505	F19
KsCSTR_24880	kuste3993	YfdX protein	38.6	6.98	LIPO	1	1.95201e+09	2.39973e+08	3.11961e+08	3.25779e+07	1.2122e+09	1.58798e+08	2.20793e+06	769042	33.9396	65.9403	0.120105	0.669098	F10
KsCSTR_03340	kustd2153	hypothetical protein	26.3	6.57	OTHER	0	2.44812e+09	1.51469e+08	3.10557e+08	2.1502e+07	1.13223e+09	1.83517e+08	5.07339e+08	5.33297e+07	27.4745	50.0836	22.4418	0.525164	F16
KsCSTR_05100	kustd1987	hypothetical protein	59	5.3	OTHER	1	9.50999e+08	2.69569e+07	3.0407e+08	3.49136e+07	1.35997e+08	1.20642e+07	1.20729e+08	8.99964e+06	70.3161	15.7246	13.9593	0.781784	F7
KsCSTR_08030	kustd1697	serine hydroxymethyltransferase, GN=glyA	45.9	8.05	OTHER	0	1.91811e+09	1.51266e+08	2.99616e+08	8.71716e+06	8.67399e+08	1.56117e+08	5.3945e+08	5.16148e+07	29.8708	43.2385	26.8907	0.5149	F18
KsCSTR_46780	kustc0713	NADP-reducing hydrogenase subunit HndC, GN=hndC	64.6	6.74	OTHER	0	2.27733e+09	1.3294e+08	2.99035e+08	1.73886e+07	9.8581e+08	1.37029e+08	4.49242e+08	2.36219e+07	29.4164	48.4875	22.0961	0.536601	F12
KsCSTR_09730	kustd1539	corrinoid/iron-sulfur protein small subunit, GN=acsD	34.9	5.29	OTHER	0	1.94103e+09	1.11371e+08	2.97035e+08	1.60311e+07	9.04257e+08	1.06297e+08	3.5142e+08	1.85791e+07	32.1163	48.8855	18.9983	0.56559	F13
KsCSTR_03830	kustd2108	hypothetical thioredoxin protein	35.8	6.34	SP	1	1.54348e+09	2.60937e+08	2.96099e+08	1.2586e+07	6.0367e+08	8.86597e+07	1.44644e+08	1.27838e+07	44.177	45.0328	10.7902	0.666934	F15
KsCSTR_09800	kustd1533	putative ribokinase, GN=rbsK	34.9	5.44	OTHER	0	1.1523e+09	1.25268e+08	2.91153e+08	3.67202e+07	2.83718e+08	4.91846e+07	2.71167e+08	1.26235e+07	51.2056	24.949	23.8453	0.636802	F17
KsCSTR_08650	kustd1643	glyceraldehyde-3-phosphate dehydrogenase A, GN=gapA/gad	36.4	8.37	OTHER	0	1.84694e+09	2.06228e+08	2.87056e+08	4.4242e+07	1.01503e+09	1.52234e+08	4.20488e+08	3.61917e+07	28.5681	50.5082	20.9237	0.538222	F15
KsCSTR_19440	kuste3463	glutamine synthetase, GN=glnA	50.9	6.54	OTHER	0	6.96204e+08	1.60955e+07	2.81333e+08	1.90164e+07	2.5503e+07	2.58434e+06	1.59677e+06	784081	95.405	4.32426	0.270746	0.975671	F9
KsCSTR_08630	kustd1645	phosphoglycerate kinase, GN=pgk	43.5	8.15	OTHER	0	1.26709e+09	3.40707e+07	2.80877e+08	1.28111e+07	2.05555e+08	2.18051e+07	4.05201e+08	3.15576e+07	47.9103	17.5312	34.5585	0.566759	F19
KsCSTR_29670	kuste4570	putative NAD(P) oxidoreductase, FAD-containing subunit	64.3	7.14	OTHER	0	6.92635e+08	4.51594e+07	2.78882e+08	2.77835e+07	7.7859e+07	1.01159e+07	1.04883e+08	6.84653e+06	75.322	10.5143	14.1637	0.805792	F3	30	1257
KsCSTR_10590	kustd1457	RNA binding protein, GN=rdb	12.9	9.96	OTHER	0	5.44751e+09	5.19171e+08	2.76835e+08	2.02871e+07	9.33633e+08	1.42954e+08	3.23034e+09	2.40447e+08	11.7362	19.7903	68.4736	0.216313	F23
KsCSTR_05380	kustd1958	radical SAM domain heme biosynthesis protein	46.1	7.58	OTHER	0	8.46457e+08	2.81244e+07	2.73839e+08	2.43359e+07	7.0654e+07	9.1685e+06	1.10395e+08	1.207e+07	75.1555	9.69553	15.149	0.800033	F19
KsCSTR_47650		putative TPP-requiring enzyme co-localized with O-antigen rfb gene cluster	66.6	6.62	OTHER	0	9.96362e+08	1.97107e+07	2.72941e+08	3.39796e+07	4.02791e+08	4.16836e+07	2.04966e+07	1.65038e+06	56.3247	41.5605	2.11486	0.771049	F13
KsCSTR_09640	kustd1547	carbon monoxide dehydrogenase accessory protein CooC, GN=cooC	27.6	6.42	OTHER	0	9.95207e+08	8.00261e+07	2.65566e+08	2.85611e+07	1.36967e+08	1.31479e+07	1.64915e+08	1.07467e+07	63.7603	16.4424	19.7974	0.719815	F3
KsCSTR_05090	kustd1988	hypothetical protein	57.3	5.45	LIPO	1	9.56962e+08	7.16457e+07	2.60086e+08	2.79561e+07	1.81555e+08	2.01502e+07	2.3431e+08	1.10701e+07	55.5717	19.3961	25.0322	0.652698	F10
KsCSTR_06100	kustd1888	D-3-phosphoglycerate dehydrogenase, GN=serA	56.4	6.47	OTHER	0	4.7095e+08	2.60315e+07	2.58832e+08	1.45632e+07	8.5937e+06	1.72221e+06	5.90798e+07	2.8766e+06	88.4386	1.46816	10.0933	0.891726	F17
KsCSTR_22870	kuste3794	ATP synthase gamma chain, GN=atpG	33.1	9.14	OTHER	0	6.8835e+08	3.71861e+07	2.46388e+08	7.82517e+06	6.04178e+07	6.01752e+06	2.35696e+07	1.19092e+06	85.4382	10.4753	4.08652	0.906758	F3	63	523
KsCSTR_21400	kuste3649	3-oxoacyl-[acyl-carrier-protein] reductase FabG, GN=fabG	26.7	8.95	OTHER	0	6.35422e+08	2.27752e+08	2.4589e+08	3.46283e+07	1.23332e+07	5.3771e+06	2.53873e+06	956936	97.0647	2.43424	0.501079	0.982818	F3
KsCSTR_42810	kustc1104	dITP/XTP pyrophosphatase	23.7	8.24	OTHER	0	1.20682e+09	8.05681e+07	2.44972e+08	1.84922e+07	1.02259e+08	3.75024e+07	2.33229e+08	1.2019e+07	59.3561	12.3885	28.2554	0.655504	F23
KsCSTR_13620	kuste2954	50S ribosomal subunit protein L1, GN=rplA/rpy	24.4	9.29	OTHER	0	1.08378e+09	1.03242e+08	2.4462e+08	8.09568e+06	7.36366e+07	1.05496e+07	8.30178e+07	6.14012e+06	75.7462	11.4007	12.8531	0.814465	F4
KsCSTR_19470	-	30S ribosomal subunit protein S2, GN=rpsB	23.5	8.69	OTHER	0	6.48143e+08	6.40315e+07	2.44364e+08	9.24343e+06	1.38519e+07	3.36173e+06	1.57677e+07	1.81981e+06	94.2858	2.67231	3.04191	0.956219	F3
KsCSTR_43980	kustc0998	protein disaggregation chaperone, GN=clpB/htpM	97.6	5.73	OTHER	0	3.49886e+09	2.95343e+08	2.37935e+08	3.32337e+06	1.1773e+09	1.56476e+08	1.35181e+09	9.16938e+07	15.8361	39.1783	44.9857	0.354252	F14
KsCSTR_21230	kuste3633	exported protein	28.1	6.3	SP	1	1.65281e+09	2.0658e+08	2.35968e+08	1.86313e+07	3.46637e+08	5.72058e+07	4.56956e+08	3.67065e+07	36.9992	27.176	35.8248	0.505872	F21
KsCSTR_31500		glycogen phosphorylase	70.2	7.24	OTHER	0	1.06027e+09	2.78422e+07	2.34824e+08	2.46751e+07	4.03734e+08	3.45718e+07	1.40156e+08	1.69674e+07	46.3375	39.8341	13.8284	0.662545	F15
KsCSTR_24250	kuste3937	inosine 5-monophosphate dehydrogenase	44	9.85	OTHER	0	4.4013e+08	1.417e+07	2.34099e+08	1.56502e+07	1.15253e+06	234807	642225	880712	99.6181	0.245223	0.136646	0.997407	F3
KsCSTR_15660	kuste3165	putative inosine-5'-monophosphate dehydrogenase related protein II, GN=PAB	18.5	5.96	OTHER	0	1.61418e+09	1.20147e+08	2.33258e+08	2.32382e+07	2.46833e+08	2.61166e+07	8.43115e+08	6.20069e+07	29.9728	15.8586	54.1686	0.379021	F13	67	116
KsCSTR_13640	kuste2956	50S ribosomal subunit protein L7/L12, GN=rplL	14.6	5.1	OTHER	0	3.93989e+09	5.86582e+08	2.29037e+08	2.1645e+07	4.5827e+08	1.57747e+08	1.67373e+09	2.2266e+08	17.6857	17.6933	64.6209	0.265324	F12
KsCSTR_49580	kustc0449	citrate (Re)-synthase	52.2	6.24	OTHER	0	1.31751e+09	1.03451e+08	2.28026e+08	2.65072e+07	6.82802e+08	1.03776e+08	1.38906e+07	696766	39.5623	59.2327	1.205	0.691786	F13
KsCSTR_04900	kustd2008	transketolase, GN=tkt	73.3	6.86	OTHER	0	1.68206e+09	6.01466e+07	2.27254e+08	1.06292e+07	8.50296e+08	1.55549e+08	1.31559e+08	9.76839e+06	31.643	59.1979	9.15917	0.612419	F15
KsCSTR_04110	kustd2080	serine-pyruvate aminotransferase	41.8	8.41	OTHER	0	1.27067e+09	5.43534e+07	2.24833e+08	1.81307e+07	6.78773e+08	1.02733e+08	9.45662e+07	5.66732e+06	36.7672	55.5005	7.73228	0.645175	F14
KsCSTR_20780	kuste3589	exported protein	55	6.81	SP	1	2.04216e+09	5.20269e+08	2.22606e+08	3.79993e+07	2.26215e+08	1.03393e+08	5.6224e+08	1.36748e+08	36.0885	18.3368	45.5747	0.452569	F16
KsCSTR_13270	0	CRISPR-associated protein Csh2	36.4	5.26	OTHER	0	1.39815e+09	1.07856e+08	2.20964e+08	8.75023e+06	6.15289e+08	1.11332e+08	8.27756e+07	8.64478e+06	38.7659	53.9731	7.26106	0.657524	F9
KsCSTR_07370	kustd1761	putative ResB-like c-type cytochrome synthesis protein, GN=resB	72	8.88	OTHER	4	4.75964e+08	2.98969e+07	2.18005e+08	1.16576e+07	1.74044e+06	868016	1.28424e+06	332463	99.3111	0.396423	0.292514	0.995093	F3
KsCSTR_29660	kuste4571	cytochrome b6, GN=qcrB	29.2	9.89	OTHER	4	4.57936e+08	1.1649e+07	2.1629e+08	1.81441e+07	1.16399e+06	526600	226897	453794	99.6795	0.268217	0.0522839	0.998136	F3	31	1478
KsCSTR_28160	kuste2856	similar to formate dehydrogenase, cytochrome b556 (FDO) subunit	32.6	9.55	OTHER	6	4.50865e+08	3.97882e+07	2.1573e+08	1.65935e+07	3.09408e+06	602223	135473	270946	99.257	0.71179	0.0311654	0.996129	F3	16	799
KsCSTR_06700	kustd1827	putative NADH dehydrogenase I chain F (1st module) EC: 1.6.5.3, GN=NuoF	69	6.92	OTHER	0	7.25954e+08	3.24169e+07	2.12251e+08	1.37422e+07	1.75769e+08	2.03611e+07	5.95335e+07	4.86789e+06	64.3376	26.6395	9.02289	0.776574	F15
KsCSTR_48960	kustc0508	putative phosphoglucomutase, GN=pgm	59.8	6.81	OTHER	0	1.47052e+09	6.69963e+07	2.11443e+08	1.31986e+07	5.70022e+08	6.40556e+07	4.26862e+08	1.74581e+07	29.7855	40.1489	30.0656	0.4986	F18
KsCSTR_47150	kustc0676	trigger factor, GN=tig	49.6	5.34	OTHER	0	3.56512e+09	1.72131e+08	2.11003e+08	6.53208e+07	4.15991e+08	7.32202e+07	1.73615e+09	1.12951e+08	16.394	16.1603	67.4456	0.244742	F16
KsCSTR_04860	kustd2012	chaperone protein DnaK, GN=dnaK	58.2	5.26	OTHER	0	5.66561e+08	5.68974e+07	2.09742e+08	1.64081e+07	4.05669e+07	7.22219e+06	9.28564e+07	9.34056e+06	75.8688	7.33701	16.7942	0.795373	F16
KsCSTR_24160	kuste3929	LL-diaminopimelate aminotransferase, GN=dapL	43.7	7.37	OTHER	0	2.75506e+09	1.02856e+08	2.0137e+08	1.60144e+07	1.0555e+09	1.43669e+08	1.19323e+09	1.22655e+08	15.1893	39.8082	45.0025	0.350934	F17
KsCSTR_29640	kuste4573	cytochrome c family protein	41.9	6.65	OTHER	1	4.6421e+08	2.09688e+07	2.00015e+08	2.43097e+07	0	0	0	0	100	0	0	1	F3	10	1301
KsCSTR_15000	kuste3097	hypothetical cytochrome bc (fusion) protein	71.1	8.5	OTHER	7	3.98835e+08	7.989e+07	1.99632e+08	2.50095e+07	1.99673e+06	3.10453e+06	1.3285e+07	7.22471e+06	96.3136	0.481669	3.20472	0.965545	F12
KsCSTR_08220	kustd1677	amidohydrolase	71.4	8.59	OTHER	2	4.30429e+08	4.72197e+07	1.98653e+08	7.49958e+06	679178	806094	537864	492898	99.6946	0.170424	0.134965	0.997798	F3
KsCSTR_11710	kustd1349	tetratricopeptide repeat protein	34.8	6.2	LIPO	0	1.46653e+09	9.50689e+07	1.97891e+08	1.05243e+07	1.68821e+08	1.54706e+07	6.31691e+08	2.11328e+07	33.084	14.112	52.804	0.4014	F19
KsCSTR_14860	kuste3082	ATP-dependent zinc metalloprotease FtsH, GN=ftsH	69.1	7.44	OTHER	2	6.30675e+08	1.28396e+08	1.97773e+08	1.2069e+07	1.47764e+07	3.33896e+06	1.43059e+06	785155	96.0639	3.58865	0.347439	0.978582	F3
KsCSTR_01610	kustc0296	glucose-6-phosphate 1-dehydrogenase, GN=zwf	58.1	7.21	OTHER	0	5.79906e+08	4.28019e+07	1.94921e+08	3.98843e+06	1.07633e+08	1.42789e+07	3.729e+07	1.26578e+06	72.8997	20.1272	6.97316	0.829633	F14
KsCSTR_07930	kustd1707	hypothetical (monoheme) protein	20.6	9.17	SP	2	4.8229e+08	3.73242e+07	1.93533e+08	1.63526e+07	2.84585e+06	264786	1.67194e+07	1.51385e+06	95.1884	0.69986	4.11169	0.955384	F3	22	1127
KsCSTR_13680	kuste2960	30S ribosomal subunit protein S7, GN=rpsG/K	18.3	9.99	OTHER	0	4.88912e+08	4.64652e+07	1.91548e+08	9.40555e+06	8.66365e+06	591818	618683	88348.3	97.6343	2.20798	0.157675	0.987383	F13
KsCSTR_41480	kustc1242	putative purine binding chemotaxis protein, GN=cheW	18.8	4.78	OTHER	0	4.14291e+08	1.47136e+08	1.90145e+08	1.39102e+08	5.19225e+07	2.29526e+07	1.11019e+08	1.32264e+07	70.0051	9.55808	20.4368	0.747842	F20
KsCSTR_06150	kustd1883	SPFH domain / Band 7 family protein	44.9	8.32	OTHER	1	3.49992e+08	2.9687e+07	1.89298e+08	1.69563e+07	0	0	469645	551496	99.8761	0	0.123895	0.998761	F3	50	988
KsCSTR_47140	kustc0677	proteolytic subunit of ClpA-ClpP and ClpX-ClpP ATP-dependent serine proteases, GN=clpP/F. gene/LopP/lopP/wseA	25.3	6.06	OTHER	0	8.54773e+08	5.98949e+07	1.88178e+08	1.10279e+07	2.3704e+08	5.11086e+07	6.41463e+07	8.92864e+06	55.5472	34.9853	9.46752	0.730399	F11
KsCSTR_14890	kuste3086	ATP phosphoribosyltransferase, GN=hisG	32	6.64	OTHER	0	1.70456e+09	1.59738e+08	1.87994e+08	4.09943e+07	8.55616e+08	8.82323e+07	1.32308e+08	1.26934e+07	27.5669	62.7325	9.70062	0.589331	F12
KsCSTR_14590	kuste3054	hypothetical protein	16.2	9.23	OTHER	1	5.45182e+08	2.84299e+07	1.84541e+08	1.09595e+07	3.56907e+06	183885	2.44638e+07	3.60559e+06	92.9408	0.898751	6.16041	0.933902	F3	8	1592
KsCSTR_41720	kustc1218	glucosyl-3-phosphoglycerate synthase, GN=gpgS	49.1	6.81	OTHER	0	5.88893e+08	1.03034e+07	1.79489e+08	2.06365e+07	1.58788e+08	1.8663e+07	962126	554981	69.2034	30.6111	0.185478	0.84509	F7
KsCSTR_21150	kuste3626	NADP-dependent isopropanol dehydrogenase, GN=adh	37.5	5.45	OTHER	0	2.30312e+09	9.56632e+07	1.78654e+08	1.07905e+07	9.10717e+08	9.12678e+07	8.54697e+08	7.23819e+07	16.8325	42.9033	40.2642	0.382841	F14
KsCSTR_03230	kustd2164	ribonuclease E	58.6	9	OTHER	0	3.42252e+08	3.75971e+07	1.77681e+08	5.27904e+06	3.52045e+07	8.36302e+06	482064	383408	90.8741	9.00259	0.123275	0.953754	F4
KsCSTR_17450	kuste3333	exported protein	43.5	6.02	LIPO	1	2.98997e+08	2.86425e+07	1.77052e+08	1.28599e+07	1.42149e+07	4.49031e+06	6.34953e+07	2.2155e+07	82.0038	3.29189	14.7043	0.836497	F13	42	138
KsCSTR_13720	kuste2964	50S ribosomal subunit protein L3, GN=rplC	22.2	10.08	OTHER	0	4.90822e+08	1.12968e+08	1.76783e+08	1.76363e+07	1.48413e+07	2.2051e+06	1.89605e+07	1.48755e+06	91.274	3.83132	4.89472	0.931896	F4
KsCSTR_09740	kustd1538	5-methyltetrahydrofolate:corrinoid/iron-sulfur protein co-methyltransferase, GN=acsE	29.2	5.05	OTHER	0	3.78222e+09	2.62683e+08	1.7525e+08	1.55278e+07	9.82197e+08	1.58575e+08	1.48414e+09	1.1976e+08	12.443	34.8688	52.6881	0.298775	F17
KsCSTR_33780	kuste4099	hypothetical protein	34.8	7.03	OTHER	0	5.52868e+08	3.32354e+07	1.74481e+08	1.54829e+07	1.61929e+08	1.50417e+07	2.77488e+07	3.86946e+06	64.7858	30.0625	5.15164	0.798171	F4
KsCSTR_21640	kuste3676	sulfate adenylyltransferase, GN=sat	43.9	6.77	OTHER	0	2.08008e+09	1.42555e+08	1.72374e+08	1.22081e+07	6.10412e+08	9.74455e+07	9.32098e+08	1.17234e+08	18.2671	32.3439	49.389	0.344391	F16
KsCSTR_35110	kuste2551	capsule polysaccharide export protein	31	5.82	SP	0	6.9876e+08	9.00408e+07	1.72163e+08	1.41324e+07	2.3613e+08	3.07312e+07	1.14202e+08	1.32053e+07	49.5677	33.9923	16.44	0.665638	F12
KsCSTR_48350	kustc0565	putative superoxide reductase	13.4	7.09	OTHER	0	2.22939e+09	1.37291e+08	1.71798e+08	1.3417e+07	5.85299e+08	1.51709e+08	7.60941e+08	1.01537e+08	20.3331	34.6365	45.0305	0.376513	F17
KsCSTR_46570	kustc0733	putative acetolactate synthase small subunit, GN=ilvH	17.6	7.2	OTHER	0	5.22417e+08	4.44151e+07	1.71299e+08	9.88458e+06	5.48686e+07	9.64193e+06	1.37998e+07	1.96937e+06	83.3031	13.3414	3.35545	0.899739	F3	68	413
KsCSTR_29510	kuste4584	radical SAM domain heme biosynthesis protein	45.5	6.86	OTHER	0	3.3766e+08	4.87795e+07	1.68838e+08	1.08369e+07	1.6686e+07	1.40718e+06	3.52748e+07	3.49239e+06	86.6643	4.28244	9.05322	0.888056	F3
KsCSTR_43730	kustd1973	putative methyl-accepting chemotaxis protein	38.5	9.03	OTHER	2	2.77608e+08	1.83417e+07	1.67301e+08	1.16493e+07	0	0	257686	515373	99.923	0	0.0769534	0.99923	F3
KsCSTR_15050	kuste3101	cytochrome c biogenesis protein	35.8	9.22	OTHER	4	2.45733e+08	1.80908e+07	1.66517e+08	1.29676e+07	2.12061e+06	1.45053e+06	0	0	99.3673	0.632727	0	0.996836	F3
KsCSTR_03870	kustd2104	aspartate-tRNA(Asp/Asn) ligase, GN=aspS	66.3	6.42	OTHER	0	6.80609e+08	5.39476e+07	1.66509e+08	1.29854e+07	1.18128e+08	1.34465e+07	1.4399e+08	1.2985e+07	55.9566	19.8489	24.1944	0.658811	F14
KsCSTR_19790	kuste3493	hypothetical protein with TPR domain protein	26.5	7.94	LIPO	0	6.83112e+08	4.57548e+07	1.64556e+08	1.85898e+07	1.5717e+08	2.19668e+07	1.29392e+08	2.26252e+06	53.4555	25.5281	21.0164	0.662196	F7
KsCSTR_01600	kustc0297	gluconate-6-phosphate dehydrogenase, decarboxylating, GN=gnd	51.7	7.02	OTHER	0	8.94904e+08	1.89763e+07	1.62013e+08	1.70393e+07	3.95319e+08	2.35927e+07	2.89752e+08	2.78937e+07	32.1104	39.1756	28.714	0.516982	F16
KsCSTR_37890	kuste2289	exported protein	28.5	5.95	SP	0	3.17571e+09	1.56452e+08	1.59323e+08	9.78648e+06	3.83792e+08	4.5385e+07	2.23881e+09	9.91562e+07	10.8337	13.0486	76.1177	0.17358	F23
KsCSTR_22850	-	ATP synthase subunit delta, GN=atpH	20.5	9.23	OTHER	0	2.97347e+08	2.09572e+07	1.59137e+08	3.48704e+06	1.68722e+07	1.89999e+06	890992	244424	94.7139	5.02094	0.265148	0.972244	F3
KsCSTR_15640	kuste3163	putative succinyl-diaminopimelate desuccinylase, GN=dapE	43.7	6.37	OTHER	0	3.63526e+09	8.68405e+07	1.57546e+08	8.40404e+06	7.5145e+08	1.50379e+08	2.25977e+09	1.61619e+08	9.4727	22.5911	67.9362	0.207682	F21
KsCSTR_40340	kusta0092	hemerythrin HHE cation binding domain protein	30.6	5.16	OTHER	0	3.84048e+09	2.39982e+08	1.57248e+08	1.93998e+07	5.89819e+08	6.04635e+07	1.72902e+09	6.75321e+07	11.9429	22.3982	65.6589	0.23142	F18
KsCSTR_14440	kuste3040	hypothetical protein	17.1	8.72	OTHER	0	5.48755e+08	1.72326e+07	1.56904e+08	1.67838e+07	4.52699e+07	4.73378e+06	1.5774e+08	1.68055e+07	60.7193	8.75934	30.5213	0.65099	F21	23	198
KsCSTR_28180	kuste2858	hypothetical protein	20.2	6.73	SP	1	7.45193e+08	2.78726e+07	1.56315e+08	1.63264e+07	1.51812e+08	1.23744e+07	5.90513e+08	6.03596e+07	29.6344	14.3904	55.9752	0.368296	F21
KsCSTR_05530	kustd1943	chaperone protein DnaK, GN=dnaK	64.8	4.89	OTHER	0	1.53491e+09	4.67359e+07	1.55844e+08	8.59038e+06	2.75474e+08	4.10232e+07	5.29847e+08	2.05239e+07	27.9038	24.6618	47.4345	0.402346	F15
KsCSTR_32730	kuste4193	hypothetical protein	13.4	9.92	OTHER	0	3.36443e+08	1.62114e+07	1.55513e+08	2.07516e+07	9.82133e+06	1.85786e+06	1.61301e+07	932668	92.2988	2.91454	4.7867	0.93756	F4
KsCSTR_19770	kuste3491	carbamoyl-phosphate synthase large subunit, GN=carB/arg+ura/cap/pyrA	120.7	5.63	OTHER	0	9.23044e+08	6.9272e+07	1.53695e+08	3.6633e+06	3.67531e+08	3.70818e+07	1.2795e+08	7.84479e+06	38.2864	45.7771	15.9366	0.611749	F14
KsCSTR_17410	kuste3329	Na(+)-translocating NADH-quinone reductase subunit F, GN=nqrF	61.3	6.92	OTHER	1	3.68281e+08	1.7402e+07	1.53466e+08	1.02281e+07	4.81334e+06	607971	8.40322e+06	2.21926e+06	95.8718	1.50347	2.62478	0.966235	F13	55	595
KsCSTR_01040	kustc0345	putative NAD(P) oxidoreductase, FAD-containing subunit	77.2	5.94	OTHER	0	9.47143e+08	8.27676e+07	1.53256e+08	8.01314e+06	3.53745e+08	5.65599e+07	5.83991e+07	3.62988e+06	42.6507	49.2231	8.12617	0.672623	F10
KsCSTR_05280	kustd1969	hypothetical protein	43.4	5.5	OTHER	0	5.54267e+08	4.62782e+07	1.52184e+08	1.04746e+07	8.19937e+07	1.39142e+07	6.90722e+07	2.73678e+06	66.8303	18.0034	15.1663	0.75832	F4
KsCSTR_41780	kustc1211	cysteine-tRNA ligase, GN=cysS	56.3	6.4	OTHER	0	6.51767e+08	7.39488e+07	1.52084e+08	1.20161e+07	1.4619e+08	1.74242e+07	1.24725e+08	5.89225e+06	52.8912	25.4207	21.6881	0.656015	F15
KsCSTR_09720	kustd1540	CO dehydrogenase accessory protein CooC (nickel insertion)	28.7	5.96	OTHER	0	4.78365e+08	5.22649e+07	1.50235e+08	3.90196e+06	4.20835e+07	6.95443e+06	3.87545e+07	6.08029e+06	78.7998	11.0366	10.1636	0.843181	F20
KsCSTR_40980	kusta0028	SSU ribosomal protein S6p	15.5	5.25	OTHER	0	7.0572e+08	6.0728e+07	1.4883e+08	1.39199e+07	7.78431e+07	1.15617e+07	2.71029e+08	5.00694e+07	46.0394	12.0401	41.9205	0.520595	F20
KsCSTR_42050	kustc1186	putative protein LemA	21.4	9.45	OTHER	1	3.47129e+08	3.33867e+07	1.47254e+08	5.41758e+06	802667	341294	1.24033e+06	326895	99.3111	0.270668	0.418251	0.994464	F3	49	288
KsCSTR_41010	kusta0025	phosphoribosylpyrophosphate synthase, GN=prsA/dnaR/prs	35.2	6.95	OTHER	0	1.22851e+09	5.61236e+07	1.46606e+08	1.20957e+07	5.75846e+08	5.28348e+07	3.26921e+08	2.32012e+07	24.5165	48.1485	27.335	0.485907	F17
KsCSTR_46210	kustc0775	putative nitrite reductase electron transfer 4Fe-4S subunit, GN=fcp	15.8	8.18	OTHER	0	7.46724e+08	5.62561e+07	1.46327e+08	1.25484e+07	1.7787e+08	2.19153e+07	6.86105e+07	1.64192e+06	54.2822	32.9918	12.726	0.707781	F14
KsCSTR_37110	kuste2364	DNA-binding transcriptional repressor, GN=cspE/gicA/msmC	7.4	5.38	OTHER	0	1.65533e+09	1.13593e+08	1.46126e+08	1.19166e+07	4.04116e+08	5.1241e+07	6.8013e+08	4.631e+07	21.2315	29.3583	49.4102	0.359107	F24
KsCSTR_22780	kuste3786	hypothetical protein	23.5	6.07	OTHER	0	5.26486e+08	2.93933e+07	1.43578e+08	5.80644e+06	3.54883e+07	5.88448e+06	7.95744e+07	6.47614e+06	71.3931	8.82312	19.7838	0.758046	F21
KsCSTR_02620	kustd2224	cysteine desulfurase (tRNA sulfurtransferase), PLP-dependent, GN=iscS/csdB/yfhO/nifS/yzzO	41.6	6.86	OTHER	0	1.3858e+09	1.02062e+08	1.43229e+08	1.47895e+07	6.95487e+08	7.27978e+07	4.91448e+08	1.24421e+08	19.4421	47.2031	33.3549	0.430436	F16
KsCSTR_47700		UDP-glucose 4-epimerase	34.8	7.71	OTHER	0	8.66814e+08	6.59923e+07	1.42416e+08	1.4505e+07	4.01481e+08	4.37729e+07	1.08832e+08	6.55039e+06	35.8214	50.4915	13.6871	0.610672	F15
KsCSTR_20980	kuste3608	putative bacteriochlorophyllide d C-12(1)-methyltransferase	56	6.57	OTHER	0	3.05106e+08	2.28622e+07	1.38889e+08	1.70949e+07	4.81383e+07	9.92577e+06	5.97371e+07	6.82006e+06	72.0279	12.4822	15.4898	0.782691	F18
KsCSTR_06110	kustd1887	hypothetical protein	40.5	6.05	OTHER	1	8.93791e+08	2.74055e+07	1.38767e+08	6.06812e+06	3.77468e+08	3.70171e+07	4.62382e+08	3.22346e+07	24.8379	33.7813	41.3808	0.417286	F13
KsCSTR_44600	kustc0985	flagellar motor rotation protein MotB	23.5	9.14	LIPO	1	3.63423e+08	5.43376e+07	1.38389e+08	9.64859e+06	4.77492e+06	383842	6.11901e+06	2.5384e+06	96.2131	1.65985	2.12708	0.97043	F3	19	1087
KsCSTR_48480	kustc0552	methylenetetrahydrofolate reductase	33.9	8.63	OTHER	0	4.90477e+08	3.83532e+07	1.38387e+08	1.04656e+07	2.14828e+08	2.31319e+07	1.49689e+07	1.5106e+06	54.6367	42.4083	2.95495	0.758409	F10
KsCSTR_13420	kuste2938	3-isopropylmalate dehydratase large subunit, GN=leuC	46.5	6.96	OTHER	0	6.25905e+08	7.87613e+07	1.37166e+08	1.25571e+07	9.85534e+07	1.12831e+07	9.87508e+07	6.58167e+06	58.166	20.8961	20.9379	0.68614	F15
KsCSTR_03630	kustd2126	lon protease, GN=lon	89.4	5.97	OTHER	0	8.70516e+08	6.4124e+07	1.37127e+08	7.74743e+06	1.87591e+08	2.57638e+07	2.87977e+08	1.7244e+07	36.5759	25.0181	38.406	0.490849	F3
KsCSTR_41620	kustc1228	leucine dehydrogenase, GN=ldh	37.4	5.97	OTHER	0	7.64719e+08	2.91202e+07	1.36705e+08	7.77732e+06	2.48738e+08	3.25336e+07	1.89907e+08	1.12118e+07	38.3973	34.9324	26.6703	0.558635	F16
KsCSTR_13840	kuste2976	50S ribosomal subunit protein L5, GN=rplE	20.3	9.83	OTHER	0	3.26055e+08	1.20581e+07	1.36559e+08	1.77666e+07	1.90028e+06	508955	6.28048e+06	2.39085e+06	97.0918	0.675539	2.23268	0.974296	F13
KsCSTR_13910	kuste2983	preprotein translocase membrane subunit, GN=secY/prlA	50.8	9.8	OTHER	10	5.53377e+08	3.86665e+07	1.36169e+08	9.1841e+06	4.17539e+07	4.90973e+06	1.06039e+08	1.10645e+07	64.8222	9.93832	25.2395	0.697914	F3
KsCSTR_05340	kustd1963	preprotein translocase subunit YajC (TC 3.A.5.1.1)	14.9	9.14	OTHER	1	3.69358e+08	1.6488e+07	1.36154e+08	1.11978e+07	2.24332e+06	1.10716e+06	1.03761e+06	746642	98.8095	0.814012	0.376506	0.992165	F3	6	707
KsCSTR_14790	kuste3073	chaperone protein ClpB, GN=clpB	93.1	6.24	OTHER	0	8.33813e+08	4.48187e+07	1.35625e+08	6.79768e+06	8.72714e+07	6.46219e+06	3.73021e+08	3.58618e+07	37.0791	11.9298	50.9911	0.43044	F13
KsCSTR_20930	kuste3603	putative acyl carrier protein, GN=acpP	9.6	4.41	OTHER	0	1.81135e+09	2.62821e+08	1.34584e+08	6.63954e+06	2.52934e+08	4.54857e+07	1.04309e+09	1.16792e+08	17.1972	16.16	66.6429	0.252771	F22
KsCSTR_20340	kuste3549	putative sorbitol dehydrogenase, GN=gutB	36.9	7.69	OTHER	0	1.42723e+09	2.88355e+08	1.34497e+08	1.13397e+07	3.581e+08	7.93979e+07	3.00631e+08	3.06433e+07	28.995	38.5998	32.4052	0.482949	F16
KsCSTR_37300	kuste2346	hypothetical protein	24.3	5.74	OTHER	1	4.04543e+08	3.37864e+07	1.34128e+08	4.86664e+06	1.40543e+07	2.70932e+06	2.58144e+06	421910	94.1607	4.93323	0.906113	0.966273	F3
KsCSTR_07350	kustd1763	flagellar motor rotation protein MotB	25.2	9.32	LIPO	0	5.69238e+08	7.82519e+07	1.33961e+08	9.76763e+06	9.3106e+07	6.08346e+06	9.30247e+07	5.16331e+06	59.0068	20.5055	20.4876	0.692596	F13	7	1235
KsCSTR_13630	kuste2955	50S ribosomal subunit protein L10, GN=rplJ	19.2	8.81	OTHER	0	6.72633e+08	6.27698e+07	1.32995e+08	1.18715e+07	1.01614e+08	8.08814e+06	2.14772e+08	1.21117e+07	45.6733	17.4482	36.8785	0.543974	F12
KsCSTR_00020	kustc0441	DNA polymerase III subunit beta, GN=dnaN	40	5.01	OTHER	0	6.39884e+08	3.93523e+07	1.32908e+08	1.15347e+07	1.47996e+08	1.83991e+07	1.77515e+08	6.17102e+06	44.9523	25.0278	30.0198	0.574662	F15
KsCSTR_40500	kusta0076	30S ribosomal subunit protein S9, GN=rpsI	14.6	10.64	OTHER	0	3.86694e+08	2.82536e+07	1.32597e+08	1.41624e+07	1.22251e+07	1.07134e+06	5.92244e+06	435109	93.5952	4.31462	2.09021	0.957525	F4
KsCSTR_17370	kuste3325	Na(+)-translocating NADH-quinone reductase subunit A, GN=nqrA	38.6	6.54	OTHER	0	3.05746e+08	2.18575e+07	1.32335e+08	1.05479e+07	3.94986e+07	7.48233e+06	1.94564e+06	444540	86.4612	12.9032	0.635592	0.929128	F3	52	248
KsCSTR_03880	kustd2103	histidine-tRNA ligase, GN=hisS	49.7	7.56	OTHER	0	6.05238e+08	5.25839e+07	1.31602e+08	7.1536e+06	1.30205e+08	1.6248e+07	5.75911e+07	2.63511e+06	58.36	28.8703	12.7697	0.727952	F16
KsCSTR_05260	kustd1972	hypothetical membrane protein	71.3	8.62	OTHER	11	4.46332e+08	4.02688e+07	1.3115e+08	1.18953e+07	2.50937e+07	8.64285e+06	4.08483e+07	1.95995e+06	79.9106	7.64486	12.4445	0.83733	F3	47	233
KsCSTR_41030	kusta0023	dihydroxy-acid dehydratase, GN=ilvD	59	6.48	OTHER	0	5.82667e+08	7.26121e+07	1.30897e+08	6.49969e+06	2.58407e+08	4.72495e+07	6.68106e+07	6.86511e+06	44.5978	44.0208	11.3815	0.666081	F12
KsCSTR_33370	kuste4136	nitrite reductase, GN=nirS	66.3	8.29	SP	1	6.24384e+08	5.73849e+07	1.3075e+08	4.24614e+07	1.49576e+08	2.35782e+07	4.5956e+07	3.63645e+06	57.217	32.7276	10.0553	0.735809	F13
KsCSTR_01640	kustc0293	delta-aminolevulinic acid dehydratase, GN=hemB	36.8	5.34	OTHER	0	4.01493e+08	5.32735e+07	1.30409e+08	2.17612e+07	1.44176e+08	2.29033e+07	1.00487e+06	750050	64.2411	35.5114	0.247506	0.819968	F11
KsCSTR_41540	kustc1236	hypothetical membrane protein	65.5	9.32	OTHER	12	4.03058e+08	5.32787e+07	1.30348e+08	7.28343e+06	4.79909e+07	5.72746e+06	2.3097e+07	2.97709e+06	78.574	14.4645	6.96147	0.858063	F12
KsCSTR_35100	kuste2552	putative non-specific protein-tyrosine kinase	62.3	8.82	OTHER	2	2.29756e+08	2.31408e+07	1.30178e+08	5.38774e+06	866866	172549	1.04538e+06	276634	99.2709	0.330527	0.398591	0.994361	F3
KsCSTR_12790	kuste2872	hypothetical membrane protein	19.4	9.5	OTHER	4	2.65546e+08	2.36235e+07	1.29369e+08	8.09656e+06	470488	446482	0	0	99.8185	0.18151	0	0.999092	F3	9	939
KsCSTR_39230	kustb0178	threonine synthase, GN=thrC	45	7.21	OTHER	0	1.66925e+09	9.6541e+07	1.29258e+08	6.86445e+06	5.64821e+08	5.12193e+07	5.12674e+08	4.32652e+07	19.3499	42.2767	38.3735	0.404882	F16
KsCSTR_43630	kustc1026	molecular chaperone and ATPase component of HslUV protease, GN=hslU/clpY/htpI	51.2	7.17	OTHER	0	3.80707e+08	1.35215e+07	1.27208e+08	1.26948e+07	2.40562e+06	973354	6.66399e+06	875274	96.5578	0.912995	2.52916	0.970143	F3
KsCSTR_22250	kuste3741	exported protein	25.9	6.8	SP	0	4.82116e+08	2.77392e+07	1.26861e+08	1.01831e+07	4.43545e+07	5.13198e+06	1.69392e+08	1.36111e+07	54.2758	9.48823	36.236	0.590199	F21
KsCSTR_17860	kuste3374	putative VacJ lipoprotein, GN=vacJ	37.9	4.54	OTHER	1	5.07591e+08	3.14823e+07	1.26568e+08	1.09571e+07	826191	709793	7.29769e+06	336330	96.8905	0.316233	2.79326	0.970486	F3
KsCSTR_29650	kuste4572	hypothetical bc1 protein (putative UQ:cyt c oxidoreductase)	27.5	8.75	OTHER	5	2.63739e+08	4.52924e+07	1.24721e+08	1.62382e+07	1.80416e+06	365171	2.31333e+07	5.07074e+06	90.9113	0.657542	8.43112	0.912401	F3
KsCSTR_14920	kuste3089	translation initiation factor IF-2, GN=infB	82.6	8.4	OTHER	0	7.83092e+08	8.40117e+07	1.24453e+08	4.78458e+06	1.58125e+08	3.31146e+07	2.23923e+08	7.67897e+06	39.4492	25.0613	35.4895	0.519799	F17
KsCSTR_41160	kusta0010	putative membrane-bound lytic murein transglycosylase A, GN=MltA	43.4	8.07	LIPO	1	2.58736e+08	1.33819e+07	1.22985e+08	2.74266e+06	6.05071e+06	550055	1.01806e+07	2.24226e+06	93.8096	2.30766	3.88276	0.949634	F3
KsCSTR_07490	kustd1750	nucleoside diphosphate kinase, GN=ndk	44	7.18	OTHER	0	8.17466e+08	1.61872e+07	1.22642e+08	1.08169e+07	4.39305e+08	6.1143e+07	1.34416e+08	5.71665e+06	29.9491	53.6388	16.4121	0.567685	F12
KsCSTR_22770	kuste3785	glutamate-1-semialdehyde aminotransferase (aminomutase), GN=hemL/gsa/popC	45.7	7.9	OTHER	0	1.34356e+09	4.19019e+07	1.2213e+08	1.14489e+07	6.7307e+08	6.9657e+07	6.35318e+08	4.65589e+07	15.7319	43.3498	40.9183	0.374068	F17
KsCSTR_15790	kuste3179	hypothetical protein	67.4	7.2	OTHER	2	2.77138e+08	3.64562e+07	1.20753e+08	7.19392e+06	1.07674e+07	2.66824e+06	9.68875e+06	549375	92.1912	4.1103	3.69854	0.942463	F13
KsCSTR_07880	kustd1712	putative subunit 1 of alternative cytochrome bd quinol oxidase (CydA), GN=cydA	77.8	8.51	SP	16	3.03623e+08	6.33407e+06	1.20255e+08	1.17793e+07	1.29234e+06	748783	0	0	99.4655	0.53446	0	0.997328	F3	54	1458
KsCSTR_06950	kustd1803	universal stress protein	16.8	6.68	OTHER	0	4.52472e+08	2.99603e+07	1.19833e+08	1.14614e+07	8.97767e+07	6.60294e+06	1.13049e+08	9.65389e+06	54.1627	20.2889	25.5483	0.643072	F20
KsCSTR_40920	-	outer membrane protein H precursor	21.7	8.53	OTHER	0	1.30228e+09	1.38048e+08	1.19218e+08	1.20188e+07	2.59474e+08	5.54167e+07	4.65329e+08	2.55827e+07	24.7535	26.9377	48.3088	0.382224	F16
KsCSTR_00740	kustc0375	sulfur carrier protein adenylyltransferase, GN=ttuC	29.3	6.01	OTHER	1	2.04856e+08	1.17462e+07	1.18154e+08	5.49839e+06	4.18376e+07	3.78852e+06	4.33308e+07	6.97409e+06	73.5071	13.0142	13.4787	0.800142	F17
KsCSTR_29020	kuste4633	cation efflux system protein CzcA, GN=czcA	115.6	8.05	OTHER	12	2.8271e+08	3.42372e+07	1.17205e+08	2.08658e+06	7.27673e+06	1.48527e+06	3.87371e+06	2.7075e+06	95.4592	2.9633	1.57749	0.969409	F2
KsCSTR_08890	kustd1619	urocanate hydratase, GN=hutU	61.6	6.64	OTHER	0	5.60578e+08	3.68894e+07	1.16285e+08	4.38395e+06	2.91801e+08	3.68972e+07	6.17021e+07	6.51e+06	39.6828	49.7891	10.528	0.645774	F16
KsCSTR_42190	kustc1172	hypothetical protein	17.2	5.82	OTHER	0	2.92229e+09	3.90779e+08	1.16182e+08	4.13027e+07	5.08772e+08	1.10682e+08	1.17579e+09	7.44276e+07	12.1217	26.5411	61.3372	0.253923	F21	27	358
KsCSTR_12210	kustd1305	hypothetical protein	9.2	8.44	OTHER	0	1.28409e+09	3.74159e+07	1.1534e+08	3.67279e+06	1.69737e+08	3.77059e+07	5.49078e+08	4.73898e+07	24.2951	17.8765	57.8284	0.332334	F23
KsCSTR_22840	-	ATP synthase subunit b, GN=atpF	18.7	5.78	OTHER	1	3.64789e+08	5.02629e+07	1.15301e+08	1.04078e+07	6.88114e+06	3.34687e+06	1.89659e+07	4.25623e+06	89.9212	2.68323	7.39557	0.912628	F13
KsCSTR_13890	kuste2981	30S ribosomal subunit protein S5, GN=rpsE/eps/spc/spcA	17.4	10.15	OTHER	0	4.0024e+08	2.06107e+07	1.1502e+08	5.01959e+06	3.02835e+06	632476	1.01399e+06	717060	98.2731	1.29371	0.433177	0.9892	F4
KsCSTR_11480	kustd1371	GTP cyclohydrolase 1, GN=folE	20.9	7.93	OTHER	0	3.13429e+08	1.41034e+07	1.12609e+08	9.11476e+06	1.10867e+08	1.76609e+07	0	0	67.0123	32.9877	0	0.835062
KsCSTR_31200	kuste4339	putative branched-chain-amino-acid aminotransferase, GN=ilvE	31.7	6.8	OTHER	0	5.33882e+08	2.88441e+07	1.12093e+08	1.39764e+07	2.05464e+08	3.26659e+07	1.35519e+08	1.06892e+07	39.6671	36.3544	23.9785	0.578443	F13
KsCSTR_42660	kustc1129	hypothetical protein	23.9	7.96	OTHER	0	1.55931e+09	1.38888e+08	1.12065e+08	1.20375e+07	3.40934e+08	5.75954e+07	8.75199e+08	1.06407e+08	15.5617	23.6717	60.7666	0.273975	F19
KsCSTR_16990	kuste3287	integration host factor subunit beta, GN=ihfB	11.7	10.33	OTHER	0	2.3139e+08	1.62239e+07	1.11856e+08	5.90882e+06	1.38678e+07	3.11917e+06	269025	321780	94.0564	5.8305	0.113107	0.969716	F3
KsCSTR_05890	kustd1906	putative NADH oxidase	70.2	6.55	OTHER	0	1.04348e+09	5.75296e+07	1.11487e+08	1.17543e+07	3.25674e+08	5.37281e+07	3.7507e+08	1.94042e+07	24.1387	35.2569	40.6044	0.417671	F17
KsCSTR_11240	kustd1394	DNA strand exchange and recombination protein with protease and nuclease activity, GN=recA/lexB/srf/umuB/zab/recH/rnmB/tif/umuR	39.5	8.75	OTHER	0	6.41554e+08	6.22386e+07	1.10469e+08	8.67842e+06	9.73399e+07	1.14718e+07	2.42944e+08	2.23182e+07	39.3673	17.3443	43.2884	0.480394	F13
KsCSTR_38480	kustb0247	glucose-1-phosphate adenylyltransferase, GN=glgC	47.7	8.66	OTHER	0	6.2738e+08	3.29921e+07	1.09839e+08	1.03698e+07	2.88207e+08	2.67003e+07	1.71792e+07	1.01138e+06	41.8382	54.89	3.27183	0.692832	F16
KsCSTR_36730	kuste2399	malate dehydrogenase, GN=mdh	33.5	5.59	OTHER	0	8.79283e+08	4.3866e+07	1.09572e+08	6.11151e+06	4.1689e+08	8.11224e+07	9.31737e+07	6.98194e+06	30.0524	57.1702	12.7774	0.586375	F15
KsCSTR_20910	kuste3602	isocitrate dehydrogenase, specific for NADP+; e14 prophage, GN=icd/icdA/icdE/icdR/icdC	45.7	9.03	OTHER	0	2.994e+08	3.97749e+07	1.09296e+08	1.25544e+06	2.4458e+06	652458	1.6023e+07	2.28288e+06	92.2092	1.03172	6.75904	0.927251	F3
KsCSTR_27240	kuste2772	hypothetical protein	7.8	4.81	OTHER	0	2.14318e+09	1.38148e+08	1.08705e+08	5.59311e+06	3.26732e+08	4.42891e+07	2.2079e+09	3.06594e+08	7.89992	11.8723	80.2277	0.138361	F23
KsCSTR_40950	kusta0031	50S ribosomal subunit protein L9, GN=rplI	17	6.21	OTHER	0	4.24288e+08	3.50024e+07	1.08236e+08	9.6118e+06	1.98078e+07	3.18854e+06	1.14922e+08	5.86806e+06	61.6373	5.64	32.7227	0.644573	F21
KsCSTR_01900	kustc0268	hypothetical protein	21.8	5.1	LIPO	1	2.7052e+08	2.23869e+07	1.08155e+08	8.58155e+06	8.68295e+06	1.536e+06	620225	366844	95.8765	3.84861	0.274907	0.978008	F3
KsCSTR_34770	kuste2591	CDP-glucose 4,6-dehydratase, GN=rfbG	40.9	8.69	OTHER	0	4.89606e+08	5.52413e+07	1.07862e+08	5.71195e+06	1.55e+08	2.50921e+07	5.65342e+06	1.14163e+06	57.3159	41.1821	1.50206	0.779069	F14
KsCSTR_28510		exported protein	10.7	8.07	SP	1	4.61211e+08	3.86692e+07	1.07004e+08	2.09035e+07	9.33063e+07	1.24159e+07	1.6169e+08	1.59425e+07	45.6302	19.8946	34.4752	0.555775	F23
KsCSTR_13770	kuste2969	50S ribosomal subunit protein L22, GN=rplV/eryB	12.9	10.99	OTHER	0	2.90601e+08	1.65668e+07	1.05883e+08	8.47693e+06	1.13208e+07	861028	2.06199e+06	264669	94.056	5.02816	0.915839	0.965701	F3
KsCSTR_07900	kustd1710	putative (monoheme) protein	29.1	8.22	OTHER	3	2.30873e+08	2.22663e+07	1.04759e+08	7.98796e+06	656461	453551	364493	246272	99.5151	0.3118	0.173124	0.99671	F3
KsCSTR_13880	kuste2980	50S ribosomal subunit protein L18, GN=rplR	13.7	10.29	OTHER	0	3.2931e+08	1.71752e+07	1.04459e+08	1.10769e+07	6.89993e+06	976982	5.07917e+06	569500	94.5771	3.1236	2.29934	0.961389	F4
KsCSTR_43830	kustc1010	regulatory protein P-II for glutamine synthetase, GN=glnB	12.7	9.2	OTHER	0	3.31688e+08	1.86433e+07	1.03098e+08	1.07167e+07	1.94089e+07	2.3281e+06	5.53597e+07	3.35054e+06	73.3887	6.90792	19.7034	0.768426	F3	43	415
KsCSTR_32140	kuste4251	hypothetical protein	19.7	8.37	OTHER	0	1.67561e+08	1.11914e+07	1.01729e+08	3.31063e+06	3.64826e+07	4.01478e+06	6.41839e+06	366286	82.586	14.8087	2.6053	0.899904	F4
KsCSTR_29550	kuste4581	hypothetical protein	55.3	6.61	OTHER	1	1.13403e+09	1.8153e+08	1.01604e+08	1.48217e+07	1.99503e+08	3.07825e+07	5.57834e+08	1.02191e+08	21.1554	20.7698	58.0748	0.315403	F17
KsCSTR_20960	kuste3606	3-oxoacyl-(acyl-carrier-protein) synthase, KASII	44.1	6.13	OTHER	0	5.87006e+08	4.54906e+07	1.01586e+08	6.43097e+06	1.76983e+08	3.55956e+07	1.81699e+08	2.59172e+07	36.161	31.4998	32.3392	0.519109	F17
KsCSTR_24670	kuste3974	Phenylalanine-tRNA ligase beta subunit, GN=pheT	74.9	7.01	OTHER	0	5.33719e+08	4.02373e+07	1.01072e+08	5.21237e+06	1.29776e+08	2.27661e+07	4.47286e+07	1.97827e+06	53.6691	34.4555	11.8754	0.708969	F11
KsCSTR_14580	kuste3053	hypothetical protein	28.7	5.35	OTHER	0	2.79753e+08	1.34689e+07	1.00776e+08	8.75493e+06	3.2782e+06	996159	1.46016e+07	1.30064e+06	91.8518	1.49394	6.65424	0.925988	F3	21	917
KsCSTR_38150	kuste2263	putative PTS component; possibly regulatory, GN=yfeU	32.8	7.72	OTHER	0	2.20012e+09	4.63472e+08	1.00022e+08	1.0513e+07	5.43815e+08	7.59111e+07	8.61149e+08	6.78983e+07	12.4638	33.8824	53.6538	0.29405	F18
KsCSTR_43610	-	hypothetical protein	14.6	5.6	OTHER	0	4.62852e+08	1.85287e+07	9.99542e+07	1.39971e+07	6.17457e+07	8.55531e+06	2.10144e+08	2.01209e+07	42.3716	13.0873	44.5411	0.489153	F13
KsCSTR_11490	kustd1370	4-hydroxy-tetrahydrodipicolinate synthase, GN=dapA	31.3	6.64	OTHER	0	1.03577e+09	2.6372e+07	9.98388e+07	5.4772e+06	4.62008e+08	6.8354e+07	1.87512e+08	2.33234e+07	23.5137	54.4052	22.0811	0.507163	F15
KsCSTR_42900	kustc1095	hypothetical protein	36.8	8.02	OTHER	2	4.57769e+08	1.62774e+07	9.97869e+07	3.61369e+06	501536	398777	276561	199128	99.6116	0.250328	0.138037	0.997368	F3
KsCSTR_24890	kuste3994	small heat shock protein C2, GN=hspC	19.6	6.13	OTHER	0	4.56177e+08	2.20794e+07	9.97659e+07	3.63374e+06	1.12676e+08	2.73856e+07	1.21684e+07	1.46444e+06	61.5124	34.7363	3.75132	0.788805	F9
KsCSTR_24620	kuste3969	threonyl-tRNA synthetase, GN=thrS	73.8	6.48	OTHER	0	4.36254e+08	5.21803e+07	9.87512e+07	1.20329e+07	1.64458e+08	1.49925e+07	4.35674e+07	1.3036e+06	48.7025	40.5541	10.7434	0.689796	F13
KsCSTR_14640	kuste3058	malto-oligosyltrehalose synthase	116.6	6.23	OTHER	0	4.49091e+08	1.24497e+08	9.78644e+07	4.16535e+06	1.29966e+08	1.73078e+07	2.21209e+07	1.48085e+06	56.2737	37.3664	6.35996	0.749569	F13
KsCSTR_13860	kuste2978	30S ribosomal subunit protein S8, GN=rpsH	15	9.32	OTHER	0	2.85981e+08	2.85261e+07	9.74033e+07	4.42945e+06	7.49749e+06	1.66241e+06	9.46779e+06	1.36049e+06	91.9889	3.54036	4.47075	0.937591	F4
KsCSTR_09710	kustd1541	hypothetical iron sulfur / metal binding protein part of the CODH/ACS complex	70.2	5.3	OTHER	0	9.27919e+08	7.6253e+07	9.73861e+07	1.22122e+07	4.13836e+08	6.1505e+07	1.07224e+08	1.10915e+07	27.2092	57.8119	14.9789	0.561152	F12
KsCSTR_15170	kuste3113	2,3-bisphosphoglycerate-independent phosphoglycerate mutase 1, GN=apgM	44.3	6.9	OTHER	0	9.03222e+08	6.43851e+07	9.73625e+07	2.32197e+06	3.8231e+08	4.53853e+07	2.25514e+08	1.01283e+07	24.2633	47.6369	28.0997	0.480818	F3
KsCSTR_29540	-	valine-tRNA ligase, GN=valS	95.2	7.2	OTHER	0	3.04872e+08	4.5986e+07	9.68574e+07	1.41856e+07	3.98365e+07	4.77995e+06	5.42708e+06	789966	81.0596	16.6695	2.27095	0.893943	F14
KsCSTR_19290	kuste3450	uroporphyrinogen-III methyltransferase	56	7.17	OTHER	0	1.11879e+09	6.99254e+07	9.67999e+07	9.17243e+06	5.60144e+08	6.80777e+07	3.09236e+08	2.28563e+07	18.2129	52.6957	29.0914	0.445608	F16
KsCSTR_49330	kustc0474	putative catabolite gene activator (CAMP receptor protein, cAMP-regulatory protein), GN=crp	20.3	6.58	OTHER	0	1.35435e+09	3.48618e+07	9.6552e+07	4.30813e+06	3.68729e+08	5.82522e+07	8.11222e+08	3.80934e+07	14.0638	26.8546	59.0815	0.274911	F19
KsCSTR_08080	kustd1692	putative septation protein SpoVG	17	7.31	OTHER	0	1.07418e+09	6.46749e+07	9.46456e+07	8.94359e+06	5.63747e+08	7.51452e+07	1.69608e+08	3.02664e+07	20.5161	61.1011	18.3828	0.510666	F4
KsCSTR_45830	kustc0814	hypothetical protein	21.2	5.97	LIPO	1	2.95332e+08	3.5114e+07	9.31908e+07	8.63265e+06	1.33304e+07	1.5681e+06	2.87566e+06	1.70937e+06	92.0005	6.58007	1.41946	0.952905	F19
KsCSTR_17100	kuste3298	hypothetical protein	21.3	7.88	SP	1	6.35473e+08	6.30712e+07	9.30154e+07	3.16765e+06	1.01668e+08	1.24433e+07	1.55742e+08	1.72369e+07	41.9517	22.927	35.1213	0.534152	F19
KsCSTR_46950	kustc0698	putative glucosylglycerate synthase	47.8	5.68	OTHER	0	3.53279e+08	3.52211e+07	9.24887e+07	4.55391e+06	7.09832e+07	9.68227e+06	5.50532e+07	3.89555e+06	59.4756	22.8232	17.7012	0.708872	F19
KsCSTR_17390	kuste3327	Na(+)-translocating NADH-quinone reductase subunit C, GN=nqrC	25.9	6.61	OTHER	1	1.73417e+08	1.12328e+07	9.18454e+07	3.97068e+06	341645	424439	363604	727207	99.6175	0.185278	0.197186	0.997102	F3	62	187
KsCSTR_14990	kuste3096	putative rieske (2Fe-2S) subunit of the bc1 complex, GN=isp	17.9	8.16	OTHER	1	2.44856e+08	2.07342e+07	9.10657e+07	3.57496e+06	587164	162189	717637	586893	99.2887	0.320092	0.391219	0.994487	F3
KsCSTR_07410	kustd1757	isoleucine-tRNA ligase, GN=ileS	107.9	7.4	OTHER	0	4.42802e+08	2.06875e+07	9.03751e+07	8.91149e+06	1.61445e+08	2.37085e+07	5.21889e+07	4.28551e+06	45.831	40.9361	13.233	0.66299	F15
KsCSTR_18840	kuste3410	cysteine desulfurase (tRNA sulfurtransferase), PLP-dependent, GN=iscS/csdB/yfhO/nifS/yzzO	43.1	6.76	OTHER	0	6.64814e+08	5.01333e+07	8.86945e+07	1.04454e+07	2.42023e+08	2.52696e+07	1.83235e+08	1.58247e+07	29.435	40.16	30.405	0.49515	F16
KsCSTR_01660	kustc0291	exported protein	51.3	4.67	SP	1	1.32287e+09	1.17954e+08	8.81622e+07	4.94922e+06	2.67109e+08	5.48925e+07	4.3292e+08	4.87769e+07	20.1202	30.4796	49.4001	0.353601	F18
KsCSTR_37630	kuste2314	branched-chain alpha-keto acid dehydrogenase, E1 component, alpha subunit	36	7.17	OTHER	0	4.29191e+08	4.49609e+07	8.80882e+07	9.38237e+06	2.22447e+08	3.37366e+07	2.51398e+07	3.10216e+06	41.5743	52.4932	5.93251	0.678209	F14
KsCSTR_28800	kuste4656	peptidyl-prolyl cis-trans isomerase ppiD	36	8.69	SP	0	8.45626e+08	1.35448e+08	8.80718e+07	3.88204e+06	1.93089e+08	3.59322e+07	2.79837e+08	1.51491e+07	27.1378	29.7486	43.1136	0.420121	F16
KsCSTR_37780	kuste2298	putative cytosol aminopeptidase, GN=pepA	55.1	8.54	OTHER	0	2.12376e+08	1.27016e+07	8.80174e+07	8.21005e+06	7.48287e+07	4.62505e+06	4.24857e+06	509263	69.0029	29.3317	1.66537	0.836688	F7
KsCSTR_19480	kuste3467	elongation factor Ts, GN=tsf	21.9	7.72	OTHER	0	1.4573e+09	1.28648e+08	8.77832e+07	1.31555e+07	2.24113e+08	6.02927e+07	7.40036e+08	6.13745e+07	15.4044	19.664	64.9316	0.252364	F14
KsCSTR_47000	kustc0690	hypothetical protein	7.2	5.86	OTHER	0	6.92987e+08	2.1747e+07	8.76937e+07	8.05507e+06	2.96933e+08	4.31466e+07	1.23257e+08	8.89069e+06	29.4483	49.8563	20.6954	0.543764	F13
KsCSTR_25970	kuste2658	hypothetical membrane protein	63.8	8.91	OTHER	6	2.18072e+08	1.63987e+07	8.74609e+07	9.15522e+06	730597	170395	48053	96105.9	99.5568	0.41582	0.0273494	0.997647	F3
KsCSTR_09830	kustd1530	hypothetical protein	78.1	5.68	LIPO	1	2.45948e+08	2.43151e+07	8.67152e+07	5.28785e+06	1.5514e+07	2.55464e+06	2.61634e+07	1.60186e+06	80.6249	7.2122	12.1629	0.84231	F3
KsCSTR_40970	kusta0029	single-stranded DNA-binding protein	16	5.16	OTHER	0	1.41405e+09	9.65381e+07	8.6612e+07	5.30008e+06	9.82503e+08	1.41711e+08	2.24156e+08	8.98653e+06	12.5535	71.2019	16.2446	0.481545	F14
KsCSTR_07280	kustd1770	Cpn10 chaperonin GroES, small subunit of GroESL, GN=groS/groES/mopA/groE/hdh/mopB/TabB	10.3	5.07	OTHER	0	1.05105e+09	1.36053e+08	8.65924e+07	6.21698e+06	2.05177e+08	4.00653e+07	4.3284e+08	4.94991e+07	21.3492	25.293	53.3579	0.339957	F7
KsCSTR_01950	kustc0263	transcription termination factor, GN=rho/nitA/nusD/psuA/rnsC/sun/tsu/psu/sbaA	50.5	6.21	OTHER	0	6.24792e+08	2.91445e+07	8.64838e+07	1.05467e+07	1.68952e+08	1.31798e+07	1.37205e+08	1.44021e+07	36.1007	35.2627	28.6366	0.53732	F16
KsCSTR_08090	kustd1691	acetolactate synthase large subunit, GN=ilvB	61	6.04	OTHER	0	4.63914e+08	1.22693e+07	8.61272e+07	3.85781e+06	1.59003e+08	2.34181e+07	1.22631e+08	9.51001e+06	37.9508	35.0313	27.0179	0.554665	F15
KsCSTR_12900	kuste2883	small heat shock protein C2, GN=hspC	16.9	5.29	OTHER	0	2.35208e+08	2.96545e+07	8.50944e+07	1.90851e+06	1.69562e+07	785168	7.90447e+06	1.19569e+06	87.2542	8.6933	4.05254	0.916008	F10
KsCSTR_37230	kuste2352	putative assembly protein	96.7	5.43	OTHER	1	2.03941e+08	3.52887e+07	8.47295e+07	3.07076e+07	1.76898e+07	1.56863e+07	4.68987e+07	5.53356e+07	72.4037	7.55822	20.0381	0.761828	F12
KsCSTR_11250	kustd1393	alanyl-tRNA synthetase, GN=alaS/act/ala-act/lovB/ala-a	99.1	6.52	OTHER	0	3.08469e+08	2.12103e+07	8.42493e+07	6.52553e+06	5.17535e+07	1.06638e+07	5.49357e+07	4.53907e+06	61.2304	18.8066	19.963	0.706337	F14
KsCSTR_15370	kuste3134	methylthioribose-1-phosphate isomerase, GN=mtnA	38.1	7.01	OTHER	0	4.21452e+08	1.03559e+07	8.3686e+07	1.21514e+07	1.0834e+08	1.33172e+07	1.25109e+08	6.78879e+06	41.7573	27.0296	31.2132	0.55272	F18
KsCSTR_44400	kustc0965	alkyl hydroperoxide reductase AhpD	19.9	5.5	OTHER	0	2.97666e+08	3.22074e+07	8.33352e+07	4.00567e+06	1.02382e+07	3.7638e+06	3.16041e+07	1.1963e+06	79.933	4.91012	15.1569	0.82388	F4
KsCSTR_38960	kustb0201	putative molybdopterin synthase subunit 1, GN=moaD	10.5	4.84	OTHER	0	1.03936e+09	4.89466e+07	8.1862e+07	4.03403e+07	9.93273e+07	1.10316e+07	5.71264e+08	7.35621e+07	19.6238	11.9052	68.471	0.255764	F23
KsCSTR_35900	kuste2478	bacteriocin	39.8	7.4	SP	1	1.80646e+08	3.43368e+07	8.14829e+07	4.91627e+06	1.36214e+07	782144	1.14141e+07	625499	86.6834	7.24536	6.07127	0.90306
KsCSTR_13920	kuste2984	adenylate kinase, GN=adk	25	8.21	OTHER	0	1.10157e+09	9.43337e+07	8.14666e+07	1.36008e+07	6.18079e+07	1.09899e+07	2.2016e+08	1.93745e+07	36.6223	13.8925	49.4852	0.435686	F21
KsCSTR_20430	kuste3557	hypothetical membrane protein	26.3	5.5	OTHER	6	1.5526e+08	9.82115e+06	8.10471e+07	1.35408e+07	736176	592485	0	0	99.5479	0.452112	0	0.997739	F3
KsCSTR_33000	kuste4167	pyruvate kinase	51.6	7.33	OTHER	0	2.45333e+08	1.55194e+07	8.00867e+07	8.0239e+06	1.15899e+08	1.14371e+07	1.49822e+06	732460	57.7054	41.7548	0.53976	0.785828	F13
KsCSTR_13750	kuste2967	50S ribosomal subunit protein L2, GN=rplB	30.5	11.24	OTHER	0	3.21422e+08	1.60319e+07	7.93347e+07	3.41346e+06	1.44504e+07	2.4116e+06	7.75901e+06	1.87431e+06	87.7214	7.989	4.28962	0.917159	F4
KsCSTR_24650	kuste3972	50S ribosomal subunit protein L20, GN=rplT/pdzA	13.8	11.34	OTHER	0	2.13766e+08	3.69973e+07	7.92544e+07	7.17291e+06	2.06144e+07	4.4286e+06	790969	213380	88.1025	11.4579	0.439637	0.938314	F4
KsCSTR_07510	kustd1748	DNA gyrase subunit A, GN=gyrA	93.8	6.19	OTHER	0	3.22434e+08	1.53973e+07	7.75429e+07	2.32631e+06	9.72409e+07	1.21386e+07	1.63019e+06	409786	61.0677	38.2903	0.641916	0.802129	F4
KsCSTR_26010	kuste2662	NADH:ubiquinone oxidoreductase, subunit C,D, GN=nuoCD/nuoC/nuoD	67.2	6.42	OTHER	0	2.72447e+08	2.306e+07	7.72489e+07	1.35113e+07	2.89419e+07	4.24891e+06	801973	196849	83.8561	15.7086	0.435283	0.917104
KsCSTR_04130	kustd2078	putative dehydratase OleE, GN=oleE	33.7	8.51	OTHER	0	1.3841e+08	1.92149e+07	7.72088e+07	5.2195e+06	4.61118e+06	931449	2.34228e+06	1.66926e+06	95.691	2.8575	1.45149	0.971198	F16
KsCSTR_18810	kuste3407	phospholipase D, GN=pld	53.6	8.06	SP	1	2.58951e+08	6.28051e+07	7.68281e+07	5.44011e+06	3.25194e+07	2.4389e+06	6.23697e+07	6.57461e+06	61.8222	13.0839	25.0939	0.683642	F3
KsCSTR_37600	kuste2317	2-oxoisovalerate dehydrogenase subunit beta, GN=bfmBAB	37.7	5.2	OTHER	0	5.07844e+08	3.67316e+07	7.66599e+07	4.22932e+06	2.59194e+08	5.28278e+07	2.77159e+07	4.04468e+06	34.8272	58.877	6.29578	0.642657	F7
KsCSTR_10350	kustd1478	fructose-1,6-bisphosphatase class 1, GN=fbp	37.4	6.25	OTHER	0	6.57267e+08	5.00791e+07	7.5511e+07	7.45664e+06	3.79637e+08	6.15868e+07	7.16772e+07	8.60281e+06	25.0727	63.0274	11.8999	0.565864	F14
KsCSTR_27230	kuste2771	hypothetical protein	24.7	6.42	OTHER	0	7.7415e+08	5.82484e+07	7.54499e+07	3.92952e+06	1.74036e+08	2.62362e+07	4.57325e+08	1.69727e+07	19.2902	22.2479	58.4619	0.304142	F20
KsCSTR_20400	kuste3554	DNA-directed RNA polymerase subunit omega, GN=rpoZ	7.6	5.06	OTHER	0	1.64838e+08	5.63551e+06	7.51824e+07	8.24828e+06	2.77519e+07	2.73086e+06	30779.9	35547.1	84.4047	15.5781	0.0172778	0.921937	F4
KsCSTR_33860	kuste4091	putative ATPase involved in chromosome partitioning, GN=parA	38.6	7.5	OTHER	0	1.69076e+08	2.00853e+07	7.51648e+07	6.20871e+06	1.95868e+06	605077	1.02483e+06	411725	98.054	1.27757	0.668458	0.986928
KsCSTR_09150	kustd1596	ATP-dependent zinc metalloprotease FtsH, GN=ftsH	70.1	6.84	OTHER	2	3.32918e+08	1.92865e+07	7.51479e+07	4.65593e+06	2.16615e+07	2.83974e+06	6.61742e+07	4.90489e+06	63.1146	9.09644	27.7889	0.676628	F22
KsCSTR_40490	kusta0077	50S ribosomal subunit protein L13, GN=rplM	16.7	10.11	OTHER	0	1.96472e+08	1.62921e+07	7.51113e+07	9.37886e+06	1.25381e+07	1.73484e+06	3.65263e+06	1.35829e+06	90.2708	7.53429	2.19492	0.940379	F4
KsCSTR_17880	-	putative intermembrane phospholipid transport system binding protein MlaD	16.2	5.59	OTHER	1	1.56599e+08	6.14621e+06	7.41594e+07	1.26811e+07	72755	145510	485037	175456	99.6253	0.0488693	0.325798	0.996498	F2
KsCSTR_18960	kuste3419	hypothetical iron sulfur protein	39	7.78	OTHER	0	3.15751e+08	4.02817e+07	7.41255e+07	6.25317e+06	4.4615e+07	8.58848e+06	2.52727e+07	2.588e+06	67.9618	20.4526	11.5856	0.781881	F17
KsCSTR_04770	kustd2021	putative hydroxylamine oxidoreductase hao, GN=hao	63	6.57	SP	1	3.13302e+08	3.78526e+07	7.37566e+07	3.29683e+06	1.40947e+08	2.1987e+07	6.27362e+06	2.15039e+06	50.0496	47.8218	2.12857	0.739605	F12
KsCSTR_40410	kusta0085	hypothetical protein	20.2	7.36	SP	0	9.63938e+08	5.43631e+07	7.35314e+07	8.07555e+06	7.44685e+07	7.75514e+06	4.48606e+08	3.70284e+07	21.9452	11.1124	66.9424	0.275014	F22
KsCSTR_27390	kuste2786	hypothetical protein	14.9	9.85	SP	1	1.17248e+08	3.05789e+07	7.27788e+07	6.86414e+06	920348	653665	2.64758e+06	3.40737e+06	97.6074	0.617164	1.7754	0.97916	F3
KsCSTR_12230	kustd1303	putative superoxide dismutase, GN=sod	26.1	7.2	TAT	0	1.09953e+08	1.23876e+07	7.26254e+07	5.61126e+06	7.87587e+07	8.80511e+06	1.24393e+08	4.82035e+06	41.6905	22.6057	35.7038	0.529934	F18
KsCSTR_25620	kuste2625	hypothetical protein	9.3	9.88	OTHER	0	1.31038e+08	1.34587e+07	7.15075e+07	5.83224e+06	255356	172143	44008.4	88016.9	99.7911	0.178179	0.0307076	0.998802
KsCSTR_38460	kustb0249	inosine-5'-monophosphate dehydrogenase, GN=guaB	54.8	7.44	OTHER	0	2.29667e+08	7.93606e+06	7.14884e+07	2.85295e+06	4.31744e+07	4.0334e+06	385257	545122	76.6482	23.1453	0.206532	0.882208	F10
KsCSTR_42670	kustc1128	acetyl-coenzyme A synthetase, GN=acsA	65.6	5.78	OTHER	0	3.5491e+08	1.34391e+07	7.09379e+07	5.10769e+06	6.70652e+07	5.9672e+06	8.72182e+07	3.71914e+06	47.9053	22.645	29.4498	0.592277	F11
KsCSTR_22240	kuste3740	Lysine-tRNA ligase, GN=lysS	54.8	5.8	OTHER	0	2.55025e+08	1.43348e+07	7.07818e+07	9.73344e+06	5.24861e+07	7.2066e+06	4.47548e+07	4.52549e+06	59.2801	21.9787	18.7412	0.702695	F13
KsCSTR_04060	kustd2084	phosphoenolpyruvate carboxylase, GN=ppcA	56.1	6.4	OTHER	0	2.73303e+08	8.29374e+06	7.06357e+07	4.92177e+06	5.35427e+07	6.3716e+06	5.60047e+07	5.65695e+06	56.3241	21.3472	22.3288	0.669977	F18
KsCSTR_12850	kuste2878	aconitate hydratase	69.1	8.12	OTHER	0	6.67598e+08	1.92766e+07	6.88484e+07	7.70684e+06	4.61193e+08	6.94042e+07	5.59745e+07	5.48058e+06	21.0268	70.4257	8.5475	0.562396	F4
KsCSTR_24080	kuste3921	deoxyhypusine synthase-like protein	40.1	8.43	OTHER	1	1.44111e+08	1.0063e+07	6.81557e+07	5.64497e+06	9.09079e+06	1.20784e+06	751547	774635	93.2658	6.22002	0.514217	0.963758	F4
KsCSTR_03220	kustd2165	50S ribosomal subunit protein L21, GN=rplU	11.7	9.72	OTHER	0	1.93446e+08	1.65037e+07	6.8138e+07	3.07149e+06	2.03387e+07	1.09017e+06	1.31304e+07	1.48994e+06	80.2827	11.9819	7.73534	0.862737	F13
KsCSTR_06540	-	putative pyruvoyl-dependent arginine decarboxylase, GN=pdaD	19.8	8.53	OTHER	0	7.76368e+07	1.9008e+07	6.81165e+07	9.38221e+06	8.2755e+07	1.12757e+07	0	0	62.2103	37.7897	0	0.811051	F4
KsCSTR_13970	kuste2989	30S ribosomal subunit protein S11, GN=rpsK	13.4	10.45	OTHER	0	2.56799e+08	3.59927e+07	6.80848e+07	3.51327e+06	1.1222e+06	132688	9.35032e+06	1.01471e+06	92.8584	0.765268	6.37629	0.932411	F7
KsCSTR_14690	kuste3063	1,4-alpha-glucan branching enzyme, GN=glgB	75.9	6.76	OTHER	0	2.04578e+08	6.26421e+06	6.78971e+07	1.12189e+07	2.32488e+07	1.90104e+06	1.55193e+07	2.49253e+06	77.7912	13.3184	8.89043	0.844504	F4
KsCSTR_40420	kusta0084	proline-tRNA ligase, GN=proS	65.1	6.58	OTHER	0	4.82066e+08	3.93137e+07	6.77645e+07	5.89905e+06	2.13985e+08	2.19524e+07	8.23573e+07	4.51342e+06	31.3818	49.5483	19.0699	0.56156	F14
KsCSTR_15440	kuste3142	threonine synthase	49.1	8.7	OTHER	0	4.02834e+08	4.22133e+07	6.76263e+07	4.83352e+06	1.36923e+08	1.71785e+07	8.03312e+07	3.54715e+06	38.3689	38.8426	22.7886	0.577901	F17
KsCSTR_02660	kustd2220	hypothetical membrane protein	44.9	8.57	OTHER	6	1.48613e+08	6.87256e+06	6.70728e+07	3.43657e+06	1.98877e+06	3.6333e+06	0	0	98.5391	1.46089	0	0.992696	F3
KsCSTR_28150	kuste2855	heptaheme protein	38.7	6.58	SP	2	7.01575e+07	1.20622e+07	6.69899e+07	1.19808e+07	56520.8	16035.9	256744	513489	99.7667	0.0420877	0.191182	0.997878	F3	37	1456
KsCSTR_46350	kustc0762	HtrA protease/chaperone protein	54.3	5.14	SP	1	2.37634e+08	1.08646e+07	6.69339e+07	2.57452e+06	3.98832e+07	4.71534e+06	2.7751e+07	2.48114e+06	66.435	19.7929	13.7721	0.763315	F11
KsCSTR_42820	kustc1103	ribonuclease PH, GN=rph	26	6.09	OTHER	0	3.12184e+08	2.83149e+07	6.61193e+07	2.87118e+06	9.85566e+07	9.6704e+06	1.04516e+07	1.60612e+06	54.8147	40.853	4.33231	0.752412	F13
KsCSTR_00850	kustc0364	hypothetical protein	41.2	6.09	OTHER	0	3.05418e+08	2.82555e+07	6.59255e+07	2.37802e+06	6.11698e+07	5.85486e+06	1.12082e+08	7.23532e+06	43.2153	20.0489	36.7357	0.532398	F7
KsCSTR_03640	kustd2125	N-acetyl-gamma-glutamyl-phosphate reductase, GN=argC	38.2	7.9	OTHER	0	4.3294e+08	3.37048e+07	6.58307e+07	1.02604e+07	1.64552e+08	2.33265e+07	5.38415e+07	5.28883e+06	37.6117	47.0075	15.3809	0.611154
KsCSTR_07640	kustd1734	membrane protein insertase YidC, GN=yidC	63.7	9.03	OTHER	5	9.28587e+07	1.25589e+07	6.5489e+07	5.592e+06	1.77153e+06	3.54307e+06	58973.3	117947	98.6217	1.3339	0.0444047	0.992886	F3
KsCSTR_09630	kustd1549	N5-carboxyaminoimidazole ribonucleotide mutase, GN=purE	17.6	9.41	OTHER	2	3.29444e+07	6.2112e+06	6.54104e+07	5.00483e+06	2.63676e+06	441610	1.00156e+06	709568	97.2941	1.96101	0.744882	0.982746	F16
KsCSTR_18850	kuste3411	nitrogen fixation protein NifU, GN=nifU	31	5.59	OTHER	0	1.08923e+09	1.05186e+08	6.54016e+07	3.49024e+06	2.5618e+08	3.48619e+07	4.79754e+08	2.42998e+07	15.0914	29.5568	55.3518	0.298698	F18
KsCSTR_00040	kustc0439	DNA gyrase, subunit B, GN=gyrB/Cou/acrB/himB/hisU/nalC/nalD/pcbA/cou/parA/hopA/pcpA	92.4	5.85	OTHER	0	2.65098e+08	3.27147e+07	6.53518e+07	3.58942e+06	4.13565e+07	4.44231e+06	3.45093e+07	3.54337e+06	63.2735	20.0206	16.7059	0.732838	F4
KsCSTR_37710	kuste2305	hypothetical membrane protein	51.6	7.81	OTHER	3	2.07218e+08	1.82532e+07	6.53421e+07	5.82555e+06	834613	676317	2.02792e+06	2.23422e+06	97.8565	0.624959	1.51851	0.98169	F3
KsCSTR_04930	kustd2005	Kef-type K+ transport systems (NAD-binding component fused to domain related to exopolyphosphatase)	53.8	5.25	OTHER	0	6.08319e+08	3.22327e+07	6.52686e+07	4.54251e+06	2.68566e+08	2.86025e+07	1.6207e+08	1.15271e+07	23.2615	47.8579	28.8806	0.471904	F14
KsCSTR_47510		N-acetylneuraminate synthase	32.6	6.46	OTHER	0	1.75071e+08	1.48116e+07	6.49131e+07	7.36055e+06	1.47699e+07	3.87048e+06	2.44755e+07	1.41435e+06	76.7877	8.73588	14.4764	0.811556	F14
KsCSTR_32350	kuste4230	GTP-binding protein, GN=bipA/typA/yihK	69.3	6.16	OTHER	0	2.36735e+08	3.02113e+07	6.45484e+07	2.98591e+07	4.17794e+07	5.19729e+06	5.80609e+07	3.01507e+06	56.3896	18.2493	25.3611	0.655143	F16
KsCSTR_04920	kustd2006	exported protein	30.5	4.37	LIPO	0	3.45003e+08	3.72965e+07	6.41633e+07	6.46541e+06	5.85815e+07	4.56484e+06	3.80193e+07	8.54883e+06	57.0524	26.0446	16.9029	0.700748	F3
KsCSTR_15700	kuste3169	acetate-CoA ligase [ADP-forming] I	77.2	7.83	OTHER	0	3.21897e+08	5.1073e+07	6.4048e+07	6.60671e+06	7.13596e+07	7.70511e+06	2.83853e+07	3.39259e+06	56.2217	31.3199	12.4584	0.718817	F14
KsCSTR_14000	kuste2992	LSU ribosomal protein L17p	21.6	10.33	OTHER	0	1.56913e+08	1.26723e+07	6.38482e+07	4.78615e+06	1.31809e+06	521263	1.5525e+06	814102	97.8014	1.00951	1.18905	0.983062	F3
KsCSTR_48310	kustc0568	similar to small heat shock protein	16.7	7.4	OTHER	0	2.18031e+08	8.80188e+06	6.33145e+07	5.86414e+06	1.39933e+07	3.65455e+06	6.79935e+07	5.30555e+06	60.6996	6.70768	32.5927	0.640534	F19
KsCSTR_40820	kusta0044	putative cytochrome c6 (Soluble cytochrome f, cytochrome c553), GN=petJ	14.1	9.01	LIPO	0	1.70935e+08	1.78877e+07	6.3071e+07	1.66988e+06	2.15414e+06	1.56586e+06	0	0	98.321	1.67904	0	0.991605	F3
KsCSTR_42110	kustc1180	universal stress protein	17.4	9.74	OTHER	0	1.43085e+08	1.2331e+07	6.30672e+07	2.49936e+06	142466	284931	612832	723289	99.4048	0.112275	0.482965	0.994609	F3
KsCSTR_43090	kustc1077	putative aspartate aminotransferase	41.1	6.35	OTHER	0	6.21178e+08	5.17387e+07	6.28562e+07	1.69031e+07	2.19847e+08	3.24119e+07	1.89147e+08	6.08014e+06	23.5106	41.1155	35.3739	0.440683	F17
KsCSTR_13410	kuste2937	hypothetical protein	160	7.8	OTHER	0	1.44636e+08	1.86058e+07	6.27549e+07	5.63642e+06	4.90312e+06	1.21099e+06	1.27974e+06	650744	95.3051	3.72315	0.971759	0.971667	F3
KsCSTR_36100	kuste2460	exported protein	38	8.63	SP	1	2.81328e+08	2.73456e+07	6.23448e+07	9.97472e+06	7.33861e+07	9.61892e+06	3.84719e+07	2.55919e+06	52.7123	31.0238	16.2639	0.682242	F4
KsCSTR_06880	-	hypothetical protein	15.4	5.39	OTHER	0	3.25359e+09	3.56131e+08	6.22159e+07	1.05565e+07	2.43955e+08	3.91007e+07	1.84141e+09	1.45159e+08	5.6309	11.0397	83.3294	0.111508	F22
KsCSTR_08550		putative type I restriction enzyme HindVIIP R protein	116.7	5.45	OTHER	0	6.38871e+08	5.25138e+07	6.22155e+07	1.18836e+07	3.07517e+08	2.24372e+07	1.39067e+08	5.72432e+06	21.7912	53.8545	24.3543	0.487184	F14
KsCSTR_11090	kustd1409	pyruvate carboxylase, GN=pyc	129.5	7.18	OTHER	0	1.10212e+08	1.68357e+07	6.21212e+07	1.85268e+06	1.72986e+06	516701	852119	177098	97.9641	1.36398	0.671889	0.986461	F9
KsCSTR_16960	kuste3284	putative C-terminal processing peptidase	112	5.58	OTHER	1	9.62256e+08	6.13109e+07	6.17817e+07	4.9215e+06	3.85165e+08	5.64207e+07	1.87515e+08	1.11724e+07	17.7472	55.3204	26.9324	0.454074	F14
KsCSTR_44960	kustc0893	iron-sulfur cluster carrier protein	34.8	5.21	OTHER	0	9.51339e+07	6.32077e+06	6.17023e+07	7.50352e+06	35596	29137.4	0	0	99.9712	0.0288367	0	0.999856	F18
KsCSTR_20950	kuste3605	3-oxoacyl-[acyl-carrier-protein] synthase 2, GN=fabF	43.4	6.15	OTHER	0	5.98369e+08	7.28989e+07	6.11986e+07	7.06746e+06	1.46326e+08	1.58319e+07	2.41284e+08	3.68529e+07	23.9991	28.6909	47.31	0.383445	F17
KsCSTR_49510	kustc0456	type-1 blue copper-containing cupredoxin	28.1	6.34	SP	0	5.97146e+08	3.21601e+07	6.07417e+07	2.88413e+06	1.15822e+08	1.72476e+07	3.25605e+08	5.97193e+07	21.5813	20.5755	57.8432	0.318691	F20
KsCSTR_36280		hypothetical protein	14.3	7.5	OTHER	0	6.46121e+08	4.78084e+07	6.03826e+07	5.56421e+06	3.59822e+08	4.79272e+07	8.23403e+07	4.70959e+06	21.4531	63.9198	14.6272	0.53413	F14
KsCSTR_39950		leucine-tRNA ligase, GN=leuS	95.2	6.67	OTHER	0	5.17991e+08	8.98506e+07	6.03728e+07	3.33585e+06	1.06062e+08	1.3533e+07	4.25659e+07	1.31892e+06	44.8245	39.3737	15.8018	0.645114	F15
KsCSTR_42830	kustc1102	ornithine carbamoyltransferase, GN=argF	34.5	6.46	OTHER	0	4.7044e+08	2.99279e+07	6.01818e+07	8.35555e+06	1.79779e+08	2.12058e+07	9.97423e+07	9.16033e+06	30.0996	44.9577	24.9428	0.525784	F15
KsCSTR_34360	kuste4044	hypothetical protein	48	6.21	SP	1	6.99956e+07	8.96969e+06	6.01415e+07	7.83204e+06	881473	570283	1.29216e+06	878173	98.225	0.719824	1.0552	0.985849
KsCSTR_13950	kuste2987	30S ribosomal subunit protein S13, GN=rpsM	14.4	10.99	OTHER	0	1.55924e+08	5.79968e+06	6.00185e+07	4.40359e+06	852341	588868	9.93733e+06	1.43196e+06	91.7527	0.651504	7.59579	0.920785	F4
KsCSTR_14300	kuste3025	hypothetical protein	6.6	6.65	OTHER	0	1.66038e+09	1.00548e+08	5.98743e+07	4.02578e+06	6.12072e+08	8.42683e+07	1.28708e+09	8.47171e+07	5.93137	30.3171	63.7516	0.210899	F22
KsCSTR_14360	kuste3031	hypothetical protein	12.4	6.67	OTHER	0	2.66436e+08	2.80262e+07	5.98724e+07	2.7476e+06	2.75829e+07	4.57484e+06	4.1274e+07	996974	63.4908	14.625	21.8842	0.708033	F2
KsCSTR_07990	kustd1701	hypothetical protein	37.9	5.29	OTHER	0	1.94955e+08	1.28045e+07	5.96263e+07	8.27185e+06	2.57195e+07	2.98099e+06	1.64921e+07	1.83796e+06	73.857	15.9289	10.2141	0.818214	F13
KsCSTR_37340		hypothetical protein	32.2	9.14	OTHER	1	1.51609e+08	1.31917e+07	5.94117e+07	3.58204e+06	258460	243185	1.32112e+06	738313	98.6881	0.214662	1.09725	0.987954	F3
KsCSTR_29690	kuste4568	putative sulfur carrier protein AF_0554	9.3	5.54	OTHER	0	5.51018e+08	1.10207e+08	5.79468e+07	8.70066e+06	1.13097e+08	3.092e+07	1.92927e+08	1.75483e+07	27.4683	26.8055	45.7262	0.40871	F23
KsCSTR_11380	kustd1380	adenylyl-sulfate kinase, GN=cysC	23.1	7.53	OTHER	0	7.88589e+08	7.3181e+07	5.71398e+07	7.82925e+06	1.54057e+08	1.82726e+07	4.20528e+08	7.24873e+07	16.5896	22.3638	61.0466	0.277715	F19
KsCSTR_32020	kuste4263	hypothetical membrane protein	66.7	9.07	OTHER	12	1.85109e+07	1.52504e+06	5.69166e+07	2.96804e+06	141950	102444	0	0	99.8755	0.124545	0	0.999377	F3
KsCSTR_13740	kuste2966	50S ribosomal subunit protein L23, GN=rplW	10.6	10.04	OTHER	0	1.66335e+08	1.80018e+07	5.67921e+07	5.19416e+06	956258	286579	6.04572e+06	1.75331e+06	94.1934	0.793008	5.01361	0.945899	F3
KsCSTR_15710	kuste3170	hypothetical phosphotransacetylase protein	39.3	5.9	OTHER	0	2.59002e+08	2.44947e+07	5.65722e+07	3.20314e+06	5.14498e+07	8.04545e+06	5.52124e+07	7.63604e+06	51.4746	23.4068	25.1186	0.63178	F17
KsCSTR_12350	kustd1293	hypothetical protein	33.3	8.46	LIPO	1	1.44272e+08	2.91536e+07	5.64645e+07	6.56826e+06	83804.7	136177	1.62885e+06	905826	98.5061	0.0731014	1.42082	0.985426	F20
KsCSTR_39540	kustb0151	amidophosphoribosyltransferase, GN=purF	52.6	7.65	OTHER	0	1.99619e+08	2.18707e+07	5.59086e+07	4.35413e+06	5.48723e+07	8.27738e+06	1.49594e+06	940991	66.4845	32.6261	0.889461	0.827975	F13
KsCSTR_29520	kuste4583	(R)-citramalate synthase, GN=cimA	58.1	6.71	OTHER	0	2.67438e+08	2.04306e+07	5.58366e+07	6.89961e+06	1.07463e+08	1.23106e+07	3.57016e+07	5.29885e+06	43.8213	42.1692	14.0095	0.649059	F15
KsCSTR_13790	kuste2971	50S ribosomal subunit protein L16, GN=rplP	15.6	11.3	OTHER	0	1.29301e+08	3.15164e+07	5.53595e+07	7.56645e+06	0	0	0	0	100	0	0	1	F3
KsCSTR_13730	kuste2965	50S ribosomal subunit protein L4, GN=rplD	22.5	10.02	OTHER	0	1.67778e+08	1.20882e+07	5.52899e+07	6.76145e+06	924778	1.60486e+06	2.27815e+07	3.70248e+06	82.3465	0.688663	16.9649	0.826908	F3
KsCSTR_08560		hypothetical protein	34.1	4.75	OTHER	0	1.4868e+08	1.17846e+07	5.44901e+07	4.04843e+06	2.91912e+06	1.2433e+06	6.07039e+06	776929	92.3798	2.47447	5.14572	0.93617	F18
KsCSTR_38500	kustb0245	exported protein	110.8	5.5	SP	0	4.81069e+08	4.89344e+07	5.44748e+07	6.52403e+06	2.04248e+08	3.25961e+07	1.47462e+08	3.2886e+06	23.6508	44.3381	32.0111	0.458198	F14
KsCSTR_01410	kustc0316	aminotransferase, GN=aspAT	43.6	8.22	OTHER	0	3.25125e+08	1.66438e+08	5.43898e+07	2.85032e+07	4.30623e+07	6.83734e+06	3.25143e+07	3.49715e+06	59.0051	23.3582	17.6367	0.706842	F18
KsCSTR_03250	kustd2162	PEP-protein phosphotransferase of PTS system (enzyme I), GN=ptsI/ctr	76.2	5.74	OTHER	0	1.4002e+08	1.11846e+07	5.42558e+07	5.40263e+06	5.85856e+06	730170	1.00415e+07	795720	87.2198	4.70901	8.07121	0.895743	F16
KsCSTR_37750	kuste2301	pseudopilin, cryptic, general secretion pathway, GN=gspG/hofG/hopG	16.3	4.83	PILIN	1	8.82374e+07	2.06204e+07	5.40232e+07	1.42459e+07	3.98516e+06	1.29724e+06	2.85381e+06	423452	94.0471	3.46882	2.48405	0.957815	F13
KsCSTR_41470	kustc1243	strongly similar to methyl-accepting chemotaxis protein, GN=mcp	63.1	6.51	OTHER	2	2.10894e+08	2.31447e+07	5.39323e+07	3.64815e+06	5.18673e+06	1.71713e+06	3.29959e+07	2.60239e+06	73.856	3.55141	22.5926	0.756317	F3	60	410
KsCSTR_12150	kustd1309	hypothetical protein	18.1	8.9	LIPO	0	2.72592e+08	1.89084e+07	5.31491e+07	7.18457e+06	1.18055e+07	2.61293e+06	8.62276e+07	4.99866e+06	52.0225	5.77761	42.1999	0.549113	F23
KsCSTR_07570	kustd1741	putative oligopeptidase PepF, GN=pepF	68.8	6.55	OTHER	0	4.6984e+08	4.73404e+07	5.28087e+07	5.03991e+06	4.41385e+07	8.41332e+06	3.11583e+07	1.00446e+07	58.3798	24.3975	17.2227	0.705785	F14
KsCSTR_24730	kuste3979	hypoxanthine-guanine phosphoribosyltransferase, GN=hpt	20.7	8.28	OTHER	0	2.11215e+08	2.14724e+07	5.26341e+07	4.53744e+06	2.341e+07	1.87854e+06	5.19194e+07	3.70713e+06	58.2888	12.9625	28.7487	0.647701	F3
KsCSTR_09540	kustd1557	DNA topoisomerase 1, GN=topA	87.9	8.72	OTHER	0	2.38156e+08	2.04086e+07	5.2332e+07	5.01044e+06	7.89179e+07	1.47941e+07	5.17998e+06	542561	55.4477	41.8082	2.74419	0.763517	F4
KsCSTR_49200	kustc0486	ribonuclease Y, GN=rny	58.6	6.81	OTHER	1	1.19718e+08	7.12222e+06	5.22106e+07	4.50829e+06	790085	639248	7.63725e+06	601606	92.5322	0.700128	6.76769	0.928822	F3
KsCSTR_47130	kustc0678	hypothetical protein	12.3	9.85	SP	1	4.98266e+08	1.17307e+08	5.19314e+07	4.78107e+06	4.59098e+08	1.00404e+08	1.89419e+07	7.19933e+06	17.8488	78.896	3.25517	0.572968	F4
KsCSTR_48990	kustc0504	putative methanol dehydrogenase regulatory protein, GN=moxR	37.3	6.46	OTHER	0	3.97603e+08	1.8082e+07	5.17887e+07	8.58003e+06	8.13637e+07	7.47787e+06	1.98446e+08	1.97724e+07	27.0164	21.2223	51.7613	0.376275	F19
KsCSTR_15650	kuste3164	ATP-dependent zinc metalloprotease FtsH, GN=ftsH	69.7	7.93	OTHER	2	1.82638e+08	2.51388e+07	5.168e+07	6.85235e+06	3.74245e+06	576087	4.20059e+07	1.99916e+06	69.3187	2.50989	28.1714	0.705737	F3
KsCSTR_10650	kustd1451	hypothetical protein	146.9	5.47	OTHER	1	1.93245e+08	2.57089e+07	5.11704e+07	4.3981e+06	7.67419e+07	9.10049e+06	2.28689e+07	7.17225e+06	50.6759	38.0002	11.324	0.69676
KsCSTR_19140	kuste3436	hypothetical protein	38.6	7.05	SP	2	1.18941e+08	1.33132e+07	5.10572e+07	4.84115e+06	1.30108e+06	340392	750379	759899	98.0306	1.24905	0.72037	0.986551	F13
KsCSTR_13870	kuste2979	50S ribosomal subunit protein L6, GN=rplF	20.1	10.1	OTHER	0	1.47917e+08	1.16196e+07	5.08697e+07	7.66654e+06	2.89815e+06	1.99612e+06	1.30857e+07	1.97828e+06	86.4225	2.46183	11.1157	0.876534	F21
KsCSTR_12110	kustd1328	hypothetical protein	11.5	8.13	LIPO	0	1.78329e+08	3.44486e+06	5.08259e+07	1.91605e+06	1.55289e+07	1.06091e+06	2.52852e+07	2.50108e+06	71.3516	10.9001	17.7483	0.768017	F3
KsCSTR_11940	kustd1328	hypothetical protein	11.5	8.13	LIPO	0	1.78329e+08	3.44486e+06	5.08259e+07	1.91605e+06	1.55289e+07	1.06091e+06	2.52852e+07	2.50108e+06	71.3516	10.9001	17.7483	0.768017	F3
KsCSTR_42840	kustc1101	acetylornithine aminotransferase, GN=argD	43.2	7.21	OTHER	0	9.02105e+08	4.72209e+07	5.07114e+07	2.28625e+06	3.39339e+08	4.06051e+07	3.87972e+08	3.55765e+07	12.2383	40.9467	46.815	0.327116	F17
KsCSTR_07310	kustd1767	adenylosuccinate lyase	55.5	7.31	OTHER	0	1.90945e+08	2.97851e+07	5.04421e+07	2.39903e+06	8.23927e+07	1.02722e+07	1.05908e+06	171896	54.7284	44.697	0.574537	0.770769	F13
KsCSTR_40890	kusta0037	acyl-[acyl-carrier-protein]-UDP-N-acetylglucosamine O-acyltransferase, GN=lpxA	29.8	8.43	OTHER	0	1.71571e+08	1.21988e+07	5.01379e+07	4.02233e+06	3.4657e+07	5.12332e+06	3.48411e+06	847817	72.4448	25.0381	2.51712	0.849638	F12
KsCSTR_46940	kustc0699	glucosyl-3-phosphoglycerate synthase, GN=gpgS	46.1	6.7	OTHER	0	3.5115e+08	5.43929e+07	4.98729e+07	3.74855e+06	8.37033e+07	1.02217e+07	6.35945e+07	3.84007e+06	40.3758	33.882	25.7422	0.573168	F19
KsCSTR_36770	kuste2395	hypothetical protein	38.9	5.81	LIPO	1	2.1354e+08	1.31779e+07	4.98515e+07	5.73304e+06	2.92316e+07	5.02658e+06	7.30642e+07	1.07874e+07	49.3582	14.4712	36.1706	0.565938	F3
KsCSTR_04760	kustd2022	hypothetical protein	10	5.43	OTHER	0	1.04379e+09	3.509e+07	4.92179e+07	654501	1.7246e+08	2.28477e+07	8.46127e+08	9.38544e+07	8.81233	15.4393	75.7484	0.16532	F13
KsCSTR_46770	kustc0714	NADP-reducing hydrogenase subunit HndA, GN=hndA	16.5	5.57	OTHER	0	1.07122e+08	1.27664e+07	4.90867e+07	7.32544e+06	3.53236e+07	7.18761e+06	2.67525e+07	4.4808e+06	61.2629	22.0429	16.6943	0.722843	F12
KsCSTR_42030	kustc1188	hypothetical protein	28.7	7.68	OTHER	0	1.84495e+08	1.13861e+07	4.88092e+07	4.28871e+06	4.83586e+07	9.15877e+06	2.46386e+07	2.38735e+06	57.2154	28.3436	14.441	0.713872	F3
KsCSTR_09190	kustd1592	membrane-associated zinc metalloprotease	65.5	8.84	OTHER	5	6.86341e+07	4.70554e+06	4.87455e+07	1.64246e+06	51519.6	103039	907430	276932	99.026	0.0523308	0.921718	0.990521	F24
KsCSTR_42130	kustc1178	strongly similar to small heat shock protein, GN=hsp	16.9	8.24	OTHER	0	1.37849e+08	1.48521e+07	4.85802e+07	6.24467e+06	350184	238344	3.13411e+06	4.09233e+06	96.538	0.347941	3.11404	0.96712	F10
KsCSTR_15720	kuste3172	phosphomethylpyrimidine synthase, GN=thiC	46.3	6.23	OTHER	0	2.1393e+08	3.21228e+07	4.84067e+07	3.5899e+06	3.36298e+07	3.0224e+06	1.10791e+07	4.15611e+06	68.4086	23.7629	7.82853	0.8029	F16
KsCSTR_33050	kuste4163	poly(Hydroxyalcanoate) granule associated protein (Phasin)	12	6.02	OTHER	0	3.34316e+08	2.21476e+07	4.83708e+07	3.18881e+06	3.24758e+07	6.75789e+06	1.44653e+08	941943	35.3239	11.8581	52.8181	0.412529	F3
KsCSTR_05400	kustd1956	hypothetical protein	20.9	8.63	OTHER	1	5.03026e+08	5.60924e+07	4.83602e+07	4.38335e+06	1.97876e+08	3.99084e+07	1.38891e+08	1.43399e+07	22.3122	45.6475	32.0404	0.451359	F12
KsCSTR_34630	kuste2605	asparagine synthetase (glutamine-hydrolyzing)	78	7.85	OTHER	0	1.04373e+08	1.85066e+07	4.83391e+07	8.75144e+06	608144	100952	1.16319e+06	213387	98.2008	0.617721	1.18151	0.985096	F12
KsCSTR_12510	kustd1277	exported protein	22.8	5.43	SP	1	3.50034e+08	2.07781e+07	4.7848e+07	3.20283e+06	3.66233e+07	5.27095e+06	1.46646e+08	9.53373e+06	34.3039	13.1283	52.5678	0.408681	F22
KsCSTR_41000	kusta0026	50S ribosomal subunit protein L25, GN=rplY/ctc	23	6.55	OTHER	0	1.70104e+09	9.26514e+07	4.74055e+07	4.06937e+06	5.37182e+08	7.6492e+07	9.85348e+08	4.08662e+07	5.86215	33.2139	60.924	0.224691	F13
KsCSTR_28480		hypothetical protein	23.3	9.48	OTHER	0	5.56651e+07	3.31275e+06	4.73037e+07	7.76235e+06	435999	188931	1.95697e+06	471970	97.533	0.449482	2.01748	0.977578	F3
KsCSTR_05910	kustd1904	cytochrome c551 peroxidase, GN=ccp	38.8	7.8	SP	1	3.56747e+08	5.37208e+06	4.70562e+07	4.2773e+06	7.04102e+07	8.0078e+06	1.56055e+08	1.65863e+07	29.3571	21.9635	48.6793	0.403389	F5
KsCSTR_13900	kuste2982	50S ribosomal subunit protein L15, GN=rplO	15.9	10.62	OTHER	0	2.61728e+08	3.72814e+07	4.70065e+07	1.66116e+07	5.58212e+07	1.7117e+07	1.40339e+07	2.87392e+06	57.3711	34.0647	8.56417	0.744035	F4
KsCSTR_36490	kuste2425	hypothetical protein	9.9	6.52	OTHER	0	1.68054e+08	1.97049e+07	4.68044e+07	5.91541e+06	7.19758e+06	1.68733e+06	9.76608e+07	1.4596e+07	47.1659	3.62658	49.2075	0.489792	F23
KsCSTR_07340	kustd1764	phosphoribosyl-AMP cyclohydrolase, GN=hisI	14.5	7.83	OTHER	0	7.75883e+08	7.37927e+07	4.66095e+07	5.09414e+06	9.56983e+07	1.42867e+07	4.24058e+08	2.08537e+07	15.2076	15.6121	69.1803	0.230137	F21
KsCSTR_29010	kuste4634	cobalt/zinc/cadmium efflux RND transporter, membrane fusion protein, CzcB family, GN=czcB	55.4	5.41	SP	1	3.69738e+08	6.28646e+07	4.65024e+07	2.35792e+06	9.75582e+07	1.39675e+07	7.36839e+07	7.54419e+06	35.1962	36.9193	27.8845	0.536558	F14
KsCSTR_01790	kustc0279	signal recognition particle receptor protein FtsY (=alpha subunit) (TC 3.A.5.1.1)	47	7.12	OTHER	0	1.28953e+08	1.58081e+07	4.64397e+07	8.29861e+06	371014	195802	1.02381e+07	3.28875e+06	89.7485	0.358507	9.89296	0.899278	F3
KsCSTR_46610	kustc0730	methionine synthase	39.2	5.14	OTHER	0	3.17601e+08	1.11853e+07	4.62972e+07	5.89678e+06	7.85084e+07	1.00826e+07	1.30771e+08	4.87332e+06	30.6732	26.007	43.3197	0.436768	F19
KsCSTR_27790	kuste2824	hypothetical protein	27.4	7.83	OTHER	1	7.24189e+07	4.54339e+06	4.62048e+07	1.16331e+07	186977	133711	0	0	99.7981	0.201927	0	0.99899	F3
KsCSTR_06000	kustd1898	cell wall structural complex MreBCD, actin-like component MreB, GN=mreB/envB/mon/rodY	37.4	5.49	OTHER	0	1.2502e+08	1.77147e+07	4.61664e+07	2.41327e+06	1.52821e+06	307690	1.13493e+07	1.9632e+06	87.7602	1.45253	10.7872	0.884865	F3
KsCSTR_28130	kuste2853	acetyl-CoA carboxylase, biotin carboxylase subunit, GN=accC/fabG	49.6	7.14	OTHER	0	8.99916e+07	8.74297e+06	4.58475e+07	2.54967e+06	289643	334531	815902	358840	98.8087	0.312113	0.8792	0.989647	F22
KsCSTR_19080	kuste3429	aerotolerance regulator BatD, GN=batD	69	7.34	SP	2	2.2163e+08	3.793e+07	4.57581e+07	2.30481e+06	1.46669e+07	1.33823e+06	6.49118e+07	6.77448e+06	53.4886	8.57237	37.9391	0.577747	F13
KsCSTR_37360	kuste2339	2-oxoglutarate oxidoreductase, alpha subunit	63.4	6.35	OTHER	0	2.14083e+08	4.89126e+07	4.57253e+07	6.92521e+06	1.28486e+08	1.79564e+07	1.07659e+07	2.75993e+06	39.6401	55.6933	4.6666	0.674868	F14
KsCSTR_31310	kuste4328	2,3-bisphosphoglycerate-independent phosphoglycerate mutase, GN=apgM	44.2	5.78	OTHER	0	3.8311e+08	4.90585e+07	4.55177e+07	3.53128e+06	7.68244e+07	8.94249e+06	2.67725e+08	1.56179e+07	20.8996	17.6371	61.4633	0.297181	F19
KsCSTR_13820	kuste2974	50S ribosomal subunit protein L14, GN=rplN	13.3	10.1	OTHER	0	1.26815e+08	1.01749e+07	4.5306e+07	3.89243e+06	1.03697e+06	735571	8.45295e+06	2.27491e+06	90.5197	1.03591	8.44435	0.910377	F3
KsCSTR_26270	kuste2683	transketolase, GN=tkt	74.1	6.28	OTHER	0	4.22247e+08	3.6232e+07	4.52751e+07	2.15483e+06	2.53478e+08	3.60769e+07	4.14784e+07	3.73668e+06	23.4886	65.7519	10.7594	0.563646	F14
KsCSTR_00950	kustc0354	1-deoxyxylulose-5-phosphate synthase, thiamine-requiring, FAD-requiring, GN=dxs/yajP	70.6	6.51	OTHER	0	1.78068e+08	2.05088e+07	4.52196e+07	1.67492e+06	4.38926e+07	4.43978e+06	1.07759e+07	1.21511e+06	62.3255	30.2483	7.42617	0.774497	F14
KsCSTR_26860	kuste2734	porphobilinogen deaminase, GN=hemC	34.4	8.34	OTHER	0	1.11805e+09	4.01658e+07	4.47917e+07	6.08324e+06	2.01889e+08	4.09137e+07	7.11188e+08	7.35315e+07	8.93458	20.1353	70.9301	0.190022	F19
KsCSTR_36480	kuste2426	peptidyl-prolyl cis-trans isomerase C (rotamase C), GN=ppiC/parvA	10.3	6.28	OTHER	0	2.0253e+08	1.84283e+07	4.45091e+07	2.85761e+06	1.56702e+07	4.75051e+06	3.70509e+07	3.27669e+06	62.8042	11.0557	26.1402	0.68332	F24
KsCSTR_31300	kuste4329	homoserine dehydrogenase, GN=hom	46.6	6.99	OTHER	0	1.66217e+08	7.54211e+06	4.4416e+07	4.1637e+06	6.42466e+07	1.00956e+07	3.66982e+07	3.43461e+06	46.8087	33.8538	19.3376	0.637355	F19
KsCSTR_14450	kuste3041	argininosuccinate synthase, GN=argG	46.4	6.92	OTHER	0	5.74908e+08	2.34233e+07	4.38562e+07	3.77147e+06	3.30032e+08	3.5888e+07	1.21912e+08	1.98465e+07	16.2534	61.156	22.5906	0.468314	F13
KsCSTR_17870	kuste3375	exported protein	22.8	8.88	SP	1	8.47519e+08	8.28906e+07	4.3668e+07	6.78606e+06	1.48983e+08	2.87428e+07	5.023e+08	4.30096e+07	11.8242	20.1704	68.0053	0.219095	F18
KsCSTR_10280	kustd1485	cytochrome c	108.8	5.91	OTHER	1	1.03144e+08	2.18085e+07	4.3421e+07	3.81805e+06	423230	419103	168206	336412	99.3236	0.484061	0.192382	0.995656	F7
KsCSTR_01370	kustd2025	hypothetical protein	17.8	6.7	OTHER	0	2.19185e+09	1.50444e+08	4.30185e+07	6.42331e+06	3.47318e+08	3.6721e+07	1.35691e+09	1.82319e+08	4.80583	19.4004	75.7938	0.14506	F21
KsCSTR_05540	kustd1942	nucleotide exchange factor GrpE, GN=grpE	36.5	6.44	OTHER	0	1.06529e+08	1.86304e+07	4.29797e+07	3.269e+06	1.18151e+07	2.25498e+06	245378	169216	87.6959	12.0538	0.250335	0.937228	F12
KsCSTR_38890	kustb0208	hypothetical protein	83.6	6.11	SP	1	1.0864e+09	4.48406e+07	4.29646e+07	3.13635e+06	2.89325e+08	5.41577e+07	6.04078e+08	4.79362e+07	8.77427	29.5431	61.6826	0.235458	F17
KsCSTR_27450	kuste2791	2-isopropylmalate synthase, GN=leuA	54.5	6.44	OTHER	0	2.77065e+08	2.65609e+07	4.27552e+07	1.08891e+07	8.17403e+07	1.26226e+07	5.74455e+07	3.20537e+06	38.056	36.3781	25.5658	0.562451	F15
KsCSTR_23570	kuste3864	V-type proton ATPase subunit E, GN=atpE	23.6	6.24	OTHER	0	6.88124e+08	8.35931e+07	4.27252e+07	2.07008e+06	1.25037e+08	2.58564e+07	1.26487e+08	1.41704e+07	25.3581	37.1059	37.536	0.43911	F16
KsCSTR_42090	kustc1182	exported protein	24.6	8.35	SP	0	1.55864e+08	1.7394e+07	4.25275e+07	2.2467e+06	9.398e+06	698901	4.17955e+07	2.72716e+06	62.4264	6.89769	30.676	0.658752	F23
KsCSTR_29500	kuste4585	aspartokinase, GN=lysC	44.9	6.39	OTHER	0	1.85233e+08	9.04722e+06	4.24157e+07	1.63741e+06	1.24402e+07	2.72616e+06	5.21029e+07	2.83834e+06	56.7911	8.32816	34.8807	0.609552	F22
KsCSTR_28550		mannose-1-phosphate guanylyltransferase (GDP)	54.6	8.95	OTHER	0	6.65843e+07	3.18002e+06	4.22286e+07	2.08222e+06	83107	166214	0	0	99.9017	0.0983047	0	0.999508	F4
KsCSTR_48370	kustc0563	cytochrome c6	12.6	8.44	SP	1	2.91891e+09	3.4659e+08	4.17811e+07	6.8556e+06	2.5825e+08	5.3412e+07	1.23599e+09	2.1991e+08	5.29611	16.3677	78.3362	0.1348	F23
KsCSTR_19340	kuste3455	3-deoxy-D-manno-octulosonate 8-phosphate phosphatase, GN=kdsC/yrbI/yrbJ	19.6	8.85	OTHER	0	1.02731e+08	2.07954e+07	4.16353e+07	3.47826e+06	8.37782e+06	1.12018e+06	1.03625e+06	120242	89.8429	9.03907	1.11804	0.943624	F3
KsCSTR_02810	kustd2205	hypothetical protein	27.3	5.94	LIPO	0	2.62058e+08	1.60946e+07	4.14712e+07	2.40023e+06	2.14421e+07	1.88615e+06	1.03902e+08	9.07585e+06	39.8213	10.2945	49.8841	0.449686	F21
KsCSTR_02870	kustd2199	hypothetical protein	10.7	8.34	OTHER	0	1.45199e+08	1.63661e+07	4.13743e+07	5.60643e+06	2.55304e+07	2.29175e+06	5.11971e+07	4.20783e+06	51.8878	16.0089	32.1033	0.598923	F19
KsCSTR_26520	kuste2707	DEAD-box ATP-dependent RNA helicase CshA, GN=cshA	59.4	9.09	OTHER	0	1.4055e+08	1.26003e+07	4.13004e+07	3.60593e+06	2.30975e+06	392027	1.86568e+07	3.09516e+06	79.7557	2.23019	18.0141	0.808708	F3
KsCSTR_40480	kusta0078	(3R)-hydroxymyristoyl-(acyl carrier protein) dehydratase	17.8	8.66	OTHER	0	1.16986e+08	1.13543e+07	4.0678e+07	4.86818e+06	7.29573e+06	691716	1.54341e+07	1.17274e+06	78.1624	7.00934	14.8282	0.816671	F21
KsCSTR_41860	kustc1203	hypothetical protein	15.1	5.57	OTHER	0	1.09993e+08	2.27301e+07	4.059e+07	3.0681e+06	8.51596e+06	1.70718e+06	1.27863e+07	1.37147e+06	79.2137	8.30969	12.4766	0.833685	F21
KsCSTR_36180	kuste2451	ribonuclease R, GN=rnr	83.5	6.79	OTHER	0	2.23662e+08	2.14819e+07	4.05833e+07	764938	7.20186e+07	9.17523e+06	5.81621e+06	979384	51.0477	45.2943	3.65796	0.736949	F4
KsCSTR_08870	kustd1621	hypothetical protein	7.2	5.06	OTHER	0	6.12704e+08	8.60261e+07	4.04319e+07	1.87514e+06	8.663e+07	1.17434e+07	3.19526e+08	3.91417e+07	16.6038	17.7878	65.6084	0.254977	F24
KsCSTR_37590	kuste2318	lipoamide acyltransferase component of branched-chain alpha-keto acid dehydrogenase complex, GN=bfmBB	46.1	6.48	OTHER	0	2.3012e+08	9.46596e+06	4.03849e+07	1.9327e+06	3.0405e+07	4.37963e+06	3.39475e+07	1.75123e+06	55.6563	20.9513	23.3924	0.66132	F3
KsCSTR_29460	kuste4590	zinc metalloprotease	41.2	9.7	OTHER	5	1.08829e+08	1.79297e+07	4.02905e+07	3.25673e+06	1.05871e+06	766746	1.76101e+06	3.52202e+06	96.6191	1.26942	2.1115	0.972538	F17
KsCSTR_21620	kuste3674	adenylylsulfate reductase alpha-subunit	62.5	7.71	OTHER	0	2.02968e+08	1.91752e+07	3.99102e+07	2.59683e+06	8.47507e+07	6.80714e+06	8.63097e+06	1.32323e+06	46.0851	48.9317	4.98318	0.70551	F13
KsCSTR_37800	kuste2296	methylenetetrahydrofolate dehydrogenase / Methenyltetrahydrofolate cyclohydrolase, GN=folD	32.5	8.22	OTHER	0	5.01446e+08	4.12119e+07	3.99005e+07	4.98338e+06	5.77436e+07	8.31802e+06	1.90136e+08	3.84885e+07	24.3532	17.6219	58.0249	0.331642	F17
KsCSTR_43270	kustc1062	tryptophan synthase, beta subunit, GN=trpB	45	7.62	OTHER	0	3.62564e+08	2.48608e+07	3.98875e+07	1.50335e+06	1.29121e+08	1.38516e+07	1.50299e+08	1.67738e+07	22.2094	35.9473	41.8433	0.40183	F16
KsCSTR_32950	kuste4172	putative Mg2+ transporter MgtE, GN=mgtE	37.2	8.78	OTHER	5	1.11999e+08	1.21859e+07	3.98737e+07	5.10385e+06	1.23785e+07	2.84017e+06	7.74634e+06	635552	79.8494	12.3943	7.75626	0.860466	F3
KsCSTR_28500		hypothetical protein	13.9	5.12	OTHER	0	2.59866e+08	3.0575e+07	3.96422e+07	2.38045e+06	4.12027e+07	1.08051e+07	6.938e+07	4.54974e+06	41.7579	21.7008	36.5413	0.526083	F3
KsCSTR_29490	kuste4586	fused putative transporter subunits of ABC superfamily: ATP-binding components, GN=yjjK	63.5	6.06	OTHER	0	3.53489e+08	1.11823e+07	3.92759e+07	2.39879e+06	7.38951e+07	7.04379e+06	1.62882e+08	1.13355e+07	24.9111	23.4343	51.6546	0.366282	F17
KsCSTR_19760	kuste3490	carbamoyl phosphate synthetase small subunit, glutamine amidotransferase, GN=carA/arg+ura/cap/pyrA/arg	40.9	7.09	OTHER	0	1.51935e+08	1.59938e+07	3.91267e+07	3.09725e+06	3.69304e+07	6.39194e+06	1.7916e+07	2.40863e+06	58.793	27.7464	13.4606	0.726662	F14
KsCSTR_32130	kuste4252	chorismate mutase / Prephenate dehydratase, GN=pheA	40.4	7.25	OTHER	0	1.54205e+08	2.16455e+07	3.86629e+07	7.47855e+06	4.15822e+07	5.38345e+06	973973	562455	64.5016	34.6859	0.812444	0.818446	F13
KsCSTR_46470	-	hypothetical protein	14.3	9.6	SP	1	2.32321e+08	4.22399e+07	3.84182e+07	2.28155e+06	1.43559e+07	2.84492e+06	9.37338e+07	6.40379e+06	41.5498	7.76307	50.6872	0.454313	F13
KsCSTR_01550	kustc0302	potassium uptake system protein KrtA, GN=krtA	26.2	5.22	OTHER	0	3.63615e+08	1.05824e+07	3.84099e+07	5.45714e+06	1.89754e+08	1.97491e+07	3.43699e+07	2.73265e+06	25.5263	63.053	11.4207	0.570528	F13
KsCSTR_13670	kuste2959	30S ribosomal subunit protein S12, GN=rpsL/asuB/strA	13.7	11.09	OTHER	0	2.64002e+07	3.06162e+07	3.80925e+07	1.81651e+07	57301.5	114603	167964	194803	99.7052	0.0749918	0.219819	0.997427	F3
KsCSTR_34780	kuste2590	glucose-1-phosphate cytidylyltransferase, GN=rfbF	29.4	6.46	OTHER	0	2.3682e+08	1.19398e+07	3.80646e+07	3.6405e+06	1.49377e+08	1.64971e+07	1.0381e+07	1.3111e+06	32.2736	63.3255	4.40082	0.639364	F14
KsCSTR_46520	kustc0742	hypothetical protein	21.1	8.98	SP	1	2.73919e+08	2.52058e+07	3.80478e+07	2.52839e+06	3.90116e+07	8.80234e+06	1.0824e+08	7.65155e+06	34.0706	17.4668	48.4626	0.42804	F13
KsCSTR_03270	-	hypothetical protein	17	5.66	OTHER	0	9.26701e+08	1.25477e+08	3.77103e+07	3.86356e+06	1.46684e+08	3.41545e+07	4.67242e+08	4.04428e+07	10.9409	21.2787	67.7804	0.215802	F22
KsCSTR_24610	kuste3968	S-methyl-5'-thioadenosine phosphorylase, GN=mtnP	31.6	7.21	OTHER	0	1.06809e+08	9.05181e+06	3.7618e+07	4.00658e+06	6.38208e+06	1.41415e+06	3.83826e+06	1.08364e+06	88.0403	7.46823	4.49149	0.917744	F16
KsCSTR_02690	kustd2217	chaperone protein DnaJ, GN=dnaJ	40.7	8.59	OTHER	0	1.62901e+08	1.71336e+07	3.73916e+07	4.53093e+06	1.00075e+07	2.00398e+06	3.85827e+07	1.18298e+06	60.6153	8.11152	31.2731	0.646711	F13
KsCSTR_14520	kuste3048	acetoacetate metabolism regulatory protein AtoC, GN=atoC	53.8	8.63	OTHER	0	1.219e+08	2.61189e+07	3.71745e+07	4.48821e+06	1.00253e+07	1.86696e+06	1.52696e+07	1.59552e+06	74.6147	10.0611	15.3241	0.796453	F4
KsCSTR_39330	kustb0170	protein translocase subunit SecA, GN=secA	101	6.19	OTHER	0	2.30823e+08	1.4834e+07	3.71637e+07	2.5463e+06	3.56184e+07	4.71838e+06	5.0699e+07	3.60856e+06	46.2682	22.1721	31.5597	0.573542	F3
KsCSTR_35170	-	hypothetical protein	7.2	8.16	OTHER	0	1.21602e+09	1.29823e+08	3.694e+07	2.29233e+06	4.57028e+08	1.47883e+08	3.27687e+08	5.16095e+07	8.60476	53.2297	38.1655	0.352196	F22
KsCSTR_27210	kuste2769	cysteine desulfurase	42	6.92	OTHER	0	5.42443e+08	2.17798e+07	3.67838e+07	3.47984e+06	2.2817e+08	3.43651e+07	1.95069e+08	9.3591e+06	14.8081	45.9273	39.2646	0.377718	F17
KsCSTR_47710		GDP-4-keto-6-deoxy-D-mannose 3-dehydratase, GN=colD	44.7	7.17	OTHER	0	1.88003e+08	2.53439e+07	3.66563e+07	5.49873e+06	5.79282e+07	5.98948e+06	5.29311e+07	6.84096e+06	39.8066	31.4533	28.7401	0.555333	F17
KsCSTR_13710	kuste2963	30S ribosomal subunit protein S10, GN=rpsJ/nusE	11.9	9.91	OTHER	0	3.59862e+08	3.57477e+07	3.61094e+07	4.15741e+06	2.30909e+07	2.06822e+06	1.58651e+08	7.9771e+06	28.437	9.0923	62.4707	0.329831	F24
KsCSTR_18130	kuste3400	bifunctional histidinal dehydrogenase and histidinol dehydrogenase, GN=hisD	47.3	9.04	OTHER	0	8.87475e+07	1.0578e+07	3.6086e+07	1.63347e+06	173274	225720	210097	420193	99.4716	0.238817	0.289568	0.99591	F3
KsCSTR_32830	kuste4184	hypothetical protein	47.2	5.6	LIPO	0	1.29681e+08	9.01441e+06	3.60221e+07	3.39562e+06	2.28753e+06	1.10228e+06	2.54701e+06	680027	93.7115	2.97551	3.31303	0.951992	F3
KsCSTR_08070	kustd1693	4-diphosphocytidyl-2-C-methyl-D-erythritol kinase, GN=ispE	32.8	8.02	OTHER	0	1.70131e+08	1.42346e+08	3.58981e+07	4.31813e+07	5.47694e+06	699555	2.28481e+07	3.43174e+06	71.7093	5.47031	22.8204	0.744444	F21
KsCSTR_32090	kuste4255	YicC family protein, GN=yicC	34.3	5.54	OTHER	0	2.0065e+08	2.46011e+07	3.58508e+07	2.09287e+06	7.17941e+07	7.42908e+06	1.78488e+07	2.36339e+06	44.44	44.4974	11.0626	0.666887	F16
KsCSTR_41560	kustc1234	strongly similar to serine protease, GN=htrA	39.9	8.47	OTHER	1	7.52038e+07	7.34865e+06	3.57792e+07	3.13717e+06	6.57358e+06	1.10111e+06	5.19771e+06	621541	85.8738	7.88864	6.23751	0.898182	F3
KsCSTR_39260	kustb0176	hypothetical protein	50.2	7.09	OTHER	0	4.74844e+08	1.70506e+07	3.5419e+07	1.50939e+07	1.2049e+08	2.64589e+07	2.59587e+08	2.53408e+07	15.7098	26.7213	57.5689	0.290705	F19
KsCSTR_13280		hypothetical protein	18	9.51	OTHER	0	9.94319e+07	2.80562e+07	3.50099e+07	4.7802e+06	2.99452e+07	5.24203e+06	193632	265164	69.9089	29.8978	0.193326	0.848578	F9
KsCSTR_13810	kuste2973	30S ribosomal subunit protein S17, GN=rpsQ/neaA/nea	10.6	10.2	OTHER	0	1.19148e+08	2.8483e+07	3.41609e+07	8.65234e+06	2.81479e+06	369943	1.91046e+07	2.5807e+06	75.7102	3.11918	21.1706	0.772698	F3
KsCSTR_33570	kuste4118	TldE/PmbA protein, part of proposed TldE/TldD proteolytic complex	47.6	5.69	OTHER	0	3.90341e+08	1.60379e+07	3.41067e+07	3.9579e+06	1.84462e+08	3.59166e+07	1.02357e+08	1.17556e+07	19.2133	51.9564	28.8304	0.451914	F17
KsCSTR_13330	kuste2929	nicotinate-nucleotide-dimethylbenzimidazole phosphoribosyltransferase, GN=cobT	38.2	6.76	OTHER	0	1.66205e+08	1.38904e+07	3.39527e+07	2.40336e+06	4.17277e+07	4.26137e+06	4.7846e+07	5.98144e+06	43.1202	26.4973	30.3825	0.563689	F17
KsCSTR_34710	kuste2597	putative ATP-binding protein Wzt of ABC-transporter involved in LPS biosynthesis, GN=wzt	48.4	7.36	OTHER	0	1.85037e+08	3.50968e+07	3.38292e+07	2.51479e+06	1.21056e+06	462974	5.91547e+06	3.23511e+06	90.4712	1.61873	7.91003	0.912806	F3
KsCSTR_14960	kuste3093	orotidine 5'-phosphate decarboxylase, GN=pyrF	35.5	8.24	OTHER	0	1.53167e+08	9.44357e+06	3.36648e+07	3.69229e+06	4.0931e+07	6.62136e+06	5.12259e+07	3.36536e+06	42.2165	25.6642	32.1193	0.550486	F18
KsCSTR_28110	kuste2851	putative Xaa-Pro aminopeptidase (X-Pro aminopeptidase aminopeptidase P II), GN=pepP	40.1	8.94	OTHER	0	9.01925e+07	1.2387e+07	3.36447e+07	2.54265e+06	5.95163e+06	397681	1.45713e+06	615062	90.0817	7.96757	1.95069	0.940655	F18
KsCSTR_14670	kuste3061	hypothetical protein	93.9	6.67	OTHER	0	1.15408e+08	9.06663e+06	3.36225e+07	5.03776e+06	2.98671e+07	2.38999e+06	649065	509774	68.785	30.5511	0.663929	0.840605	F13
KsCSTR_20940	kuste3604	3-hydroxyacyl-[acyl-carrier-protein] dehydratase FabZ, GN=fabZ	16.5	7.2	OTHER	0	1.49327e+08	1.61883e+07	3.34449e+07	2.64992e+06	4.89456e+07	9.1634e+06	5.35263e+07	6.47114e+06	39.4953	28.9	31.6047	0.539453	F13
KsCSTR_36510	kuste2423	NAD-dependent formate dehydrogenase alpha subunit / selenocysteine-containing	99.1	7.9	OTHER	0	1.79301e+08	1.48122e+07	3.33523e+07	3.25662e+06	5.39886e+07	2.9595e+06	1.0824e+07	1.6305e+06	50.7193	41.0506	8.2301	0.712446	F10
KsCSTR_47490		aspartate aminotransferase family protein	51.9	6.96	OTHER	0	3.99942e+08	3.10825e+07	3.33439e+07	4.52094e+06	1.59528e+08	1.91752e+07	9.12696e+07	1.0259e+07	21.005	50.2473	28.7477	0.461287	F16
KsCSTR_17270	kuste3316	50S ribosomal subunit protein L31, GN=rpmE	8.5	9.69	OTHER	0	2.41145e+08	3.90368e+07	3.33152e+07	1.60657e+07	2.34579e+07	5.80572e+06	6.29818e+07	4.18925e+06	43.5293	15.3249	41.1457	0.511918	F3
KsCSTR_04700	kustd2027	GTP cyclohydrolase I type 1	24.1	7.23	OTHER	0	1.11522e+08	9.07848e+06	3.32036e+07	6.63429e+06	3.75024e+07	7.2651e+06	165254	190852	63.8072	36.0341	0.158784	0.818242	F13
KsCSTR_34700	kuste2598	hypothetical protein	48.1	6.92	OTHER	0	7.71634e+07	5.19238e+06	3.31903e+07	4.43796e+06	617495	436581	0	0	99.0783	0.921661	0	0.995392	F17
KsCSTR_25590	kuste2622	putative serine protease Do	38.4	8.68	LIPO	0	1.84295e+08	9.08581e+06	3.30812e+07	2.32005e+06	2.62043e+07	3.29209e+06	4.90813e+07	4.12991e+06	46.7751	18.5258	34.6992	0.560379	F4
KsCSTR_29760	kuste4561	argininosuccinate lyase, GN=argH	52.4	8.22	OTHER	0	2.3135e+07	8.73428e+06	3.28812e+07	5.53755e+06	698322	610700	0	0	98.9493	1.05073	0	0.994746	F3
KsCSTR_34900	kuste2574	putative phosphoheptose isomerase, GN=gmhA	21.7	5.54	OTHER	0	3.27658e+08	3.4318e+07	3.28661e+07	4.49879e+06	6.66375e+07	7.9258e+06	1.09226e+08	5.99928e+06	27.2076	27.5823	45.2101	0.409987	F16
KsCSTR_45640	kustc0828	putative molybdopterin oxidoreductase, molybdopterin-containing subunit/ NuoG subunit of NADH dehydrogenase I, GN=nuoG/fdhA	98.4	7.62	OTHER	0	2.08942e+08	2.28691e+08	3.27791e+07	1.97793e+07	5.89834e+07	4.89857e+07	1.31236e+07	2.39564e+06	47.6214	42.8456	9.53297	0.690442	F19
KsCSTR_32070	kuste4257	putative 4-phosphopantotheoylcysteine decarboxylase	19.5	8.57	OTHER	0	2.42707e+08	2.38286e+07	3.27497e+07	5.7061e+06	3.10798e+07	4.21721e+06	279705	216902	67.6235	32.0877	0.288776	0.836674	F13
KsCSTR_43230	kustc1066	hypothetical protein	32	8	OTHER	0	8.984e+07	5.45432e+06	3.2726e+07	2.34353e+06	7.32016e+06	815391	3.31837e+06	447453	86.0186	9.62032	4.36109	0.908288	F4
KsCSTR_06070	kustd1891	CTP synthetase, GN=pyrG	59.6	6.62	OTHER	0	2.64417e+08	5.88514e+06	3.2416e+07	5.38246e+06	1.01457e+08	1.11611e+07	8.87359e+07	4.42138e+06	25.4218	39.7833	34.795	0.453134	F15
KsCSTR_22900	kuste3797	dTDP-glucose 4,6-dehydratase, GN=novT	39.1	6.48	OTHER	0	2.03143e+08	2.78924e+07	3.23997e+07	3.45192e+06	1.1433e+08	1.83981e+07	2.69161e+07	4.065e+06	31.4491	55.4878	13.0632	0.591929	F16
KsCSTR_13800	kuste2972	50S ribosomal subunit protein L29, GN=rpmC	8.3	10.27	OTHER	0	1.4527e+08	8.03366e+06	3.23574e+07	2.15257e+06	659715	271309	1.60088e+07	1.19479e+06	79.5185	0.810627	19.6709	0.799238	F3
KsCSTR_34970	kuste2567	UDP-glucose 4-epimerase	36.4	8.79	OTHER	0	3.89254e+07	5.46004e+06	3.21851e+07	3.06251e+06	2.57744e+06	1.04968e+06	768764	326993	95.0585	3.80622	1.13527	0.969616
KsCSTR_41990	kustc1192	heme biosynthesis protein related to NirD and NirG	18	8.9	OTHER	0	1.01309e+08	6.77707e+06	3.21713e+07	2.20445e+06	3.98554e+06	517746	1.27387e+07	1.20134e+06	79.3698	4.91636	15.7138	0.81828	F19
KsCSTR_31420	kuste4317	exported protein	27.1	7.34	LIPO	0	1.82426e+08	1.94001e+07	3.20774e+07	2.77041e+06	1.30467e+07	4.08904e+06	2.41435e+07	3.20476e+06	63.3034	12.8735	23.8231	0.697402	F3
KsCSTR_06940	kustd1804	putative pyruvate formate lyase activating enzyme 1, GN=PflA	37.9	6.98	OTHER	0	2.68038e+08	8.47941e+06	3.19736e+07	5.3658e+06	4.54833e+07	6.27026e+06	7.27312e+07	4.81929e+06	35.1046	24.9686	39.9267	0.475889	F20
KsCSTR_28560		putative gluconeogenesis factor	63.5	7.84	OTHER	0	1.10016e+08	8.32279e+06	3.1893e+07	6.70074e+06	1.68626e+07	2.56919e+06	1.10322e+07	2.02452e+06	69.5739	18.3928	12.0333	0.787703	F4
KsCSTR_33470	kuste4128	putative diguanylate cyclase	85	6.84	OTHER	0	1.88213e+08	6.63159e+06	3.16954e+07	1.50056e+06	6.39654e+07	1.30808e+07	2.04425e+07	1.08334e+06	42.8899	43.2788	13.8313	0.645293	F11
KsCSTR_34690	kuste2599	hypothetical protein	29.6	8.5	OTHER	0	6.51449e+07	6.14747e+06	3.16866e+07	2.21584e+06	448517	121347	1.01777e+06	338697	97.7386	0.691735	1.56967	0.980845	F3
KsCSTR_20380	kuste3552	cysteine synthase A, O-acetylserine sulfhydrolase A subunit, GN=cysK/cysZ	33	6.62	OTHER	0	7.40774e+08	3.54922e+07	3.13312e+07	1.51935e+06	3.5043e+08	3.52377e+07	6.36834e+08	6.92869e+07	5.96827	33.3766	60.6551	0.226566	F13
KsCSTR_17020	kuste3290	strongly similar to [4Fe-4S]ferredoxin, GN=frd	6.7	4.01	OTHER	0	3.98656e+09	5.08605e+08	3.1247e+07	1.36121e+06	2.86999e+08	6.70156e+07	1.35784e+09	1.72329e+08	3.66034	16.8098	79.5299	0.120652	F22
KsCSTR_02610	kustd2225	scaffold protein, GN=iscU/nifU/yfhN	15.9	6.33	OTHER	0	7.83613e+08	1.40927e+08	3.11901e+07	1.67559e+06	1.35881e+08	2.11135e+07	3.22806e+08	3.96667e+07	11.9716	26.0775	61.9509	0.250104	F21
KsCSTR_11320	kustd1386	3-oxoacyl-[acyl-carrier-protein] synthase II, GN=fabF/cvc/fabJ/vtr/vtrB	43.6	6.61	OTHER	0	3.2524e+08	1.15134e+07	3.08883e+07	4.07929e+06	1.31044e+08	2.10672e+07	1.36682e+08	1.77818e+07	18.7484	39.7702	41.4813	0.386335	F16
KsCSTR_32660	kuste4200	5-hydroxybenzimidazole synthase, GN=bzaF	48.7	6.81	OTHER	0	1.59704e+08	3.68037e+07	3.05754e+07	1.04896e+07	2.92782e+07	2.92131e+06	5.39852e+06	836506	63.8134	30.553	5.63359	0.790899	F14
KsCSTR_13390	kuste2935	flavo-diiron protein FprA1, GN=fprA	44.9	7.11	OTHER	0	1.02342e+08	1.95978e+07	3.05664e+07	4.18242e+06	2.09018e+07	2.9437e+06	2.94072e+06	1.47655e+06	71.9418	24.5976	3.46068	0.842405	F14
KsCSTR_14930	kuste3090	transcription termination/antitermination protein NusA, GN=nusA	39.6	5.73	OTHER	0	1.28257e+08	1.51563e+07	3.05275e+07	5.06658e+06	1.52635e+07	2.72395e+06	2.54087e+07	4.13178e+06	60.0183	15.0044	24.9773	0.675205	F4
KsCSTR_13140	kuste2905	cytochrome c551 peroxidase, GN=ccp	39.7	6.28	SP	1	2.22079e+08	3.93834e+07	3.03646e+07	1.9188e+06	4.17767e+07	5.61765e+06	4.97985e+07	5.42424e+06	39.8736	27.4297	32.6967	0.535884	F17
KsCSTR_08790	kustd1628	GDP-D-mannose dehydratase, NAD(P)-binding, GN=gmd/yefA/yefN	42.2	7.3	OTHER	0	1.20833e+08	1.21143e+07	3.03133e+07	2.64722e+06	1.90018e+07	2.57526e+06	2.64912e+07	2.85065e+06	57.1304	17.906	24.9635	0.660835	F14
KsCSTR_05110	kustd1986	putative alanine transaminase	49.1	6.35	OTHER	0	1.87599e+08	9.91884e+06	3.02654e+07	2.86837e+06	6.01743e+07	8.25024e+06	4.40513e+07	3.82359e+06	36.7395	36.5232	26.7373	0.550011	F16
KsCSTR_46110	kustc0784	putative GTP-binding protein, GN=ychF/gtp	40	5.77	OTHER	0	1.60658e+08	1.1977e+07	3.00279e+07	2.53358e+06	3.40367e+07	6.13555e+06	5.67887e+07	3.63666e+06	39.8034	22.5586	37.638	0.510827	F14
KsCSTR_39700	kustb0133	putative thyroid hormone sulfotransferase	37.9	9.38	OTHER	0	5.58405e+07	1.48264e+07	3.00152e+07	3.63662e+06	2.10477e+06	311356	0	0	96.6126	3.3874	0	0.983063	F3
KsCSTR_38110	kuste2268	hypothetical protein	132.1	6.77	OTHER	0	1.29798e+08	2.93105e+07	2.98666e+07	746659	6.56587e+07	2.24466e+07	1.00732e+07	1.47408e+07	44.0949	48.4691	7.43603	0.683294	F13
KsCSTR_46690	kustc0722	thiamin biosynthesis ThiGH complex subunit, GN=thiG/thiA/thiB	29.2	8.1	OTHER	0	2.87402e+08	2.8173e+07	2.98532e+07	1.45533e+06	1.23916e+08	1.80753e+07	5.35418e+07	1.35825e+06	25.1751	52.2491	22.5758	0.512996	F17
KsCSTR_33790	kuste4098	hypothetical protein	64.4	8.82	OTHER	0	8.99994e+07	7.19156e+06	2.98367e+07	2.1049e+06	2.7267e+07	4.88559e+06	7.12625e+06	2.13912e+06	63.4374	28.9869	7.57575	0.779308	F4
KsCSTR_11130	kustd1405	putative glycine dehydrogenase (decarboxylating) subunit 2, GN=gcvPB	53.4	6.8	OTHER	0	1.49763e+08	1.09427e+07	2.95975e+07	9.15575e+06	7.35741e+07	7.31989e+06	2.35543e+06	458149	43.8077	54.4491	1.74315	0.710323	F13
KsCSTR_19840	kuste3498	aspartate-semialdehyde dehydrogenase, GN=asd	36.4	8.44	OTHER	0	1.70529e+08	1.54195e+07	2.95063e+07	1.38291e+06	3.83817e+07	5.80939e+06	5.91805e+07	4.73202e+06	37.6897	24.5133	37.7969	0.499464	F17
KsCSTR_20460	kuste3560	putative serine proteinase DegP, GN=degP	51.7	6.67	SP	1	1.14284e+08	3.71961e+07	2.94923e+07	6.50862e+06	8.20355e+06	2.68004e+06	227083	262536	87.4945	12.1687	0.336842	0.935788	F3
KsCSTR_19410	kuste3461	hypothetical protein	15.5	5.99	OTHER	0	8.66993e+08	3.57148e+07	2.93158e+07	2.17685e+06	2.067e+08	2.52352e+07	6.91373e+08	6.61574e+07	6.1285	21.6054	72.2661	0.169312	F20
KsCSTR_25220	kuste4021	aquaporin Z	23.9	9.16	OTHER	6	7.74346e+06	967949	2.92579e+07	2.30913e+06	0	0	0	0	100	0	0	1
KsCSTR_13290		hypothetical protein	61.9	8.4	OTHER	0	1.56708e+08	1.98075e+07	2.91101e+07	2.71954e+06	3.20183e+07	5.1743e+06	1.31496e+07	1.6227e+06	56.3123	30.969	12.7187	0.717968	F13
KsCSTR_36420		putative diguanylate cyclase	44.3	5.27	OTHER	0	9.7668e+07	3.37632e+06	2.88034e+07	2.5331e+06	1.01719e+07	2.31421e+06	1.50643e+07	967737	69.5373	12.2786	18.1841	0.756766	F17
KsCSTR_00790	kustc0370	exported protein	16	6.76	LIPO	1	4.88106e+07	2.22719e+07	2.85866e+07	1.29114e+06	0	0	340426	410771	99.4081	0	0.591905	0.994081	F13
KsCSTR_11620	kustd1358	adenylosuccinate synthetase, GN=purA	47.3	7.74	OTHER	0	1.40262e+08	1.60823e+07	2.84939e+07	3.99768e+06	5.81691e+07	8.99212e+06	2.85155e+07	2.3212e+06	39.6651	40.4873	19.8476	0.599088	F16
KsCSTR_09910	kustd1521	exported protein	19.3	8.46	LIPO	1	7.45632e+07	1.71664e+07	2.84894e+07	6.55779e+06	244154	488307	5.90649e+06	4.23108e+06	90.2571	0.386751	9.35616	0.904505	F2	44	739
KsCSTR_09890	kustd1523	exported protein	17.7	8.46	SP	2	7.45632e+07	1.71664e+07	2.84894e+07	6.55779e+06	244154	488307	5.90649e+06	4.23108e+06	90.2571	0.386751	9.35616	0.904505	F2
KsCSTR_09900	kustd1522	hypothetical protein	22.2	9.29	LIPO	2	7.45632e+07	1.71664e+07	2.84894e+07	6.55779e+06	244154	488307	5.90649e+06	4.23108e+06	90.2571	0.386751	9.35616	0.904505	F2
KsCSTR_29220	kuste4614	hypothetical protein	30.3	6.54	OTHER	0	1.16984e+08	2.12515e+07	2.82935e+07	7.6393e+06	5.42036e+06	1.51761e+06	2.5033e+07	2.18258e+06	65.0124	6.22741	28.7602	0.681261	F21
KsCSTR_47460		B12-binding domain-containing radical SAM protein	53.1	6.48	OTHER	0	5.73646e+07	3.45305e+06	2.80781e+07	1.88821e+07	2.2486e+07	4.69147e+06	4.2395e+06	1.16618e+06	67.7546	27.1302	5.11513	0.813198	F16
KsCSTR_13580	kuste2951	protein translocase subunit SecE, GN=secE	16.8	6.01	OTHER	3	6.12398e+07	5.56216e+06	2.75577e+07	1.59315e+06	0	0	98974.9	197950	99.8207	0	0.179256	0.998207	F19
KsCSTR_02280		N-acetylneuraminate synthase	40.2	6.64	OTHER	0	1.97541e+08	1.10001e+07	2.75513e+07	3.11627e+06	1.17268e+08	1.2803e+07	1.42572e+07	2.32005e+06	29.5254	62.8353	7.63936	0.60943	F14
KsCSTR_42850	kustc1100	acetylglutamate kinase, GN=argB	32.9	6.62	OTHER	0	5.55074e+07	5.78848e+06	2.75258e+07	2.39621e+06	1.49091e+06	605531	4.26398e+06	2.27108e+06	90.5357	2.4519	7.01238	0.917617	F3
KsCSTR_13760	kuste2968	30S ribosomal subunit protein S19, GN=rpsS	10.2	10.13	OTHER	0	7.50676e+07	9.80109e+06	2.7263e+07	1.63408e+06	2.0216e+06	444921	1.23944e+06	335794	94.3568	3.49837	2.14484	0.96106	F4
KsCSTR_11280	kustd1390	phosphate acyltransferase, GN=plsX	36.3	7.93	OTHER	0	8.02612e+07	3.33741e+07	2.72256e+07	1.45755e+07	0	0	3.35766e+06	1.65581e+06	94.1918	0	5.8082	0.941918	F3
KsCSTR_35010	kuste2562	hypothetical protein	27.4	9.66	OTHER	0	4.601e+07	4.73418e+06	2.72133e+07	1.99061e+06	0	0	0	0	100	0	0	1	F3
KsCSTR_37310	kuste2345	hypothetical protein	23.1	6.37	OTHER	0	1.56195e+08	3.14466e+06	2.72078e+07	583849	5.73715e+07	5.5751e+06	4.92631e+07	6.72587e+06	33.7879	35.6234	30.5887	0.515996
KsCSTR_05650	kustd1930	dTDP-glucose 4,6-dehydratase	35.3	8.37	OTHER	0	2.21379e+08	1.5363e+07	2.69572e+07	634581	1.34075e+07	1.12415e+06	9.33504e+07	2.1132e+07	33.5555	8.34465	58.0999	0.377278	F22
KsCSTR_19500	kuste3469	ribosome-recycling factor, GN=frr	21.1	9.11	OTHER	0	1.66062e+09	9.67918e+07	2.69159e+07	1.60263e+06	2.01835e+08	4.86899e+07	1.0851e+09	7.59323e+07	4.01501	15.0537	80.9313	0.115419	F22
KsCSTR_08140	kustd1686	putative cytochrome c (CII), GN=cyt_C	18.5	8.29	LIPO	0	1.20561e+08	6.99087e+06	2.68897e+07	1.84075e+06	2.61989e+07	5.11821e+06	1.01052e+06	78044.4	66.4035	32.3488	1.24773	0.825779	F3
KsCSTR_28540		flavoredoxin, GN=flr	20.6	7.12	OTHER	0	6.44368e+08	7.66683e+07	2.68428e+07	4.7035e+06	1.36688e+08	3.86291e+07	2.43374e+08	4.88735e+07	12.3771	31.5133	56.1095	0.281338	F13
KsCSTR_08570		putative site-specific DNA-methyltransferase (adenine-specific)	84.1	7.08	OTHER	0	3.19993e+08	2.08361e+07	2.66527e+07	4.36254e+06	9.59936e+07	1.33555e+07	1.23995e+08	7.44637e+06	19.5048	35.1247	45.3705	0.370671	F15
KsCSTR_12340	kustd1294	hypothetical protein	23.4	6.9	LIPO	1	1.27661e+08	1.55243e+07	2.6594e+07	1.97419e+06	590477	85062.6	9.11157e+06	1.31074e+06	84.573	0.938903	14.4881	0.850425	F3
KsCSTR_13470	kuste2943	phosphoribosylaminoimidazole-succinocarboxamide synthase, GN=purC	34.1	7.88	OTHER	0	5.72555e+08	3.8148e+07	2.64494e+07	4.72876e+06	9.57271e+07	1.24614e+07	3.62295e+08	1.63987e+07	10.3536	18.7362	70.9102	0.197217	F21
KsCSTR_17400	kuste3328	Na(+)-translocating NADH-quinone reductasesubunit E, GN=nqrE	52.2	9.66	OTHER	13	5.93586e+07	8.91458e+06	2.63505e+07	2.9389e+06	158557	107016	0	0	99.7	0.299958	0	0.9985	F3
KsCSTR_35950	kuste2474	hypothetical (diheme) protein	36	5.02	OTHER	1	5.06502e+07	4.73639e+06	2.62758e+07	3.89962e+06	359158	718317	0	0	99.3212	0.678801	0	0.996606	F3
KsCSTR_32790	kuste4187	hypothetical protein	29.9	5.78	OTHER	0	1.40462e+08	8.63133e+06	2.62358e+07	3.61286e+06	4.99492e+07	6.94147e+06	1.56419e+07	1.53906e+06	44.4438	42.3074	13.2488	0.655975	F14
KsCSTR_33310	kuste4142	hypothetical protein	14.3	4.81	OTHER	0	1.76113e+09	1.36277e+08	2.61245e+07	3.03353e+06	1.40688e+08	1.20627e+07	1.45971e+09	1.0757e+08	3.16153	8.5129	88.3256	0.0741798	F22
KsCSTR_31080	kuste4351	hypothetical protein	37.1	6.95	SP	1	1.51069e+08	1.81116e+07	2.58649e+07	2.45633e+06	4.12874e+07	6.68301e+06	2.7775e+07	2.85861e+06	42.8255	34.1805	22.994	0.599157	F3
KsCSTR_06530	kustd1843	glutamate N-acetyltransferase / Amino-acid acetyltransferase, GN=argJ	43.4	7.03	OTHER	0	5.41246e+08	4.49296e+07	2.58375e+07	2.40093e+06	1.91116e+08	3.25045e+07	2.53535e+08	1.55492e+07	10.4115	38.5062	51.0824	0.296646	F17
KsCSTR_26040	kuste2665	NADH:ubiquinone oxidoreductase, subunit G, GN=nuoG	101.3	7.42	OTHER	0	7.28738e+07	7.00294e+06	2.57861e+07	2.01121e+06	4.96251e+06	469824	445714	300434	90.5086	8.70913	0.782222	0.948632
KsCSTR_36640	kuste2408	hypothetical protein	80.1	8.1	OTHER	0	1.6583e+08	1.58264e+07	2.57049e+07	4.45038e+06	2.71388e+07	3.8175e+06	9.01458e+07	1.20174e+07	30.4751	16.0875	53.4373	0.385189	F15
KsCSTR_13260	0	CRISPR-associated protein Cas5h	34.1	8.82	OTHER	0	9.61463e+07	1.90872e+07	2.5654e+07	4.52653e+06	3.52675e+07	9.4106e+06	948275	1.89655e+06	58.6218	40.2948	1.08345	0.787692	F9
KsCSTR_12520	kustd1276	hypothetical protein	11	4.37	OTHER	1	1.70225e+08	3.37257e+07	2.55828e+07	2.09869e+06	0	0	0	0	100	0	0	1	F3
KsCSTR_04990	kustd1998	hypothetical protein	54.9	8.19	OTHER	0	6.90094e+07	4.54509e+06	2.55561e+07	2.73842e+06	1.10141e+06	1.15606e+06	790720	594785	96.4302	2.07796	1.4918	0.974692	F3
KsCSTR_37370	kuste2338	2-oxoacid:ferredoxin oxidoreductase subunit beta	31.9	6.04	OTHER	0	9.16261e+07	1.02362e+07	2.54771e+07	2.42507e+06	6.0557e+07	9.74684e+06	1.69355e+06	917973	45.0106	53.4934	1.496	0.717573	F14
KsCSTR_00160	kustc0429	cbb3-type cytochrome c oxidase subunit CcoN, GN=fixN/ccoN	80.8	9.29	OTHER	13	5.25577e+07	6.16724e+06	2.54615e+07	2.45456e+06	98674.1	114159	119375	238751	99.5736	0.192945	0.233424	0.996701	F14
KsCSTR_27380	kuste2785	exported protein	13.3	9.54	SP	1	1.19519e+08	1.22624e+07	2.51166e+07	3.55133e+06	2.18209e+07	3.07661e+06	3.01758e+07	6.6017e+06	49.1375	21.3449	29.5176	0.598099
KsCSTR_48400	kustc0560	ATP-dependent 6-phosphofructokinase 2, GN=pfkA	38.9	8	OTHER	0	8.8611e+07	1.14857e+07	2.51032e+07	6.01839e+06	1.86099e+07	4.96468e+06	6.06961e+06	1.57354e+06	67.0438	24.8511	8.10514	0.794693	F16
KsCSTR_37690	kuste2308	putative nitrate transporter NarT, GN=narT	44.2	8.94	OTHER	12	6.56658e+07	9.02711e+06	2.50442e+07	861436	0	0	0	0	100	0	0	1	F17
KsCSTR_08300	kustd1669	hypothetical protein	20.3	7.3	OTHER	0	3.03344e+08	2.78555e+07	2.50114e+07	945657	2.65019e+07	4.28653e+06	2.18857e+08	2.71903e+07	16.935	8.97208	74.0929	0.21421	F23
KsCSTR_19150	kuste3437	hypothetical protein	33.5	9.2	OTHER	0	5.90042e+07	3.66267e+06	2.49435e+07	1.93287e+06	56639.4	113279	0	0	99.8866	0.113407	0	0.999433	F3
KsCSTR_13400	kuste2936	3-isopropylmalate dehydratase small subunit, GN=leuD	18.2	5.59	OTHER	0	2.55161e+08	1.72487e+07	2.49295e+07	3.47618e+06	3.18286e+07	4.35218e+06	1.34239e+08	1.56856e+07	23.0907	14.7405	62.1688	0.30461	F15
KsCSTR_04040	kustd2086	hypothetical protein	25.9	5.9	LIPO	1	1.21401e+08	1.8032e+07	2.46605e+07	2.16679e+06	319014	416007	1.06973e+07	880852	81.7422	0.528718	17.7291	0.820065	F3
KsCSTR_37660	kuste2311	putative dTDP-glucose 4,6-dehydratase, GN=spcE	35.3	8.57	OTHER	0	2.81602e+08	3.13664e+07	2.45605e+07	1.71656e+06	1.0018e+08	8.56328e+06	1.32661e+08	1.01361e+07	17.4211	35.5295	47.0493	0.351859	F18
KsCSTR_48320	kustc0567	putative small heat shock protein, GN=hsp	15.2	6.18	OTHER	0	1.18349e+08	7.11872e+06	2.45201e+07	2.074e+06	9.06915e+06	959022	4.52944e+07	8.38558e+06	47.426	8.77062	43.8034	0.518113	F14
KsCSTR_22890	kuste3796	ATP synthase epsilon chain, GN=atpC	14.8	5.6	OTHER	0	5.78363e+07	2.88093e+06	2.43817e+07	3.28072e+06	8.51087e+06	1.09019e+06	2.87981e+06	643206	81.0642	14.1484	4.78738	0.881384	F3
KsCSTR_17140	kuste3302	D-beta-D-heptose 7-phosphate kinase / D-beta-D-heptose 1-phosphate adenylyltransferase, GN=hldE	55.8	6.65	OTHER	0	8.94847e+07	5.5293e+06	2.43744e+07	1.935e+06	1.21886e+07	1.32191e+06	6.74334e+06	916564	72.0276	18.009	9.96345	0.81032	F12
KsCSTR_03000	kustd2186	tRNA-splicing ligase RtcB, GN=rtcB	53.1	7.8	OTHER	0	2.61213e+08	1.13434e+07	2.42567e+07	3.33012e+06	6.67067e+07	7.4807e+06	9.46721e+07	3.50021e+06	23.1135	31.7814	45.1051	0.390042	F19
KsCSTR_02890	kustd2197	thioredoxin, GN=trxA	11.7	6.64	OTHER	0	1.1967e+09	1.09798e+08	2.42155e+07	2.40748e+06	1.01686e+08	1.29997e+07	1.38076e+09	2.75857e+08	3.16362	6.64237	90.194	0.0648481	F24
KsCSTR_06230	kustd1876	anthranilate synthase component 1, GN=trpE	56.1	5.58	OTHER	0	1.39768e+08	3.63921e+06	2.40975e+07	3.27868e+06	4.21658e+07	4.19349e+06	5.04503e+07	4.17489e+06	34.2267	29.9449	35.8284	0.491992	F17
KsCSTR_43750	kustc1017	GMP synthetase (glutamine aminotransferase), GN=guaA	57.3	7.36	OTHER	0	5.5683e+07	4.89077e+06	2.39096e+07	1.75432e+06	7.30765e+06	1.23584e+06	4.31494e+06	701670	80.4471	12.2938	7.2591	0.86594	F3
KsCSTR_32220	kuste4243	flagellar motor rotation protein MotA, GN=motA	27.9	6.28	OTHER	4	6.11341e+07	3.22506e+06	2.36945e+07	1.58755e+06	114394	78235	0	0	99.7592	0.240812	0	0.998796	F3
KsCSTR_10680	kustd1448	hypothetical protein	62.6	5.64	SP	0	7.52863e+07	6.64439e+06	2.36312e+07	4.06171e+06	1.55676e+07	1.18109e+06	1.6176e+07	3.33106e+06	59.8213	19.7043	20.4744	0.696734	F3
KsCSTR_19130	kuste3435	hypothetical protein	19.8	8.05	OTHER	0	1.0509e+08	7.47786e+06	2.36298e+07	2.26329e+06	1.09334e+07	2.82324e+06	1.16135e+08	1.32445e+07	27.1096	6.27172	66.6186	0.302455	F4
KsCSTR_34950	kuste2569	D,D-heptose 7-phosphate kinase	36.7	7.23	OTHER	0	6.168e+07	1.40958e+07	2.35959e+07	2.81118e+06	5.14665e+06	1.65491e+06	7.63293e+06	960622	78.6906	8.58183	12.7276	0.829815	F19
KsCSTR_19730	kuste3488	3,4-dihydroxy-2-butanone 4-phosphate synthase / GTP cyclohydrolase-2, GN=ribBA	45.5	6.42	OTHER	0	1.95709e+08	7.80565e+06	2.35626e+07	2.91436e+06	8.42035e+07	7.52971e+06	5.00555e+07	2.99984e+06	25.9809	46.4227	27.5964	0.491923	F12
KsCSTR_40840	kusta0042	hypothetical protein	9.4	6.55	OTHER	0	2.46822e+09	1.51389e+08	2.35491e+07	2.82305e+06	2.05445e+08	3.44095e+07	1.91355e+09	1.29465e+08	2.17433	9.48459	88.3411	0.0691663	F24
KsCSTR_45790	kustc0817	universal stress protein	16.2	5.96	OTHER	0	1.22876e+08	3.15604e+06	2.33962e+07	1.82235e+06	1.65415e+07	1.80718e+06	5.66156e+07	3.56573e+06	39.0101	13.7904	47.1995	0.459053	F14
KsCSTR_45860	kustc0811	universal stress protein	16.2	5.96	OTHER	0	1.22876e+08	3.15604e+06	2.33962e+07	1.82235e+06	1.65415e+07	1.80718e+06	5.66156e+07	3.56573e+06	39.0101	13.7904	47.1995	0.459053	F14
KsCSTR_11880	kustd1334	KaiC-like protein 1	64.9	7.56	OTHER	0	6.19068e+07	9.46504e+06	2.32692e+07	2.78007e+06	4.2223e+06	1.3075e+06	4.55816e+06	632896	84.1276	7.63264	8.23978	0.879439	F3
KsCSTR_03210	kustd2166	50S ribosomal subunit protein L27, GN=rpmA/rpz	9	11.05	OTHER	0	3.56551e+07	7.61401e+06	2.32243e+07	736233	35242.3	44338.6	47146.7	32430.4	99.8229	0.0757395	0.101323	0.998608	F3
KsCSTR_28790	kuste4657	proton-translocating ferredoxin:NAD(+) oxidoreductase complex subunit C, GN=rnfC	48.4	8.46	OTHER	0	7.13225e+07	9.28417e+06	2.32026e+07	3.42154e+06	3.4378e+06	1.08379e+06	9.70067e+06	2.84163e+06	77.9347	5.77357	16.2917	0.808215	F3
KsCSTR_34760	kuste2592	putative C-methyltransferase NovU	46.8	6.96	OTHER	0	2.95151e+08	3.69083e+07	2.30391e+07	2.04552e+06	1.08995e+08	1.65885e+07	1.00545e+08	1.41323e+07	18.0262	42.6397	39.3341	0.39346	F17
KsCSTR_31900	kuste4275	cold-shock DEAD-box protein A	46.1	8.72	OTHER	0	7.97905e+07	8.79207e+06	2.30208e+07	1.10769e+06	6.30901e+06	1.14125e+06	8.28242e+06	1.13687e+06	75.9348	10.4053	13.6599	0.811374	F3
KsCSTR_41640	kustc1226	hypothetical protein	15.9	6.19	OTHER	0	1.94126e+08	7.57988e+06	2.29572e+07	1.73065e+06	5.20547e+07	8.37454e+06	4.51688e+07	8.18346e+06	32.0771	36.3668	31.5561	0.502605	F14
KsCSTR_48160	kustc0581	metallo-beta-lactamase family protein, RNA-specific	51.3	7.21	OTHER	0	2.64056e+08	2.44038e+07	2.28556e+07	3.11795e+06	1.15996e+08	9.57079e+06	7.29283e+07	7.68507e+06	19.4818	49.4367	31.0816	0.442001	F19
KsCSTR_23590	kuste3866	V-type ATP synthase alpha chain, GN=atpA	65.1	6.43	OTHER	0	7.2543e+07	2.44925e+07	2.28009e+07	1.24784e+07	5.42947e+06	1.09988e+06	3.92024e+06	1.74056e+06	82.9855	9.88047	7.13401	0.879258	F3
KsCSTR_19490	kuste3468	uridylate kinase, GN=pyrH/smbA/umk	26	9.48	OTHER	0	4.78567e+07	1.23482e+07	2.27863e+07	2.08584e+06	0	0	0	0	100	0	0	1	F4
KsCSTR_11220	kustd1396	glutamate-tRNA ligase, GN=gltX	51.3	5.94	OTHER	0	4.32971e+08	4.50835e+07	2.25485e+07	1.73621e+06	8.36089e+07	1.29495e+07	1.72872e+08	4.37486e+06	14.9537	27.7238	57.3225	0.288156	F17
KsCSTR_38030	kuste2275	hypothetical protein	40.4	6.4	OTHER	2	0	0	2.22803e+07	1.51319e+07	2.64585e+06	394317	287276	574551	93.8242	5.57095	0.60487	0.966097	F3
KsCSTR_10150	kustd1498	hypothetical protein	49.7	7.31	OTHER	0	1.0162e+08	9.85208e+06	2.21833e+07	1.57669e+06	2.72578e+07	4.05417e+06	1.98881e+07	1.89541e+06	48.4814	29.7859	21.7327	0.633744	F13
KsCSTR_31280	kuste4331	aspartate carbamoyltransferase, catalytic subunit, GN=pyrB	34.5	6.33	OTHER	0	1.24939e+08	1.53654e+07	2.21444e+07	2.35833e+06	1.14802e+07	980117	2.84022e+07	1.8581e+06	52.6174	13.6391	33.7434	0.59437	F11
KsCSTR_29170	kuste4619	heavy metal RND efflux outer membrane protein, CzcC family, GN=czcC	47.9	8.44	SP	1	7.08496e+07	6.5827e+06	2.19741e+07	251680	130007	146720	735536	548704	98.0686	0.290105	1.64131	0.982136
KsCSTR_43030	kustc1082	TldD protein, part of proposed TldE/TldD proteolytic complex	49.6	6.23	OTHER	0	3.27713e+08	3.44845e+07	2.19521e+07	1.88392e+06	1.51503e+08	2.3107e+07	6.61669e+07	5.96857e+06	16.7846	57.9197	25.2957	0.457445	F17
KsCSTR_11290	kustd1389	3-oxoacyl-[acyl-carrier-protein] synthase III, GN=fabH	35.9	6.09	OTHER	0	3.61058e+08	2.61628e+07	2.1876e+07	2.21058e+06	1.39238e+08	1.30606e+07	1.76528e+08	1.3531e+07	12.1696	38.7292	49.1012	0.315342	F18
KsCSTR_17730	kuste3361	hypothetical protein	20.3	8.13	LIPO	1	7.16463e+07	1.14285e+07	2.18287e+07	2.39492e+06	73609	147218	1.60982e+06	496315	96.2872	0.162346	3.5505	0.963683	F14
KsCSTR_14800	-	DNA repair protein RadA, GN=radA	49.1	6.46	OTHER	0	5.21374e+07	7.69749e+06	2.18044e+07	1.78663e+06	190873	381745	0	0	99.5642	0.435786	0	0.997821	F13
KsCSTR_36040	kuste2466	glucose-1-phosphate adenylyltransferase, GN=glgC	46.6	7.2	OTHER	0	1.33226e+08	2.02245e+07	2.17564e+07	2.63728e+06	6.79067e+07	9.09261e+06	5.82099e+06	1.4898e+06	37.1141	57.9209	4.965	0.660746	F13
KsCSTR_47660		putative aspartate transaminase	45.4	8.54	OTHER	0	4.92111e+07	1.47197e+07	2.16327e+07	1.44904e+06	481823	102846	0	0	98.8986	1.10138	0	0.994493	F3
KsCSTR_24340	kuste3945	hypothetical protein	53.5	5.49	LIPO	1	9.44797e+07	1.90043e+07	2.16308e+07	1.32722e+06	1.52241e+06	597883	7.55e+06	889022	82.6644	2.90903	14.4266	0.841189	F4
KsCSTR_36590	kuste2413	hypothetical protein	43.2	7.27	OTHER	0	5.89095e+07	1.18783e+07	2.14357e+07	1.79802e+06	7.75813e+06	850708	2.51091e+06	608003	80.6757	14.5993	4.72504	0.879753	F12
KsCSTR_32160	kuste4249	hypothetical protein	8.7	10.45	OTHER	0	6.90083e+07	4.57443e+06	2.13848e+07	2.81107e+06	1.69457e+06	917599	3.33074e+06	961726	89.4857	3.54551	6.96882	0.912584	F4
KsCSTR_04120	kustd2079	hypothetical protein	36.6	6.06	SP	1	1.00117e+08	4.08874e+06	2.13368e+07	2.47649e+06	1.72144e+07	1.14377e+06	3.67944e+07	4.18689e+06	44.1379	17.8051	38.057	0.530404	F19
KsCSTR_48420	kustc0558	3-oxoacyl-[acyl-carrier-protein] reductase FabG, GN=fabG	27.2	6.92	OTHER	0	3.08844e+08	2.2183e+07	2.0984e+07	1.41823e+06	1.23796e+08	1.82331e+07	1.59289e+08	7.55137e+06	12.9111	38.0849	49.004	0.319536	F18
KsCSTR_22540	kuste3765	hypothetical protein	43.6	6.54	OTHER	0	7.24889e+06	2.39672e+06	2.09524e+07	684478	1.56499e+07	897965	364958	425642	72.3499	27.02	0.630112	0.858599	F10
KsCSTR_01010	kustc0348	pleiotropic regulatory protein, GN=degT	40.5	6.54	OTHER	0	1.29709e+08	1.3706e+07	2.09112e+07	3.20941e+06	4.056e+07	5.81368e+06	4.71239e+07	5.80116e+06	32.2937	31.319	36.3873	0.479532	F13
KsCSTR_18950	-	phosphate-specific transport system accessory protein PhoU	25.1	5.05	OTHER	0	2.30029e+07	2.4324e+06	2.07106e+07	7.65298e+06	1.75457e+06	509075	4.98263e+06	576308	86.0103	3.64333	10.3463	0.87832	F13
KsCSTR_45680	kustc0825	NADH:ubiquinone oxidoreductase, subunit D, GN=nuoD	44.4	6.43	OTHER	0	6.09014e+07	5.69738e+06	2.05497e+07	1.53025e+06	3.42906e+06	2.89111e+06	4.82052e+06	2.53737e+06	83.2832	6.94859	9.76821	0.867575	F3
KsCSTR_41090	kusta0017	3-isopropylmalate dehydrogenase, GN=leuB	41.4	6.57	OTHER	0	2.64682e+08	9.45723e+06	2.04168e+07	2.26487e+06	8.33187e+07	1.24217e+07	7.90328e+07	8.03316e+06	20.0967	41.0063	38.897	0.405999	F16
KsCSTR_48170	kustc0580	cytokinin riboside 5'-monophosphate phosphoribohydrolase	29.9	7.53	OTHER	0	7.79886e+07	3.43656e+06	2.03303e+07	2.00333e+06	2.98701e+07	3.5353e+06	6.70297e+06	1.10409e+06	52.6462	38.6749	8.67882	0.719837	F15
KsCSTR_08820	kustd1625	putative glycosyl transferase, GN=Cap33fE	51.8	9.69	OTHER	5	4.7227e+07	3.18741e+06	2.0262e+07	1.82609e+06	0	0	0	0	100	0	0	1
KsCSTR_43620	kustc1027	peptidase component of the HslUV protease, GN=hslV/htpO/clpQ/yiiC	19.3	8.62	OTHER	0	5.53788e+07	6.15423e+06	2.02617e+07	622755	4.02387e+06	739547	65733.4	131467	90.8332	9.0195	0.147342	0.953429
KsCSTR_20790	kuste3590	copper-transporting P-type ATPase, GN=actP	11	7.61	SP	1	1.53133e+08	2.62282e+07	2.0144e+07	2.95844e+06	4.37838e+07	3.20599e+06	1.08453e+08	1.75668e+07	20.9261	22.7419	56.3321	0.32297	F23
KsCSTR_38070	kuste2272	hypothetical protein	67.4	6.33	OTHER	0	2.03484e+08	5.4041e+07	2.01438e+07	923640	1.16868e+07	4.38304e+06	4.21158e+06	3.0519e+06	71.7041	20.8001	7.49578	0.821042
KsCSTR_38470	kustb0248	putative GMP synthase [glutamine-hydrolyzing], GN=guaA	27.6	5.41	OTHER	0	2.31595e+08	1.95079e+07	1.9841e+07	2.95754e+06	2.17299e+07	4.85778e+06	1.02321e+08	8.91689e+06	24.2358	13.2715	62.4927	0.308715	F21
KsCSTR_31120	kuste4347	hypothetical protein (diheme cytochrome c)	53.5	7.61	SP	0	8.94494e+07	1.04462e+07	1.98304e+07	1.15482e+06	1.19722e+08	1.35421e+07	1.09173e+07	1.05242e+06	23.2888	70.3006	6.41062	0.584391	F13
KsCSTR_17130	kuste3301	putative two component response regulator	23.6	9.04	OTHER	0	5.92832e+07	2.9559e+06	1.97444e+07	233102	3.00958e+06	583887	7.03254e+06	461254	79.7256	6.07615	14.1983	0.827637	F3
KsCSTR_31910	kuste4274	glycogen phosphorylase, GN=glgP	96.7	6.73	OTHER	0	9.94892e+07	1.01143e+07	1.95944e+07	1.15577e+06	2.47574e+07	2.88414e+06	1.08003e+07	1.16039e+06	52.429	33.1218	14.4493	0.689899	F14
KsCSTR_08130	kustd1687	glycine C-acetyltransferase, GN=kbl	42.3	5.95	OTHER	0	2.4036e+08	1.97387e+07	1.95303e+07	2.78594e+06	1.14719e+08	1.88699e+07	9.73446e+07	4.80324e+06	15.5543	45.6822	38.7635	0.383954	F18
KsCSTR_12560	kustd1272	iron-sulfur cluster-binding protein	43.3	8.6	OTHER	0	5.37443e+07	6.31257e+06	1.949e+07	1.43653e+06	1.07472e+06	182382	709100	168875	95.624	2.63646	1.73954	0.969422	F3
KsCSTR_07840	kustd1716	exported protein	30.6	6.16	SP	1	1.27358e+08	1.43843e+07	1.93918e+07	4.01076e+06	3.62473e+07	9.13763e+06	2.19398e+07	4.99849e+06	39.9952	37.3796	22.6252	0.58685	F15
KsCSTR_37200	kuste2355	hypothetical protein	30.3	7.4	OTHER	0	1.03656e+08	1.62623e+07	1.93569e+07	3.32061e+06	1.11947e+07	1.76537e+06	3.43771e+07	2.12917e+06	45.9317	13.2819	40.7864	0.525726	F13
KsCSTR_29200	kuste4616	cobalt-zinc-cadmium resistance protein CzcA; Cation efflux system protein CusA, GN=czcA	113.8	9.01	OTHER	10	3.58846e+07	5.94619e+06	1.93039e+07	1.87516e+06	307000	354888	1.34897e+06	255710	95.8872	0.76247	3.35032	0.962684
KsCSTR_22330	kuste3749	signal peptidase I	58.8	9.17	OTHER	1	5.10932e+07	2.29072e+06	1.93019e+07	2.01508e+06	171279	342558	0	0	99.5583	0.441724	0	0.997791	F13
KsCSTR_46460	kustc0747	putative phosphoglycolate phosphatase	25.7	5.06	OTHER	0	7.01098e+06	4.69308e+06	1.92137e+07	1.91064e+06	627421	130233	4.42182e+06	1.07027e+06	88.3863	1.44312	10.1706	0.891079	F3
KsCSTR_24150	kuste3928	hypothetical protein	18.9	8.53	OTHER	0	6.71141e+07	4.93939e+06	1.91982e+07	508629	4.30844e+06	1.12357e+06	907976	260904	88.0393	9.87884	2.0819	0.929787	F23
KsCSTR_16860	kuste3274	putative zinc metalloproteinase	48	4.94	SP	1	1.73871e+06	2.2431e+06	1.91763e+07	4.48537e+06	0	0	0	0	100	0	0	1	F3
KsCSTR_04280	kustd2066	putative sigma 54 response regulatory protein, GN=atoC	40.2	6.4	OTHER	0	3.99452e+07	8.21053e+06	1.91201e+07	3.21891e+06	379309	472574	0	0	99.0178	0.982171	0	0.995089	F15
KsCSTR_32970	kuste4170	Topoisomerase IV subunit A	97.2	7.18	OTHER	0	4.04951e+07	3.18225e+06	1.90869e+07	2.19862e+06	116108	141931	430697	294936	98.5878	0.299862	1.11232	0.987377	F7
KsCSTR_00940	kustc0355	NAD kinase, GN=nadK	30.7	7.77	OTHER	0	3.75889e+07	1.9853e+07	1.90858e+07	2.46042e+06	97258.4	194517	0	0	99.7459	0.254144	0	0.998729	F13
KsCSTR_30850	kuste4373	2-dehydro-3-deoxyphosphooctonate aldolase, GN=kdsA	30.5	7.66	OTHER	0	1.1271e+08	4.60642e+07	1.89188e+07	4.31786e+06	7.08991e+07	4.43605e+06	2.32892e+07	2.4721e+06	28.6592	53.7009	17.6399	0.555097	F16
KsCSTR_08320	kustd1667	regulator of nucleoside diphosphate kinase	15.3	5.07	OTHER	0	7.57236e+08	7.2601e+07	1.88627e+07	1.61085e+06	8.86562e+07	9.83393e+06	5.62444e+08	1.13295e+08	5.47678	12.8706	81.6526	0.119121	F22
KsCSTR_11670	kustd1353	peptidyl-prolyl cis-trans isomerase B (rotamase B), GN=ppiB	21	8.75	SP	0	2.50495e+08	2.15211e+07	1.8683e+07	1.11249e+06	4.24252e+07	5.77962e+06	2.74289e+08	1.28888e+07	10.553	11.9818	77.4652	0.165439	F23
KsCSTR_35050	kuste2558	putative moaA/nifB/ppqE/nirJ protein family for cofactor bionsynthesis, GN=moaA	38.5	8.69	OTHER	0	3.27945e+07	1.59731e+06	1.8564e+07	3.31846e+06	585052	154033	1.27671e+06	303298	95.225	1.50053	3.27448	0.959753	F3
KsCSTR_08120	kustd1688	threonine 3-dehydrogenase, NAD(P)-binding, GN=tdh	37.9	6.19	OTHER	0	7.77097e+07	3.2413e+06	1.85274e+07	1.1763e+06	2.81915e+07	3.72848e+06	9.2653e+06	1.45311e+06	49.7302	37.8351	12.4347	0.686478	F14
KsCSTR_44930	kustc0896	GTP 3',8-cyclase, GN=moaA	36.1	8.4	OTHER	0	5.19881e+07	1.43678e+07	1.8428e+07	823070	5.10254e+06	1.72805e+06	1.8476e+07	6.25079e+06	60.985	8.44308	30.5719	0.652065	F3
KsCSTR_34960	kuste2568	putative mannose-1-phosphate guanylyltransferase	72.5	6.9	OTHER	0	1.05008e+08	2.11837e+07	1.84087e+07	1.88801e+07	1.50338e+07	1.33427e+06	1.66868e+07	2.01509e+06	53.7182	21.935	24.3468	0.646857	F17
KsCSTR_11460	kustd1373	exported protein	30.9	6.73	LIPO	1	1.21296e+08	1.40456e+07	1.83748e+07	1.45843e+06	1.7367e+07	3.12025e+06	5.51279e+07	4.03189e+06	33.6398	15.8974	50.4629	0.415884	F13
KsCSTR_19860	kuste3500	hypothetical protein	21.8	8.62	LIPO	1	6.75155e+07	7.71291e+06	1.82922e+07	3.30762e+06	0	0	1.06574e+07	337327	77.4407	0	22.5593	0.774407	F19
KsCSTR_26840	kuste2732	cytochrome c-type biogenesis protein DsbD, protein-disulfide reductase, GN=dsbD	67.1	7.84	SP	8	8.49401e+07	5.24309e+06	1.82172e+07	4.56582e+06	621036	555648	2.18177e+07	1.974e+06	61.8863	1.05487	37.0588	0.624137	F4
KsCSTR_13610	kuste2953	50S ribosomal subunit protein L11, GN=rplK/relC	15.1	9.83	OTHER	0	8.44875e+07	5.23319e+06	1.8177e+07	1.04841e+06	3.82813e+06	739921	5.56382e+07	1.02843e+07	37.9397	3.99512	58.0652	0.399372	F3
KsCSTR_43260	kustc1063	tryptophan synthase alpha chain, GN=trpA	30.6	6.05	OTHER	0	2.19123e+08	2.37825e+07	1.81112e+07	4.59001e+06	4.65264e+07	7.26044e+06	2.01785e+08	2.6167e+07	12.7304	16.3518	70.9177	0.209064	F13
KsCSTR_23280	kuste3832	elongation factor P, GN=efp	21.1	5.31	OTHER	0	4.72879e+08	5.70795e+07	1.80821e+07	7.98531e+06	4.1327e+07	5.00575e+06	2.62275e+08	2.11482e+07	10.6438	12.1634	77.1928	0.167255	F22
KsCSTR_32110	kuste4254	protein-export membrane protein SecG, GN=secG	14.3	6.02	OTHER	3	4.71334e+07	2.64685e+06	1.80543e+07	888113	550495	637291	0	0	98.4983	1.50166	0	0.992492
KsCSTR_00920	kustc0357	2-oxoglutarate oxidoreductase, alpha subunit	39.8	7.24	OTHER	0	2.21898e+08	4.95696e+07	1.8026e+07	3.15416e+06	7.86244e+07	1.43391e+07	4.1715e+07	6.3346e+06	23.0525	50.2741	26.6735	0.481895	F14
KsCSTR_30320	kuste4508	hypothetical protein	37.8	6.68	OTHER	1	2.72136e+08	4.3453e+07	1.79865e+07	2.00728e+06	2.58433e+07	5.76403e+06	1.69136e+07	2.81191e+06	45.6917	32.8253	21.4831	0.621043	F2
KsCSTR_39380	kustb0166	porin	47	4.67	SP	0	1.97916e+07	8.45479e+06	1.79821e+07	2.25955e+06	0	0	0	0	100	0	0	1
KsCSTR_05980	kustd1900	molybdopterin molybdenumtransferase, GN=moeA	43.6	5.48	OTHER	0	1.9489e+08	2.29443e+07	1.79045e+07	1.28708e+06	6.47445e+07	7.38162e+06	6.76256e+07	3.44505e+06	21.2922	38.4973	40.2105	0.405409	F16
KsCSTR_41370	-	polymer-forming cytoskeletal	16.6	8.59	OTHER	0	9.87865e+07	1.57885e+07	1.78219e+07	5.3352e+06	3.42102e+06	1.18008e+06	4.85918e+07	5.74197e+06	40.6629	3.90275	55.4343	0.426143	F3
KsCSTR_19100	kuste3432	aerotolerance regulator BatB, GN=batB	37.7	8.72	OTHER	3	1.06566e+08	8.18913e+06	1.76239e+07	1.59911e+06	6.05465e+07	9.78381e+06	4.3342e+07	2.19163e+06	25.3333	43.5159	31.1507	0.470913	F15
KsCSTR_00670	kustc0381	ammonium transport protein amtB, GN=amtB/amt	63.8	7.03	SP	11	2.71262e+07	3.69667e+06	1.75863e+07	2.28601e+06	2.14089e+06	4.28177e+06	57423.2	114846	94.1176	5.72876	0.153658	0.96982	F13
KsCSTR_17910	kuste3379	hypothetical protein	36.7	7.69	OTHER	2	5.49362e+07	4.32075e+06	1.75591e+07	312703	0	0	0	0	100	0	0	1	F17
KsCSTR_22340	kuste3750	GTP-binding membrane protein, GN=lepA	67.4	6.83	OTHER	0	4.14757e+07	6.39814e+06	1.75585e+07	3.22049e+06	3.11901e+06	352363	4.63146e+06	1.5211e+06	81.9199	7.27594	10.8041	0.855579	F3
KsCSTR_28010		hypothetical protein	64.8	8.37	OTHER	0	1.07159e+08	1.429e+07	1.75351e+07	787218	1.66326e+07	3.00114e+06	3.83095e+07	2.50854e+06	38.9615	18.4781	42.5603	0.482006	F10
KsCSTR_24660	kuste3973	phenylalanine tRNA synthetase, alpha subunit, GN=pheS/phe-act	38.3	6.34	OTHER	0	5.97287e+07	1.01298e+07	1.74656e+07	492127	1.49484e+07	2.34712e+06	8.01153e+06	520684	60.3394	25.8216	13.839	0.732502	F11
KsCSTR_01050	kustc0344	hypothetical protein	24.7	6.33	OTHER	0	1.40458e+08	1.41196e+07	1.73706e+07	1.81235e+06	6.18818e+07	4.49028e+06	2.40416e+07	638372	28.7915	51.2842	19.9243	0.544336	F10
KsCSTR_10210	kustd1492	gamma-glutamyl phosphate reductase, GN=proA	45.6	6.47	OTHER	0	2.37925e+08	3.02404e+07	1.71607e+07	3.46987e+06	9.7695e+07	1.24627e+07	9.64295e+07	9.32622e+06	15.0239	42.765	42.2111	0.364064	F13
KsCSTR_41940	kustc1196	pyridinium-3,5-biscarboxylic acid mononucleotide synthase, GN=larB	27.2	5.83	OTHER	0	1.32163e+08	1.18038e+07	1.70963e+07	3.16185e+06	6.87017e+07	6.52751e+06	24577.6	49155.1	33.2229	66.7532	0.0238805	0.665995	F12
KsCSTR_27620	kuste2808	glutamine synthetase, GN=glnA	77.5	6.89	OTHER	0	5.84883e+07	9.67033e+06	1.70952e+07	510249	9.72625e+06	1.72308e+06	524805	406546	76.9336	21.8855	1.18089	0.878763	F19
KsCSTR_28780	kuste4658	Na(+)-translocating ferredoxin:NAD(+) oxidoreductase complex subunit D, GN=rnfD	37.2	9.16	OTHER	7	4.48557e+07	5.02588e+06	1.68868e+07	990289	211871	269327	0	0	99.3766	0.623416	0	0.996883	F3
KsCSTR_15560	kuste3155	putative dolichyl-phosphate beta-D-mannosyltransferase	27	9.28	OTHER	0	1.82045e+07	2.29075e+06	1.67086e+07	931997	937420	387359	295573	346395	96.4416	2.70538	0.853019	0.977943	F3
KsCSTR_05630	kustd1933	phosphomannomutase, GN=rfbB	56.2	8.29	OTHER	0	1.56514e+08	1.77169e+07	1.63527e+07	2.96609e+06	5.00568e+07	6.34065e+06	6.72297e+07	5.69488e+06	21.8048	33.373	44.8222	0.384913	F19
KsCSTR_03180	kustd2169	histidine kinase	91.7	7.27	OTHER	2	4.54034e+07	4.01438e+06	1.62523e+07	2.62095e+06	2.67841e+06	515478	5.68807e+06	543053	79.5296	6.55331	13.9171	0.828063
KsCSTR_22140	kuste3730	RNA polymerase sigma-54 factor RpoN	55.2	5.3	OTHER	0	7.652e+07	5.76487e+06	1.62012e+07	986233	8.77479e+06	776091	1.60946e+07	4.11859e+06	56.5766	15.3213	28.1021	0.642372	F22
KsCSTR_34600	kuste2608	hypothetical protein	29.2	8.25	OTHER	0	4.04506e+07	2.86133e+06	1.61729e+07	2.81737e+06	688326	716075	1.89205e+06	659077	92.6119	1.9708	5.41727	0.935973	F3
KsCSTR_40960	kusta0030	30S ribosomal subunit protein S18, GN=rpsR	8.6	11.02	OTHER	0	5.15051e+07	1.94447e+06	1.59696e+07	3.80584e+06	6.26809e+06	780119	0	0	83.5945	16.4055	0	0.917972	F4
KsCSTR_03280	kustd2160	ribosomal subunit interface protein	13.4	8.38	OTHER	0	3.33541e+08	1.52004e+07	1.59586e+07	1.42441e+06	2.16355e+07	2.05721e+06	2.18432e+08	3.16972e+07	11.7349	7.95468	80.3104	0.157123	F23
KsCSTR_07980	kustd1702	selenate reductase assembly chaperone protein	30	4.49	OTHER	0	2.70878e+07	4.1195e+06	1.59536e+07	3.65596e+06	1.93343e+06	358293	1.96347e+06	570433	89.1161	5.4	5.48391	0.918161	F12
KsCSTR_17090	kuste3297	hypothetical protein	58.5	6.25	SP	0	1.44912e+08	8.23776e+06	1.58924e+07	1.99963e+06	3.50553e+07	3.18025e+06	5.46871e+07	1.88253e+06	26.1545	28.8456	44.9999	0.405773	F17
KsCSTR_33910	kuste4086	thermostable carboxypeptidase 1, GN=cpsA	43	6	OTHER	0	1.15416e+08	1.45101e+07	1.58754e+07	2.03842e+06	5.25775e+07	6.30682e+06	7.48954e+06	639489	34.5803	57.2628	8.15695	0.632117	F13
KsCSTR_28120	kuste2852	biotin carboxyl carrier protein of acetyl-CoA carboxylase, GN=accB	17.5	4.65	OTHER	0	9.58612e+07	1.58171e+07	1.58206e+07	2.37382e+06	3.79054e+07	2.17309e+06	6.7407e+06	750276	41.4764	49.6877	8.83594	0.663202	F13
KsCSTR_09210	kustd1590	4-hydroxy-3-methylbut-2-en-1-yl diphosphate synthase (flavodoxin), GN=ispG	37.8	8.41	OTHER	0	4.01735e+07	7.84084e+06	1.57861e+07	2.17456e+06	7.7527e+06	1.66265e+06	2.98201e+06	928988	74.6265	18.3249	7.04853	0.83789	F3
KsCSTR_27710	kuste2817	hypothetical protein	39.9	6.43	SP	1	1.42601e+08	1.32153e+07	1.57509e+07	883350	3.70804e+07	6.03162e+06	4.7603e+07	4.06332e+06	27.1134	31.9149	40.9717	0.430709	F15
KsCSTR_14010	kuste2993	dTTP/UTP pyrophosphatase	23	8.06	OTHER	0	3.62519e+07	1.99099e+07	1.56802e+07	1.55902e+06	0	0	0	0	100	0	0	1
KsCSTR_14780	kuste3072	protein-arginine kinase, GN=mcsB	40.4	8.46	OTHER	0	4.7904e+07	8.737e+06	1.56472e+07	2.24153e+06	888356	779933	3.66273e+06	525260	87.3036	2.4783	10.2181	0.885427	F3
KsCSTR_10330	kustd1480	ubiquinol-cytochrome C reductase iron-sulfur subunit, GN=petA	19	8.68	OTHER	1	3.77669e+07	7.09897e+06	1.5394e+07	871308	2.19535e+06	1.94181e+06	726819	841285	91.3315	6.51243	2.15608	0.945877
KsCSTR_19690	kuste3484	undecaprenyl phosphate-alpha-4-amino-4-deoxy-L-arabinose arabinosyl transferase, GN=arnT	62.7	9.79	OTHER	11	3.46804e+07	1.78833e+06	1.53477e+07	692858	0	0	0	0	100	0	0	1
KsCSTR_48450	kustc0555	glutamate dehydrogenase, GN=gdhA	45.7	8.9	OTHER	0	3.0711e+07	1.19661e+07	1.52741e+07	3.37211e+06	4.76328e+06	594188	995946	218893	84.1376	13.1193	2.7431	0.906972	F4
KsCSTR_15690	kuste3168	hypothetical protein	87.4	6.3	OTHER	1	1.91961e+07	6.51373e+06	1.52228e+07	2.07052e+06	0	0	0	0	100	0	0	1	F2
KsCSTR_36070	kuste2463	glycogen synthase, GN=glgA	55.9	7.9	OTHER	0	1.07964e+08	7.85714e+06	1.51603e+07	2.07142e+06	2.16667e+07	1.54056e+06	5.21388e+07	2.02909e+06	29.1192	20.8081	50.0727	0.395232	F12
KsCSTR_14750	kuste3069	putative 6-carboxy-5,6,7,8-tetrahydropterin synthase, GN=queD	14	6.38	OTHER	0	8.38785e+07	3.85968e+06	1.51598e+07	2.13874e+06	1.55133e+07	1.73253e+06	2.23165e+07	3.95298e+06	44.49	22.7636	32.7465	0.558717	F17
KsCSTR_03190	kustd2168	putative glucan 1,4-alpha-glucosidase (Glucoamylase), GN=cga	88.4	5.99	OTHER	0	4.13065e+07	1.69411e+06	1.4995e+07	1.65786e+06	1.30167e+07	798557	1.98144e+06	895841	66.6621	28.9335	4.40436	0.811289	F10
KsCSTR_05060	kustd1991	membrane protein YdgH, GN=ydgH	102.1	7.94	OTHER	12	3.57526e+07	5.3251e+06	1.49872e+07	1.36592e+06	243075	291414	620091	584979	97.2009	0.788242	2.01082	0.975951	F13
KsCSTR_46810	kustc0710	aspartate aminotransferase	42.7	7.34	OTHER	0	1.67174e+08	1.25515e+07	1.48802e+07	2.06882e+06	7.54974e+07	8.81537e+06	8.50633e+07	7.79178e+06	15.6369	39.6684	44.6946	0.354712	F16
KsCSTR_15820	kuste3182	serine-tRNA ligase, GN=serS	49.9	6.05	OTHER	0	1.99524e+08	3.64569e+07	1.48771e+07	884874	8.6844e+07	1.30852e+07	6.59214e+07	1.21832e+07	16.3019	47.5807	36.1174	0.400922	F15
KsCSTR_33600	kuste4114	hypothetical membrane protein	77.2	8.88	OTHER	11	5.29471e+07	9.4399e+06	1.48026e+07	892831	880663	196176	1.09475e+07	2.5349e+06	71.4525	2.12549	26.4221	0.725152	F3
KsCSTR_23470	kuste3852	bifunctional protein: zinc-containing alcohol dehydrogenase; quinone oxidoreductase ( NADPH:quinone reductase) ; Similar to arginate lyase	34.3	5.15	OTHER	0	1.56272e+08	3.35545e+07	1.47906e+07	5.9508e+06	6.48017e+07	1.30365e+07	6.21705e+07	7.15587e+06	18.8953	41.3927	39.712	0.395917
KsCSTR_46320	kustc0765	putative O-linked GlcNAc transferase	48.1	6.8	LIPO	0	2.47306e+07	2.36096e+07	1.45594e+07	3.42774e+06	2.13498e+06	479631	524019	127635	91.6325	6.71846	1.64901	0.949918
KsCSTR_29180	kuste4618	putative cobalt-zinc-cadmium resistance protein CzcB, GN=czcB	57.5	7.25	LIPO	0	4.17503e+07	4.25637e+06	1.45133e+07	1.30663e+06	843843	702266	2.61615e+06	1.08162e+06	89.3495	2.59751	8.05299	0.906483
KsCSTR_20230	kuste3538	transcriptional regulator MalT	109	5.68	OTHER	0	3.74657e+07	7.52058e+06	1.44435e+07	2.6163e+06	4.85509e+06	421250	2.73588e+06	1.63194e+06	79.1902	13.3097	7.5001	0.858451	F14
KsCSTR_40180	kusta0106	hypothetical protein	19.3	5.67	OTHER	0	8.6391e+07	1.70678e+07	1.43621e+07	2.83123e+06	3.09112e+07	4.62293e+06	3.73355e+07	4.70089e+06	29.6215	31.8768	38.5017	0.455599	F9
KsCSTR_31370	kuste4322	exonuclease SbcC	24.2	8.82	LIPO	1	6.07605e+07	1.28721e+07	1.43257e+07	1.73829e+06	660773	249692	5.51304e+06	1.0309e+06	82.272	1.8974	15.8306	0.832207	F3
KsCSTR_24860	kuste3991	hypothetical protein	15.9	5.4	OTHER	0	7.23981e+08	1.69548e+08	1.42868e+07	5.40043e+06	9.40873e+07	1.5388e+07	5.10362e+08	4.93186e+07	4.51383	14.8632	80.623	0.119454	F13	66	1084
KsCSTR_21420	kuste3652	putative dolichyl-phosphate mannosyltransferase, GN=dpm	28.7	5.58	OTHER	0	8.56327e+07	4.57102e+07	1.4231e+07	1.61364e+07	3.80438e+06	710384	2.87379e+07	2.76766e+06	46.6557	6.23626	47.108	0.497738	F13
KsCSTR_26570	kuste2710	phosphatidylinositol 3- and 4-kinase	34	7.17	OTHER	0	7.15019e+07	6.32801e+06	1.41758e+07	2.46405e+06	1.07892e+07	645173	2.50691e+07	1.81263e+06	44.1546	16.8029	39.0425	0.525561	F22
KsCSTR_32120	kuste4253	triosephosphate isomerase, GN=tpiA	28.5	6.07	OTHER	0	1.17089e+08	8.57173e+06	1.41709e+07	1.33044e+06	3.47633e+07	4.68593e+06	5.55829e+07	3.4293e+06	23.8792	29.2897	46.8311	0.38524
KsCSTR_42340	kustc1158	hypothetical protein	138.3	6.07	OTHER	0	3.39597e+08	4.34077e+07	1.41408e+07	2.24668e+06	1.09634e+08	1.38964e+07	5.76532e+08	1.77292e+08	3.95852	15.3453	80.6962	0.116312	F3
KsCSTR_27570	kuste2803	putative bacteriochlorophyllide d C-8(2)-methyltransferase	56.5	6.67	OTHER	0	1.13829e+08	1.21255e+07	1.41387e+07	1.50384e+06	2.3109e+07	3.15607e+06	3.05293e+07	3.88151e+06	34.5202	28.2107	37.2691	0.486255	F17
KsCSTR_04220	kustd2072	PRC-barrel domain protein	27.8	4.98	OTHER	0	2.14192e+08	3.30587e+07	1.40628e+07	1.66772e+06	2.63727e+07	3.83527e+06	1.73475e+08	1.06204e+07	12.3372	11.5683	76.0944	0.181214	F20
KsCSTR_44990	kustc0890	ATPase and specificity subunit of ClpX-ClpP ATP-dependent serine protease, GN=clpX/LopC/lopC	46.5	7.9	OTHER	0	1.18102e+08	1.29744e+07	1.40167e+07	779068	2.08952e+07	3.5978e+06	3.62884e+07	2.13533e+06	32.8964	24.52	42.5836	0.451564	F16
KsCSTR_30950	kuste4364	rubrerythrin-2, GN=rbr	20.4	6.29	OTHER	0	1.35926e+08	8.16505e+06	1.3904e+07	4.2748e+06	4.89594e+07	6.46274e+06	5.7293e+07	8.14986e+06	20.7428	36.5204	42.7367	0.390031	F17
KsCSTR_15320	kuste3129	glutamyl-tRNA(Gln) amidotransferase subunit A, GN=gatA	53.3	5.94	OTHER	0	1.6603e+08	2.06379e+07	1.38617e+07	2.59392e+06	9.19144e+07	9.6281e+06	3.63953e+07	5.18603e+06	17.7676	58.907	23.3254	0.472211	F14
KsCSTR_12500	kustd1278	hypothetical protein	30.4	4.94	LIPO	1	1.13746e+08	1.10484e+07	1.37974e+07	940381	5.418e+06	1.01492e+06	2.73589e+07	2.92406e+06	45.7081	8.97441	45.3175	0.501953	F14
KsCSTR_24170	kuste3930	tryptophan-tRNA ligase, GN=trpS	37.2	7.71	OTHER	0	1.55992e+08	5.42011e+06	1.36713e+07	1.32604e+06	4.64935e+07	5.03439e+06	4.5123e+07	4.73558e+06	22.9849	39.0836	37.9315	0.425267	F16
KsCSTR_00780	kustc0371	exported protein	21.6	5.67	LIPO	0	5.40235e+07	1.88607e+06	1.36606e+07	2.37553e+06	97062.4	194125	6.45243e+06	668869	80.6632	0.286568	19.0502	0.808065	F3
KsCSTR_47540		hypothetical protein	12.5	6.93	OTHER	0	4.73009e+07	7.25174e+06	1.34298e+07	862435	1.9391e+06	377673	338256	123519	92.184	6.65511	1.16092	0.955115	F3
KsCSTR_01770	kustc0281	riboflavin synthase beta chain, GN=ribE/ribH/ybaF/nusIII	16.5	5.96	OTHER	0	9.56597e+06	6.48547e+06	1.34048e+07	262502	0	0	0	0	100	0	0	1
KsCSTR_03850	kustd2106	exported protein	40.5	9.35	SP	2	9.27092e+07	3.62007e+06	1.3373e+07	1.35821e+06	8.07093e+06	210557	2.89598e+07	3.27233e+06	41.937	12.655	45.408	0.482645	F12
KsCSTR_29720	kuste4565	hypothetical protein	15.5	5.36	OTHER	0	1.51832e+08	3.47642e+07	1.3319e+07	2.25865e+06	1.8751e+07	2.88596e+06	4.20764e+07	3.29602e+06	30.4554	21.4382	48.1064	0.411745	F18
KsCSTR_07720	kustd1727	chromosome partition protein Smc, GN=smc	138.1	5.05	OTHER	0	6.51708e+07	7.45475e+06	1.32836e+07	3.48641e+06	6.23369e+06	2.52376e+06	3.9883e+06	1.27274e+06	72.2147	16.9443	10.8409	0.806869	F12
KsCSTR_02970	kustd2189	lon protease, GN=lon	89.9	6.1	OTHER	0	1.53645e+08	1.12677e+07	1.32757e+07	2.50815e+06	2.9938e+07	5.38497e+06	4.64988e+07	2.5741e+06	25.781	29.0694	45.1497	0.403156	F15
KsCSTR_27250	-	hypothetical protein	8.2	6.52	OTHER	0	1.27859e+09	6.64884e+07	1.32507e+07	1.52658e+06	1.01041e+08	1.76047e+07	8.52961e+08	2.39933e+07	2.70283	10.305	86.9921	0.0785535	F23
KsCSTR_22120	kuste3728	nucleoid-associated protein BCQ_0027	12.8	5.24	OTHER	0	5.59376e+07	8.33415e+06	1.3143e+07	2.05368e+06	3.01683e+06	696653	1.65771e+07	2.96514e+06	57.2931	6.5755	36.1314	0.605808	F4
KsCSTR_29750	kuste4562	diaminopimelate decarboxylase, GN=lysA	47.2	6.64	OTHER	0	9.91467e+07	1.52621e+07	1.30647e+07	2.96429e+06	5.10941e+07	5.19289e+06	3.14402e+07	3.2338e+06	24.0461	47.0204	28.9335	0.475563	F16
KsCSTR_22260	kuste3742	hemerythrin HHE cation binding domain protein	26	8.46	LIPO	0	1.51268e+07	1.99575e+06	1.30596e+07	3.38255e+06	0	0	0	0	100	0	0	1
KsCSTR_38310	kuste2247	heavy metal translocating P-type ATPase, GN=silP	82.4	5.47	OTHER	8	4.48851e+07	1.15851e+07	1.29281e+07	4.25409e+06	588694	206305	2.88842e+06	408560	88.1462	2.00692	9.84689	0.891497	F3
KsCSTR_32180	kuste4247	formiminotetrahydrofolate cyclodeaminase	24	7.33	OTHER	0	3.0477e+07	7.39019e+06	1.27589e+07	1.9967e+06	792669	238831	242826	176004	96.1003	2.98519	0.914484	0.975929	F3
KsCSTR_22810	kuste3789	ATP synthase subunit a, GN=atpB	28.4	6.86	OTHER	5	0	0	1.26588e+07	1.04215e+06	0	0	0	0	100	0	0	1	n.d.
KsCSTR_41980	kustc1193	heme biosynthesis protein related to NirL and NirH	17.9	5.97	OTHER	0	3.46709e+07	7.91738e+06	1.26542e+07	1.79787e+06	1.0288e+06	294589	4.3678e+06	843956	82.4243	3.3506	14.2251	0.840996	F19
KsCSTR_20990	-	hypothetical protein	4.8	8.62	OTHER	1	3.38495e+07	8.23933e+06	1.26431e+07	1.82096e+06	0	0	0	0	100	0	0	1	F3
KsCSTR_41510	kustc1239	hypothetical protein	19	4.88	OTHER	0	4.37086e+07	1.1666e+07	1.26125e+07	1.27304e+06	5.55306e+06	805182	1.1401e+07	1.80352e+06	59.8046	13.1654	27.03	0.663873	F3
KsCSTR_43190	kustc1069	hypothetical protein	43.7	6.8	OTHER	1	2.56262e+08	3.63273e+07	1.26058e+07	1.66268e+06	7.12507e+07	9.91757e+06	1.5325e+08	1.18948e+07	10.0962	28.5331	61.3707	0.243628	F14
KsCSTR_09420	kustd1570	exported protein	84.3	4.94	SP	0	9.07681e+07	1.23678e+07	1.25929e+07	837623	8.78683e+06	1.98357e+06	3.88371e+07	1.25396e+06	34.5912	12.0682	53.3406	0.406253	F4
KsCSTR_09920	-	exported protein	18.4	8.84	LIPO	2	8.29548e+07	5.61367e+07	1.25858e+07	3.46923e+06	1.40709e+07	1.03682e+07	0	0	64.1438	35.8562	0	0.820719
KsCSTR_40880	kusta0038	putative 1-carboxy-3-chloro-3,4-dihydroxycyclohexa-1, 5-diene dehydrogenase, GN=CbaC	38.1	6.92	OTHER	0	4.26607e+07	4.8141e+06	1.25633e+07	592687	6.15419e+06	522062	4.37484e+06	1.07411e+06	70.4702	17.2601	12.2697	0.791002	F16
KsCSTR_32770	kuste4189	dihydroorotate dehydrogenase B (NAD(+)), catalytic subunit, GN=pyrD	31.9	7.01	OTHER	0	1.89575e+08	1.34837e+07	1.25391e+07	3.89226e+06	7.94685e+07	4.90614e+06	7.02977e+07	3.37664e+06	14.3432	45.451	40.2058	0.370687	F2
KsCSTR_24190	kuste3932	arginine-tRNA ligase, GN=argS	64.3	6.65	OTHER	0	7.51889e+07	5.66735e+06	1.25144e+07	2.2693e+06	2.00153e+07	3.71921e+06	2.09171e+07	1.40562e+06	37.9447	30.3441	31.7113	0.531167	F17
KsCSTR_19090	kuste3431	aerotolerance regulator BatC, GN=batC	33.9	4.67	OTHER	0	5.95909e+07	9.01321e+06	1.24973e+07	448444	764046	280066	1.03547e+07	575997	69.2116	2.11569	28.6727	0.702694	F7
KsCSTR_17530	kuste3341	3-oxoacyl-[acyl-carrier-protein] reductase FabG, GN=fabG	27	7.83	OTHER	0	9.80096e+07	7.8093e+06	1.23195e+07	2.17792e+06	3.52631e+07	4.22433e+06	2.07463e+07	3.46128e+06	30.5512	43.7245	25.7243	0.524134	F16
KsCSTR_12890	-	dimethyladenosine transferase	29.6	8.81	OTHER	0	6.49026e+07	4.8684e+06	1.21438e+07	1.39021e+06	1.81884e+07	2.65257e+06	5.63002e+06	558612	50.4877	37.8089	11.7034	0.693922
KsCSTR_22490	kuste3760	hypothetical membrane protein	59.5	9.29	OTHER	7	2.1351e+07	7.37355e+06	1.21393e+07	2.0824e+06	0	0	0	0	100	0	0	1	F3
KsCSTR_17240	kuste3313	UDP-N-acetylglucosamine 1-carboxyvinyltransferase, GN=murA	45.5	8.47	OTHER	0	4.06477e+07	4.58466e+06	1.21248e+07	850097	2.52707e+06	506939	3.86904e+06	464104	79.1289	8.24608	12.6251	0.832519	F19
KsCSTR_34210	kuste4059	acetoacetate metabolism regulatory protein AtoC, GN=atoC	51.2	7.02	OTHER	0	6.39936e+07	5.41729e+06	1.2112e+07	1.2333e+06	2.71162e+06	597416	1.5535e+07	1.41583e+06	57.0372	6.38468	36.5781	0.602295	F13
KsCSTR_35550	kuste2511	phosphoribosylformylglycinamidine synthase subunit PurL, GN=purL	105.4	5.81	OTHER	0	1.185e+08	7.4049e+06	1.21018e+07	3.07382e+06	5.24892e+07	3.30341e+06	1.65576e+07	1.49765e+06	25.9555	56.2884	17.756	0.540998	F15
KsCSTR_05570	kustd1939	hypothetical protein	92.7	7.37	OTHER	0	3.36257e+07	3.55617e+06	1.20935e+07	2.89354e+06	225707	164440	0	0	99.0755	0.924547	0	0.995377	F14
KsCSTR_12860	kuste2879	phosphatidylserine decarboxylase proenzyme, GN=psd	24.7	9.09	OTHER	1	3.38008e+07	4.60825e+06	1.20847e+07	1.29681e+06	0	0	0	0	100	0	0	1	F3
KsCSTR_09840	kustd1529	Trk system potassium uptake protein, GN=trkA	49.1	5.78	OTHER	0	1.56656e+08	6.71722e+06	1.20645e+07	2.39357e+06	1.01916e+08	1.25772e+07	1.28619e+07	1.59166e+06	17.3706	73.37	9.25937	0.540556	F11
KsCSTR_35190	kuste2543	putative succinate-semialdehyde dehydrogenase [NADP(+)], GN=gabD	50.7	7.24	OTHER	0	8.90112e+07	2.13322e+07	1.2049e+07	3.78125e+06	5.14038e+07	4.06518e+06	3.97176e+07	4.41107e+06	20.9148	44.6139	34.4713	0.432218	F17
KsCSTR_06380	kustd1859	tyrosine-tRNA ligase, GN=tyrS	44.9	8.27	OTHER	0	2.23657e+08	2.9495e+07	1.18448e+07	2.10828e+06	9.0889e+07	8.24952e+06	1.18637e+08	1.25999e+07	10.1578	38.9721	50.8701	0.296439	F14
KsCSTR_35080	kuste2555	hypothetical protein	35.1	9.38	OTHER	0	1.94771e+07	1.43224e+07	1.18416e+07	1.49208e+06	3.53173e+06	1.73408e+06	467114	601756	85.5544	12.7582	1.68743	0.919335	F3
KsCSTR_32850	kuste4182	putative survival protein MgtC, GN=mgtC	26	8.75	OTHER	4	2.26337e+07	1.18103e+06	1.18228e+07	1.18818e+06	1.12882e+06	2.25765e+06	0	0	95.4436	4.55642	0	0.977218
KsCSTR_48460	kustc0554	hypothetical protein	19.3	5.06	OTHER	0	2.05889e+08	2.50611e+07	1.17629e+07	4.00167e+06	4.7717e+07	1.17933e+07	9.43927e+07	5.53739e+06	14.2034	28.8084	56.9882	0.286076	F20
KsCSTR_28600		nitrogen regulatory protein P-II	16.5	9.2	OTHER	0	1.82451e+07	5.12149e+06	1.17558e+07	1.27348e+06	0	0	363886	275126	98.4759	0	1.5241	0.984759
KsCSTR_26430	kuste2698	glycogen phosphorylase, GN=glgP/glgY	95.5	7.27	OTHER	0	1.68604e+07	2.85384e+06	1.17172e+07	1.25626e+06	70864.1	82389.5	0	0	99.6985	0.301482	0	0.998493	F14
KsCSTR_27170	kuste2765	GNAT family N-acetyltransferase	42.7	6.16	OTHER	0	2.53701e+06	901280	1.1653e+07	1.14817e+06	0	0	0	0	100	0	0	1	F3
KsCSTR_39750	kustb0128	hypothetical protein	38.5	9.06	OTHER	0	2.37632e+07	4.25965e+06	1.16429e+07	1.0454e+06	204556	90397	930778	127582	95.351	0.837615	3.81135	0.957698	F23
KsCSTR_06560	kustd1840	30S ribosomal subunit protein S21, GN=rpsU	9.6	11	OTHER	0	5.5116e+07	3.96002e+06	1.16211e+07	944176	2.9458e+06	860927	1.03933e+07	1.00787e+06	63.5357	8.05274	28.4116	0.675621	F17
KsCSTR_03020	kustd2184	aspartate ammonia-lyase, GN=aspA	50.4	7.08	OTHER	0	7.76827e+07	5.23774e+06	1.15886e+07	949801	3.34983e+07	4.70543e+06	2.71314e+06	669586	39.0262	56.4053	4.56845	0.672289	F13
KsCSTR_41520	kustc1238	chemotaxis protein CheY homolog, GN=cheY	13.3	5.52	OTHER	0	4.34546e+08	3.53319e+07	1.15762e+07	1.83702e+06	6.0571e+07	1.08442e+07	5.00909e+08	4.80789e+07	3.96016	10.3605	85.6793	0.0914042	F23
KsCSTR_42620	kustc1133	peptidylprolyl isomerase, GN=surA	35.3	5.36	SP	1	2.54417e+08	1.66507e+07	1.15474e+07	4.24792e+06	5.83676e+07	8.61335e+06	9.25534e+07	8.91316e+06	13.2716	33.5416	53.1868	0.300424
KsCSTR_36750	kuste2397	hypothetical protein	25.6	6.8	SP	0	4.86759e+08	3.34027e+07	1.143e+07	2.46231e+06	5.32203e+07	8.55607e+06	3.24194e+08	1.32185e+07	5.71107	13.296	80.993	0.123591	F22
KsCSTR_14020	kuste2994	putative protein-tyrosine-phosphatase	17.4	7.97	OTHER	0	3.70148e+07	1.55629e+06	1.13841e+07	1.48027e+06	1.12566e+06	197794	1.68193e+07	2.88442e+06	55.9235	2.76486	41.3116	0.573059	F22
KsCSTR_18140	kuste3401	histidinol-phosphate aminotransferase 1, GN=hisC	39.9	6.8	OTHER	0	3.8593e+08	9.49236e+06	1.13578e+07	3.41294e+06	1.9719e+08	2.30703e+07	1.9968e+08	9.61066e+06	5.41381	46.9964	47.5898	0.28912	F17
KsCSTR_31700	kuste4294	hypothetical protein	74.3	5.67	OTHER	1	6.16806e+07	3.58584e+06	1.13562e+07	2.58092e+06	8.46898e+06	996221	1.64374e+07	1.68999e+06	47.6962	17.785	34.5188	0.565887	F15
KsCSTR_03510	kustd2138	putative MscS family protein.1 precursor	140	9.25	SP	12	1.01679e+08	5.19391e+06	1.13165e+07	1.51971e+06	9.86659e+06	1.33593e+06	4.49887e+07	2.74018e+06	29.2082	12.733	58.0588	0.355747	F21
KsCSTR_31390	kuste4320	hypothetical protein	38.1	9.03	OTHER	0	2.83543e+07	6.19841e+06	1.12892e+07	1.70882e+06	729717	492710	0	0	96.8693	3.13073	0	0.984346	F16
KsCSTR_03350	kustd2152	hypothetical protein	32	4.97	LIPO	0	8.69198e+07	1.60761e+07	1.12654e+07	672778	4.67234e+06	1.4203e+06	6.52585e+06	2.19779e+06	66.7995	13.8526	19.3479	0.737258	F3
KsCSTR_41330	kustc1258	acetoacetate metabolism regulatory protein AtoC, GN=atoC	51.8	7.69	OTHER	0	5.24966e+07	4.36996e+06	1.12161e+07	1.41828e+06	1.12418e+07	1.13936e+06	1.1889e+07	1.98422e+06	49.2335	24.673	26.0936	0.6157	F21
KsCSTR_24310	kuste3943	hypothetical protein	22.6	9.2	OTHER	1	2.88178e+07	3.58255e+06	1.11218e+07	547701	0	0	0	0	100	0	0	1	F13
KsCSTR_04360	kustd2060	biotin/lipoyl attachment domain-containing protein	66.7	6.65	OTHER	0	5.78741e+07	5.70151e+06	1.10944e+07	2.6758e+06	8.29537e+06	1.06476e+06	7.90158e+06	2.16626e+06	57.8047	21.6106	20.5847	0.6861	F3
KsCSTR_44610	kustc0986	imidazole glycerol phosphate synthase subunit HisH, GN=hisH	23.6	7.84	OTHER	0	1.14788e+08	7.69237e+06	1.10766e+07	972081	2.47939e+07	3.97681e+06	4.13106e+07	4.49142e+06	25.1005	28.0927	46.8068	0.391469	F20
KsCSTR_07450	kustd1753	similar to ArsB protein	48.8	6.86	OTHER	9	2.51571e+07	1.54237e+06	1.10336e+07	1.47679e+06	0	0	466740	539511	97.9287	0	2.07127	0.979287
KsCSTR_13490	kuste2945	putative lipoprotein releasing system transmembrane protein LolC, GN=lolC	47.2	8.4	OTHER	4	1.747e+07	5.77481e+06	1.10152e+07	1.48915e+06	0	0	0	0	100	0	0	1	F3
KsCSTR_41130	kusta0013	hypothetical protein	38.2	7.24	OTHER	0	1.42438e+08	5.88803e+06	1.10113e+07	3.22668e+06	4.10095e+07	1.21275e+07	4.83654e+07	5.44598e+06	19.7694	36.8137	43.417	0.381762	F17
KsCSTR_46530	kustc0741	hypothetical protein	15.8	9.76	OTHER	0	2.76916e+07	1.52175e+07	1.09984e+07	4.24717e+06	12637.8	25275.6	1.43172e+07	434152	60.5528	0.0347894	39.4124	0.605702	F3
KsCSTR_34870	kuste2577	putative sulfotransferase NodH, GN=nodH	29.8	9.69	OTHER	0	4.00516e+07	5.6061e+06	1.09586e+07	4.28552e+06	463437	753453	198731	229982	97.0674	2.05249	0.880147	0.980936	F13
KsCSTR_19110	kuste3433	aerotolerance regulator BatA, GN=batA	37.2	9.06	OTHER	1	4.30557e+07	2.68074e+06	1.09413e+07	3.38504e+06	316150	179076	111939	135338	98.0812	1.41704	0.501732	0.987898	F3
KsCSTR_15330	kuste3130	aspartyl/glutamyl-tRNA(Asn/Gln) amidotransferase subunit B, GN=gatB	54.9	6.09	OTHER	0	1.28701e+08	1.75817e+07	1.08919e+07	886102	5.32753e+07	4.12167e+06	1.79173e+07	2.57939e+06	23.4293	57.2999	19.2708	0.520793	F14
KsCSTR_43540	-	hypothetical protein	21.8	9.13	LIPO	1	9.01908e+08	7.82987e+07	1.08669e+07	2.25795e+06	1.06442e+08	2.86921e+07	6.64857e+08	5.18469e+07	2.7406	13.4222	83.8372	0.0945168	F23
KsCSTR_27590	kuste2805	3-oxoacyl-(acyl-carrier-protein) synthase, KASII	44.8	6.57	OTHER	0	1.20231e+08	1.02643e+07	1.08521e+07	4.63234e+06	3.63687e+07	4.2894e+06	2.97398e+07	1.2992e+06	24.7164	41.4162	33.8673	0.454246	F17
KsCSTR_27630	kuste2809	hypothetical protein	13.6	9.32	OTHER	1	1.15442e+07	4.925e+06	1.08402e+07	1.01886e+06	41484.7	82969.5	49815.6	99631.2	99.5806	0.190545	0.22881	0.996759	F4
KsCSTR_19780	kuste3492	putative glycine dehydrogenase (decarboxylating) subunit 1, GN=gcvPA	49.8	6.24	OTHER	0	3.82888e+07	2.43621e+06	1.07775e+07	2.87924e+06	1.87383e+07	2.73139e+06	278369	324200	53.1283	46.1856	0.686115	0.762211	F13
KsCSTR_14770	kuste3071	nucleotide excision repair protein, with UvrB/UvrC motif	18.7	8.16	OTHER	0	9.8417e+06	3.00182e+06	1.07275e+07	650452	704742	25515.2	3.21602e+06	534638	84.5492	2.77722	12.6736	0.859378	F3
KsCSTR_47520		hypothetical protein	33.2	8.47	OTHER	0	1.66358e+07	2.19015e+06	1.06452e+07	2.02055e+06	4.51667e+06	700363	4.91333e+06	929595	69.3038	14.7025	15.9937	0.766551
KsCSTR_16820	kuste3269	coenzyme PQQ synthesis protein D	10.4	5.2	OTHER	0	4.43324e+07	8.08339e+06	1.06075e+07	1.13917e+06	3.78971e+06	996227	2.23634e+07	4.96745e+06	44.7875	8.00055	47.212	0.487877	F23
KsCSTR_09060	kustd1604	putative pterin-4-alpha-carbinolamine dehydratase	12.2	7.93	OTHER	0	1.03703e+08	1.63035e+07	1.06061e+07	4.87271e+06	3.90252e+07	5.43555e+06	1.23377e+08	1.13339e+07	11.5525	21.2539	67.1936	0.221795	F21
KsCSTR_19880	kuste3502	hypothetical protein	12.1	9.91	OTHER	2	2.8625e+07	6.31509e+06	1.05972e+07	1.30313e+06	1.23952e+06	472666	0	0	94.4748	5.52518	0	0.972374	F3
KsCSTR_42360	kustc1156	hypothetical protein	76.2	6.52	OTHER	0	7.1197e+07	2.72562e+07	1.05959e+07	1.64885e+06	1.80826e+07	2.10446e+06	1.85232e+07	762536	36.6655	31.2862	32.0483	0.523086	F13
KsCSTR_46670	kustc0724	putative bifunctional oligoribonuclease and PAP phosphatase NrnA	37	6.19	OTHER	0	1.44702e+08	2.17806e+07	1.05935e+07	2.32034e+06	5.405e+07	7.8924e+06	4.93292e+07	2.98262e+06	17.0087	43.3905	39.6008	0.387039	F19
KsCSTR_30060	kuste4532	putative histidine kinase, GN=NtrB	44.5	6.06	OTHER	0	5.95301e+07	3.31372e+06	1.05649e+07	2.55972e+06	1.79774e+07	1.45957e+06	1.5711e+07	1.31595e+06	38.5453	32.7945	28.6601	0.549426	F14
KsCSTR_22480	kuste3759	hypothetical protein	22.6	9.13	OTHER	0	4.66204e+07	2.64167e+06	1.04819e+07	2.1989e+06	1.29836e+07	1.48251e+06	1.31754e+07	1.20974e+06	44.4876	27.5527	27.9597	0.582639	F11
KsCSTR_32640	-	hypothetical protein	32.7	5.25	OTHER	0	1.20408e+07	4.28503e+06	1.04703e+07	1.37192e+06	3.20255e+06	679049	0	0	86.7352	13.2648	0	0.933676	F22
KsCSTR_47040	kustc0686	polyamine aminopropyltransferase, GN=speE	35.5	5.43	OTHER	0	5.25783e+07	9.2362e+06	1.03663e+07	1.38359e+06	1.2799e+07	2.27923e+06	1.81882e+07	2.54044e+06	40.0864	24.7469	35.1668	0.524598	F17
KsCSTR_11510	kustd1368	YbbR-like protein	38	7.94	OTHER	1	2.29248e+07	2.95767e+06	1.02172e+07	1.52608e+06	741278	896296	476412	766827	94.3761	3.42358	2.2003	0.960879	F3
KsCSTR_21650	kuste3677	DNA polymerase type-X / 3'-5' exodeoxyribonuclease, GN=polX	65	7.06	OTHER	0	2.98022e+08	1.2894e+07	1.01474e+07	1.41328e+06	2.01176e+08	2.64675e+07	1.68198e+07	2.30045e+06	8.51681	84.4247	7.05853	0.507291	F7
KsCSTR_47630		hypothetical protein	55.8	8.24	OTHER	0	1.45114e+08	3.03293e+06	1.01252e+07	1.11364e+06	3.47536e+07	4.27099e+06	6.80479e+07	8.36744e+06	16.4568	28.2431	55.3002	0.305783	F19
KsCSTR_24780	kuste3983	glutamate 5-kinase, GN=proB	41.9	8.41	OTHER	0	3.23179e+07	2.02961e+06	1.00399e+07	1.95987e+06	1.99812e+06	193866	1.10464e+06	751601	86.616	8.61903	4.76495	0.909255	F4
KsCSTR_20370	kuste3551	serine acetyltransferase, GN=cysE	27.1	8.98	OTHER	0	3.60237e+07	4.91413e+06	1.00259e+07	2.02742e+06	0	0	792963	845734	96.1958	0	3.80415	0.961958	F3
KsCSTR_26690	kuste2719	putative octaprenyl diphosphate synthase, GN=IspB	36.3	5.49	OTHER	0	5.38736e+07	6.52337e+06	1.00081e+07	1.74037e+06	9.13362e+06	2.43514e+06	1.53758e+07	1.33999e+06	44.9542	20.5132	34.5326	0.552108	F16
KsCSTR_37610	kuste2316	putative transcriptional repressor	24.2	6.8	OTHER	0	6.54997e+07	1.34505e+07	9.9806e+06	1.45287e+06	1.99648e+07	3.34524e+06	6.09728e+06	510387	43.3719	43.3798	13.2482	0.650618	F15
KsCSTR_48290	kustc0570	3-dehydroquinate synthase, GN=aroB	39.9	6.65	OTHER	1	1.22321e+08	1.94103e+07	9.9589e+06	1.27928e+06	4.33364e+07	5.06362e+06	5.17834e+07	1.68422e+06	17.3142	37.6715	45.0143	0.361499	F17
KsCSTR_00650	kustc0383	putative glutaredoxin-like protein, GN=nrd	9.8	5.05	OTHER	0	9.10298e+08	8.20127e+07	9.94872e+06	3.58044e+06	7.14534e+07	1.18826e+07	5.62148e+08	5.21027e+07	3.04475	10.934	86.0213	0.0851173	F23
KsCSTR_22620	kuste3771	hypothetical protein	27.2	8.57	SP	1	2.39793e+08	3.1748e+07	9.92437e+06	3.06643e+06	3.48013e+07	1.06185e+07	2.02421e+08	3.38588e+07	7.72111	13.5376	78.7413	0.144899	F22
KsCSTR_49040	kustc0499	hypothetical membrane protein	108.1	8.13	OTHER	13	2.66161e+07	6.37554e+06	9.92034e+06	1.57548e+06	0	0	566759	663348	97.2228	0	2.77722	0.972228	F13
KsCSTR_20730	kuste3585	hypothetical protein	24	6.52	OTHER	0	8.79467e+07	1.56898e+07	9.84079e+06	3.03912e+06	2.60083e+07	2.93697e+06	3.71104e+07	4.99546e+06	23.7699	31.4109	44.8192	0.394754	F3
KsCSTR_36400	kuste2435	putative hydroxylamine oxidoreductase hao, GN=hao	56.9	6.67	SP	0	1.29491e+07	3.89171e+06	9.73897e+06	281575	686517	570271	0	0	96.5954	3.40459	0	0.982977
KsCSTR_16330	kuste3224	transposase, GN=tpnA	38.6	5.4	OTHER	0	6.03323e+07	9.43408e+06	9.72514e+06	774377	1.06158e+07	2.31789e+06	2.42825e+07	5.73673e+06	35.7881	19.5327	44.6792	0.455544	F23
KsCSTR_14650	kuste3059	4-alpha-glucanotransferase, GN=malQ	58.4	6.43	OTHER	0	8.09878e+07	6.42416e+06	9.66537e+06	1.46175e+06	5.82111e+07	6.96913e+06	2.53981e+06	619862	24.1388	72.6897	3.17152	0.604836	F13
KsCSTR_36060	kuste2464	putative histidine kinase	64	6.8	OTHER	0	5.483e+07	6.0404e+06	9.64068e+06	955758	1.75099e+07	2.14454e+06	3.50732e+06	731226	47.8463	43.4504	8.70335	0.695715	F13
KsCSTR_15730	kuste3173	ribosomal large subunit pseudouridine synthase B, GN=rluB	29.7	9.72	OTHER	0	4.83341e+07	1.21572e+07	9.58143e+06	281793	6.44397e+06	1.49172e+06	0	0	74.835	25.165	0	0.874175	F13
KsCSTR_08100	kustd1690	electron transport complex protein RnfB	29.1	7.77	OTHER	1	9.54931e+07	1.45576e+07	9.56662e+06	1.27156e+06	1.10484e+07	2.187e+06	2.88787e+07	3.69816e+06	32.3961	18.707	48.8969	0.417496	F3
KsCSTR_40850	kusta0041	hypothetical protein	11.3	4.72	OTHER	0	1.12738e+08	1.58091e+07	9.55212e+06	3.51061e+06	1.11936e+07	1.71477e+06	9.80319e+07	1.06581e+07	14.8868	8.72251	76.3906	0.192481	F21
KsCSTR_38780	kustb0219	UDP-N-acetyl-D-glucosamine 6-dehydrogenase, GN=wbpA	47.9	8.21	OTHER	0	1.61341e+07	1.65542e+06	9.54413e+06	2.21428e+06	155006	183267	344806	257557	97.4484	0.791328	1.76028	0.978441	F17
KsCSTR_14240	kuste3020	DNA-binding transcriptional repressor, GN=cspE/gicA/msmC	7.3	5.97	OTHER	0	2.04796e+08	1.83045e+07	9.53107e+06	5.31251e+06	3.68979e+06	1.72905e+06	1.69353e+08	1.15775e+07	9.92279	1.92072	88.1565	0.108832	F24
KsCSTR_00910	kustc0358	2-oxoglutarate oxidoreductase, beta subunit	26.9	7.18	OTHER	0	2.64705e+07	4.14965e+06	9.50482e+06	4.50571e+06	9.19823e+06	836421	2.86666e+06	523059	61.1743	29.6005	9.22511	0.759746	F14
KsCSTR_17260	kuste3315	peptide chain release factor 1, GN=prfA	41.1	6.35	OTHER	0	6.68838e+07	8.83448e+06	9.46318e+06	714673	1.15993e+07	3.49899e+06	2.06632e+07	2.44755e+06	36.9736	22.6598	40.3666	0.483035	F14
KsCSTR_10660	kustd1450	hypothetical protein	58.6	6.84	LIPO	1	1.45813e+07	865065	9.45373e+06	1.92055e+06	4.64462e+06	602226	806831	899729	77.6203	19.0674	3.31226	0.87154	F3
KsCSTR_45650	kustc0827	putative proton-translocating NADH dehydrogenase I, 51 kDa subunit (NuoF), GN=nuoF	67.2	7.5	OTHER	0	3.82435e+07	1.25868e+07	9.44664e+06	1.48561e+06	8.34488e+06	1.66153e+06	7.0324e+06	910457	55.1298	24.35	20.5202	0.673048	F3
KsCSTR_20850	kuste3597	hypothetical protein	12	7.58	OTHER	0	1.56771e+08	2.30076e+07	9.43067e+06	1.94565e+06	6.16345e+07	1.51338e+07	2.54513e+07	1.21133e+06	17.8026	58.1748	24.0226	0.4689	F17
KsCSTR_15810	kuste3181	hypothetical protein	25.3	4.61	OTHER	2	3.98358e+07	1.29033e+07	9.40543e+06	1.38253e+06	2.62525e+06	2.18564e+06	3.25054e+06	197737	76.1985	10.6343	13.1672	0.815157	F3
KsCSTR_17380	kuste3326	Na(+)-translocating NADH-quinone reductase subunit B, GN=nqrB	40.5	9.2	OTHER	9	1.57621e+07	1.05877e+07	9.40143e+06	1.64222e+06	0	0	0	0	100	0	0	1
KsCSTR_03860	kustd2105	hypothetical protein	15.5	8.5	OTHER	1	3.10284e+07	1.19313e+06	9.39228e+06	477036	157541	315082	0	0	99.1683	0.831697	0	0.995842	F3
KsCSTR_37270	kuste2348	Sec-independent protein translocase protein TatA, GN=tatA	8.6	8.4	OTHER	1	2.15906e+08	3.12894e+07	9.383e+06	429853	7.78289e+07	2.18912e+07	1.38669e+07	2.89505e+06	16.9887	70.4577	12.5536	0.522175	F4
KsCSTR_31110	kuste4348	hypothetical protein	16.9	9	SP	1	3.07287e+07	1.62291e+07	9.25968e+06	1.52201e+06	8.15784e+06	1.15469e+06	2.06848e+07	2.54828e+06	39.1017	17.2244	43.6739	0.477139	F13
KsCSTR_10570	kustd1459	transcription elongation factor GreA	85.8	6.67	OTHER	0	2.54688e+07	2.66181e+06	9.22397e+06	766182	436760	334701	867034	589246	93.3991	2.21125	4.38966	0.945047	F3
KsCSTR_00290	kustc0416	hydroxyacylglutathione hydrolase (Glyoxylase II), GN=gloB	21	6.19	OTHER	0	5.92693e+06	4.92212e+06	9.2228e+06	4.4723e+06	1.6039e+06	582828	3.79271e+06	496791	77.3653	6.72715	15.9076	0.807289	F19
KsCSTR_30800	kuste4466	putative nitrate reductase	124.8	6.4	OTHER	0	3.64302e+07	5.04505e+06	9.06698e+06	1.47582e+06	7.15229e+06	945985	3.94751e+06	624492	62.0309	24.4659	13.5033	0.742638	F12
KsCSTR_22280	kuste3744	putative bis(5'-nucleosyl)-tetraphosphatase (asymmetrical)	18	8.09	OTHER	0	6.05094e+07	9.73754e+06	9.06609e+06	753689	2.02302e+07	1.3711e+06	3.06012e+07	5.12433e+06	26.2924	29.3346	44.373	0.409597	F18
KsCSTR_14340	kuste3029	xanthine dehydrogenase, iron-sulfur cluster and FAD-binding subunit A (1.17.1.4)	51.8	8.48	OTHER	0	1.35981e+08	2.6885e+07	9.04936e+06	793204	1.99564e+07	5.00834e+06	3.40466e+07	2.84426e+06	25.1017	27.6781	47.2202	0.389407
KsCSTR_07080	kustd1790	glycine tRNA synthetase, alpha subunit, GN=glyQ/glySalpha/glySa/cfcA/glyS(A)	34.3	5.08	OTHER	0	8.69604e+07	1.33548e+07	8.99118e+06	1.79018e+06	1.82133e+07	3.87123e+06	1.86029e+07	2.55214e+06	32.8154	33.2368	33.9478	0.494338	F3
KsCSTR_01140		hypothetical protein	92.7	6.25	OTHER	0	9.01836e+07	1.18434e+07	8.95961e+06	735728	3.09409e+07	4.22783e+06	9.28058e+06	1.3563e+06	30.8205	53.2173	15.9623	0.574291	F14
KsCSTR_31940	kuste4272	RNA helicase, GN=rhlE	50	10.08	OTHER	0	2.1919e+07	1.77059e+06	8.93688e+06	901063	0	0	500389	356448	97.2767	0	2.72333	0.972767	F3
KsCSTR_15680	kuste3167	hypothetical protein	37.1	6.8	OTHER	0	1.39693e+08	7.3037e+06	8.92447e+06	1.70898e+06	4.02294e+07	5.82137e+06	6.99812e+07	7.577e+06	13.938	31.4146	54.6474	0.296453	F18
KsCSTR_46700	kustc0721	imidazole glycerol phosphate synthase subunit HisF, GN=hisF	28	6.58	OTHER	0	5.7637e+07	8.85125e+06	8.91018e+06	848111	1.36644e+07	1.69127e+06	1.71156e+07	705493	36.6671	28.1159	35.217	0.507251	F20
KsCSTR_04410	kustd2055	molybdenum transport ATP-binding protein ModC (TC 3.A.1.8.1)	32.3	8.63	OTHER	0	2.90906e+07	2.83659e+06	8.89197e+06	318192	156174	312349	127448	254896	98.4302	0.86439	0.705396	0.988624
KsCSTR_35690	kuste2498	nucleotide exchange factor GrpE, GN=grpE	25.7	5	OTHER	0	1.84143e+08	2.31232e+07	8.73694e+06	806765	5.7668e+07	7.38249e+06	9.04037e+07	3.76691e+06	10.5553	34.8351	54.6096	0.279729	F11
KsCSTR_46330	kustc0764	1-acyl-sn-glycerol-3-phosphate acyltransferase	28.4	9.94	OTHER	1	2.75093e+07	1.43758e+06	8.73144e+06	381931	87756.5	175513	112067	224134	98.8687	0.496847	0.634485	0.991171	F2
KsCSTR_08610	kustd1647	acetyl-coenzyme A carboxylase carboxyl transferase subunit beta, GN=accD	30.6	8.62	OTHER	0	1.73405e+07	5.09726e+06	8.71997e+06	1.23765e+06	369295	121077	0	0	97.9264	2.07362	0	0.989632	F3
KsCSTR_21000	kuste3610	dihydrolipoyl dehydrogenase, GN=bfmBC	51.4	5.96	OTHER	0	9.12004e+07	1.05635e+07	8.71647e+06	1.67538e+06	1.05483e+08	8.94142e+06	5.91222e+07	7.03418e+06	9.57654	57.9455	32.4779	0.385493	F15
KsCSTR_14900	kuste3087	ribosome-binding factor A, GN=rbfA	14.3	8.84	OTHER	0	2.03929e+07	1.66542e+06	8.66799e+06	910726	367554	526268	308167	360469	96.2484	2.04064	1.71093	0.972688	F24
KsCSTR_23690	kuste3876	thymidylate kinase	81.8	5.45	OTHER	0	9.92484e+07	4.03626e+06	8.62138e+06	674630	3.2414e+07	3.74228e+06	2.93008e+07	3.29565e+06	21.838	41.0524	37.1096	0.423642	F13
KsCSTR_28770	kuste4659	ion-translocating oxidoreductase complex subunit G, GN=rnfG	26.7	7.37	OTHER	1	3.74136e+07	1.43915e+06	8.58631e+06	1.02485e+06	79225.7	158451	386207	123500	97.3612	0.449175	2.18963	0.975858	F3
KsCSTR_14430	kuste3038	putative glutamate dehydrogenase (NAD(P)(+))	104.1	8.85	OTHER	0	9.61177e+06	4.9276e+06	8.58103e+06	2.71536e+06	32709.8	65419.7	69659.9	46744.2	99.407	0.189464	0.403488	0.995018	F14
KsCSTR_41600	kustc1230	hypothetical protein	157	7.47	OTHER	0	2.55328e+07	5.532e+06	8.57798e+06	1.35364e+06	1.19624e+06	704864	1.57813e+06	898141	86.0796	6.00213	7.91824	0.890807	F3
KsCSTR_00180	kustc0427	cbb3-type cytochrome c oxidase subunit CcoP, GN=fixP/ccoP	21.3	4.64	OTHER	1	5.00596e+07	5.46569e+06	8.5114e+06	252482	1.62087e+06	310752	1.43198e+07	1.9638e+06	51.6414	4.91716	43.4414	0.541	F3
KsCSTR_07680	kustd1730	putative oxygen sensitive ribonucleoside triphosphate reductase NrdD, GN=nrdD	91.2	7.87	OTHER	0	2.94391e+07	2.60893e+06	8.46245e+06	473450	35589.2	41099.2	3.17262e+06	3.06908e+06	84.065	0.176769	15.7582	0.841534	F3
KsCSTR_41300	kuste3056	hypothetical protein	42	6.7	SP	1	7.62513e+07	6.10234e+06	8.43962e+06	2.71822e+06	2.23519e+07	3.58321e+06	1.74336e+07	1.06155e+06	29.7879	39.4458	30.7663	0.495108	F4
KsCSTR_11500	kustd1369	pyridoxine 5'-phosphate synthase, GN=pdxJ	27.5	7.08	OTHER	0	4.00021e+07	1.14846e+07	8.39483e+06	1.50508e+06	2.47031e+07	5.37094e+06	847594	993042	39.6541	58.3441	2.00186	0.688261
KsCSTR_42140	kustc1177	glycogen branching enzyme, GH-57-type, archaeal	62.4	7.03	OTHER	0	1.7154e+07	2.41039e+06	8.39215e+06	474971	3.40034e+06	1.27235e+06	481300	380403	81.2172	16.4538	2.32895	0.894441	F4
KsCSTR_44160	kustc0939	putative glucoamylase	77.4	6.27	OTHER	0	7.31283e+06	2.69919e+06	8.31611e+06	1.06218e+06	605559	328000	73529.9	26973.9	96.0772	3.49805	0.424751	0.978262	F17
KsCSTR_46820	kustc0709	glycolate oxidase subunit GlcD, GN=glcD	51.1	6.57	OTHER	0	4.67828e+07	1.12843e+07	8.29292e+06	1.03312e+06	5.8456e+06	1.51974e+06	7.70222e+06	2.49642e+06	55.0409	19.3989	25.5602	0.647404	F16
KsCSTR_27580	kuste2804	3-oxoacyl-(acyl-carrier-protein) synthase, KASII	44.1	7.01	OTHER	0	3.35808e+07	1.03274e+07	8.27619e+06	1.56754e+06	1.27672e+07	2.04106e+06	9.04572e+06	1.15591e+06	43.1442	33.2779	23.5779	0.597831	F17
KsCSTR_17900	kuste3378	toluene transporter subunit: membrane component of ABC superfamily, GN=yrbE	28.3	9.1	OTHER	6	2.09658e+07	2.6797e+06	8.23841e+06	936320	0	0	0	0	100	0	0	1
KsCSTR_42630	kustc1132	exported protein	25.5	6.3	LIPO	1	2.77925e+07	6.43476e+06	8.20797e+06	1.78516e+06	51449.3	102899	272016	197639	98.0676	0.307354	1.62501	0.982213
KsCSTR_19530	kuste3472	hypothetical protein	16.2	8.07	OTHER	0	5.2336e+07	4.87971e+06	8.20219e+06	1.39424e+06	4.66492e+06	1.17816e+06	1.66002e+07	2.56472e+06	43.5482	12.3838	44.068	0.497401	F17
KsCSTR_11450	kustd1374	methionine-tRNA ligase, GN=metG	60.4	6.7	OTHER	0	1.15422e+08	1.12847e+07	8.19777e+06	2.20424e+06	3.85384e+07	5.17115e+06	5.40943e+07	6.48639e+06	15.0379	35.3472	49.6149	0.327115	F18
KsCSTR_28170	kuste2857	acetoacetate metabolism regulatory protein AtoC, GN=atoC	52.8	8.07	OTHER	0	9.74659e+06	3.21721e+06	8.15809e+06	1.52971e+06	0	0	200439	400879	98.7864	0	1.21356	0.987864	F15
KsCSTR_37470	kuste2329	putative two component histidine kinase, GN=atoS	38.2	8.53	OTHER	0	1.29068e+07	1.12574e+06	8.12169e+06	1.15877e+06	0	0	0	0	100	0	0	1
KsCSTR_21200	kuste3631	hypothetical protein	25.7	9.38	OTHER	2	2.59539e+07	3.52878e+06	8.11503e+06	895052	2.0651e+06	556840	2.92403e+06	559594	76.4876	9.73224	13.7801	0.813538
KsCSTR_14630	-	imidazoleglycerol-phosphate dehydratase, GN=hisB	21.5	6.61	OTHER	0	3.63478e+07	8.31027e+06	8.09283e+06	278034	7.88507e+06	3.95799e+06	2.17685e+06	1.47087e+06	61.6653	30.0411	8.29353	0.766859	F9
KsCSTR_47430		hypothetical protein	38.9	8.95	OTHER	0	1.74315e+07	3.12652e+06	8.04038e+06	1.84784e+06	794416	287189	1.19876e+06	310296	88.9721	4.39537	6.63252	0.911698	F3
KsCSTR_46720	kustc0718	zinc ribbon domain protein	27.9	6.42	OTHER	0	3.33865e+08	4.38313e+07	8.01236e+06	1.01573e+06	4.885e+07	1.65688e+06	2.93025e+08	1.9893e+07	4.47743	13.6491	81.8735	0.11302	F18
KsCSTR_31170	kuste4342	phosphoenolpyruvate carboxykinase (ATP), GN=pckA	62	7.78	OTHER	0	5.07593e+07	2.54258e+06	8.00497e+06	948458	3.09473e+07	4.3062e+06	0	0	34.0947	65.9053	0	0.670473
KsCSTR_27940	kuste2839	putative pyridine nucleotide-disulphide oxidoreductase, GN=nox	60.3	8.05	OTHER	0	1.29741e+08	1.00933e+07	7.95801e+06	1.53037e+06	6.65317e+07	9.98888e+06	3.31735e+07	2.57935e+06	13.7657	57.5428	28.6915	0.425371	F15
KsCSTR_25750	kuste2637	hypothetical protein	12.4	8.1	OTHER	0	9.97383e+07	9.77914e+06	7.90086e+06	1.1274e+06	2.11799e+07	2.79808e+06	3.83789e+07	6.10899e+06	20.9682	28.1048	50.9271	0.350206	F17
KsCSTR_38990	kustb0198	putative ribosomal-protein-serine acetyltransferase, GN=rimL	20.9	7.83	OTHER	0	8.59868e+07	5.13693e+06	7.89328e+06	570526	1.55689e+07	1.49969e+06	3.23102e+07	2.79496e+06	24.796	24.4541	50.7498	0.370231	F19
KsCSTR_35380	kuste2528	strong similar to flagellar motor switch protein FliN, GN=FliN	13	4.59	OTHER	0	4.08411e+07	5.7317e+06	7.87404e+06	1.73856e+06	4.54593e+06	625723	9.63748e+06	482139	52.6137	15.1878	32.1985	0.602076	F13
KsCSTR_06580	kustd1838	hypothetical protein	8.8	6	OTHER	0	5.34429e+06	957658	7.87266e+06	1.6231e+06	836818	228387	1.05664e+06	516244	89.2653	4.7442	5.99045	0.916374	F21
KsCSTR_27200	kuste2768	hypothetical protein	34.3	8.69	OTHER	0	2.52649e+07	5.22917e+06	7.83128e+06	524627	999124	539168	618063	475649	90.6411	5.78205	3.57681	0.935322	F3
KsCSTR_32060	kuste4258	deoxyuridinetriphosphatase, GN=dut/dnaS/sof	16.5	6.95	OTHER	0	2.34767e+07	2.94417e+06	7.80564e+06	1.22419e+06	6.64546e+06	1.11726e+06	2.55458e+07	5.0578e+06	32.6578	13.9019	53.4403	0.396088	F18
KsCSTR_30160	kuste4523	hypothetical protein	11.9	9.82	OTHER	0	3.8055e+07	1.19824e+07	7.79787e+06	2.21552e+06	0	0	2.49292e+06	4.98584e+06	86.2183	0	13.7817	0.862183
KsCSTR_40450	kusta0081	peptide chain release factor 3, GN=prfC	62.1	7.01	OTHER	0	4.43733e+07	2.25714e+06	7.77177e+06	2.01004e+06	1.03815e+07	1.04213e+06	1.31001e+07	2.00313e+06	39.8295	26.6021	33.5684	0.531305	F18
KsCSTR_48380	kustc0562	monoheme cytochrome, GN=petJ	13.7	9.45	SP	1	2.02483e+08	2.04697e+07	7.7438e+06	884635	2.19352e+07	2.41085e+06	7.27417e+07	4.74175e+06	14.0586	19.9113	66.0301	0.240143	F23
KsCSTR_21630	kuste3675	putative adenylylsulfate reductase chain B, GN=aprB	12	8.28	OTHER	0	3.39975e+07	6.31185e+06	7.71142e+06	364132	1.66703e+07	1.69234e+06	3.03501e+06	292853	43.9045	47.4556	8.63982	0.676324	F15
KsCSTR_31030	kuste4356	hypothetical protein	65.6	7.08	LIPO	1	5.87033e+07	1.99357e+07	7.6709e+06	3.99403e+06	8.41925e+06	1.22843e+06	2.56107e+07	2.67127e+06	31.074	17.0528	51.8732	0.396004	F9
KsCSTR_01510	kustc0306	cobalt/magnesium transport protein CorA, GN=corA	40.9	6.74	OTHER	2	2.05566e+07	2.82598e+06	7.65357e+06	1.39765e+06	0	0	126908	50656.5	99.1777	0	0.822261	0.991777	F9
KsCSTR_09550	kustd1556	hypothetical protein	13.6	8.88	OTHER	0	1.48931e+07	3.11219e+06	7.61213e+06	647330	351736	145517	883037	338185	92.4979	2.13704	5.36507	0.935664
KsCSTR_43040	kustc1081	DNA ligase, GN=ligA	75.7	7.65	OTHER	0	1.62452e+08	1.25788e+07	7.586e+06	892759	4.95253e+07	9.59889e+06	6.64782e+07	1.01947e+07	11.5662	37.755	50.6788	0.304437	F7
KsCSTR_44890	kustc0899	hypothetical protein	21.6	5.52	OTHER	0	2.79023e+07	1.99889e+07	7.57219e+06	9.59169e+06	253483	206569	4.06069e+06	693860	77.8289	1.30268	20.8684	0.784802	F12
KsCSTR_04250	kustd2069	hypothetical protein	30.1	7.4	OTHER	1	1.57907e+07	2.42147e+06	7.55235e+06	1.02687e+06	0	0	0	0	100	0	0	1
KsCSTR_36250		hypothetical protein	37.9	9.17	OTHER	0	2.90578e+07	3.93111e+06	7.53699e+06	293779	1.01037e+07	1.79398e+06	8.20204e+06	1.49376e+06	45.1591	30.269	24.5719	0.602936
KsCSTR_41660	kustc1224	hypothetical membrane protein	50.6	9.23	OTHER	7	7.08595e+06	8.18341e+06	7.46983e+06	1.70246e+06	0	0	0	0	100	0	0	1	F3
KsCSTR_34990	kuste2565	alpha-D-GlcNAc alpha-1,2-L-rhamnosyltransferase	43.2	7.91	OTHER	0	6.83581e+06	1.38533e+06	7.4419e+06	964415	0	0	30790.6	36163.6	99.7936	0	0.206446	0.997936	F20
KsCSTR_05660	kustd1929	putative NADH oxidase, GN=BPHG	46.3	8.82	OTHER	0	8.70527e+07	6.7229e+06	7.3808e+06	1.20232e+06	2.06482e+07	2.29323e+06	5.7673e+07	6.78628e+06	15.8586	22.1826	61.9588	0.269499	F19
KsCSTR_20970	kuste3607	putative phytoene dehydrogenase (Phytoene desaturase), GN=ctrI	55.3	8.38	OTHER	1	9.03344e+07	8.06209e+06	7.37562e+06	1.53552e+06	1.96483e+07	2.02483e+06	2.30816e+07	1.72662e+06	25.6627	34.1822	40.155	0.427539	F19
KsCSTR_00900	kustc0359	2-oxoglutarate oxidoreductase, gamma subunit	19.7	6.3	OTHER	0	5.39881e+07	7.15742e+06	7.37275e+06	790616	2.23048e+07	4.04012e+06	8.41668e+06	2.43587e+06	32.4312	49.0571	18.5116	0.569598	F22
KsCSTR_11270	kustd1391	50S ribosomal subunit protein L32, GN=rpmF	8.9	10.96	OTHER	0	2.83801e+07	6.17839e+06	7.30549e+06	432870	0	0	0	0	100	0	0	1	F3
KsCSTR_34640	kuste2604	putative galactoside O-acetyltransferase	25.3	9.38	OTHER	0	2.078e+07	4.50236e+06	7.30181e+06	286452	0	0	0	0	100	0	0	1
KsCSTR_31670	kuste4296	cobalt-zinc-cadmium resistance protein CzcA; Cation efflux system protein CusA	119.8	8.51	OTHER	12	2.10995e+07	2.0622e+06	7.27299e+06	3.113e+06	859480	656117	4.4796e+06	580970	73.1503	4.32224	22.5274	0.753114	F3
KsCSTR_14760	kuste3070	3-hexulose-6-phosphate synthase, GN=hpsA	46.7	5.81	OTHER	0	1.72703e+07	2.33335e+06	7.26278e+06	701021	0	0	1.45145e+06	475371	90.9154	0	9.08461	0.909154	F18
KsCSTR_05360	kustd1961	LysM domain/BON superfamily protein	31.2	6.67	OTHER	1	1.24197e+08	1.54682e+07	7.20268e+06	1.07738e+06	2.65999e+06	484907	6.0791e+07	7.20356e+06	18.5025	3.41654	78.081	0.202108	F23
KsCSTR_48560	kustc0526	putative UDP-N-acetylglucosamine pyrophosphorylase, GN=uap	54.2	6.98	OTHER	0	4.40366e+07	9.98234e+06	7.15537e+06	2.36795e+06	9.13326e+06	1.61176e+06	1.90175e+07	2.84698e+06	33.7029	21.5095	44.7876	0.444577	F13
KsCSTR_27270	kuste2775	glutamyl-tRNA reductase, GN=hemA	48.6	6.39	OTHER	0	4.83788e+06	3.16013e+06	7.13683e+06	1.21165e+06	494374	35695.7	2.76598e+06	928358	81.4056	2.81951	15.7749	0.828153	F3
KsCSTR_44240	kustc0946	cytochrome c-type biogenesis protein DsbD, protein-disulfide reductase, GN=dsbD	66.2	8.47	SP	9	1.53273e+07	1.75208e+06	7.13373e+06	1.79953e+06	0	0	0	0	100	0	0	1
KsCSTR_01780	kustc0280	transcription antitermination protein NusB, GN=nusB	47.6	6.62	OTHER	0	7.60766e+07	1.90815e+07	7.05295e+06	2.00337e+06	1.44332e+07	3.31564e+06	4.3124e+07	3.8277e+06	19.6836	20.1404	60.176	0.297538	F18
KsCSTR_22640	kuste3774	hypothetical protein	37.1	9.95	OTHER	0	1.63158e+07	9.08437e+06	7.0476e+06	580622	2.86402e+06	631974	401816	270960	81.1887	16.4968	2.31447	0.894371	F14
KsCSTR_45310	kustc0860	thiol-disulfide oxidoreductase, GN=resA	18.1	6.54	SP	1	1.89368e+08	1.56861e+07	7.03089e+06	762263	2.31739e+07	3.94196e+06	1.33318e+08	5.41602e+06	8.2448	13.5875	78.1677	0.150385	F23
KsCSTR_04570	kustd2040	putative NADH dehydrogenase-like protein YjlD	45.1	9.47	OTHER	1	7.8502e+06	2.19506e+06	7.01932e+06	1.12329e+06	0	0	0	0	100	0	0	1
KsCSTR_02650	kustd2221	GTPase Der, GN=der	50.4	8.09	OTHER	0	1.74751e+07	1.82261e+06	7.01833e+06	381301	80416.6	13904.5	1.54582e+06	505720	89.6173	0.513421	9.86931	0.89874	F4
KsCSTR_27720	kuste2818	putative acriflavine resistance protein F, GN=acrF	114.9	6.52	OTHER	12	1.90711e+07	5.94561e+06	7.00702e+06	1.78998e+06	0	0	2.26701e+06	513477	86.0758	0	13.9242	0.860758	F17
KsCSTR_47830	kustc0606	hypothetical protein	39.1	5.73	OTHER	0	3.30144e+07	5.34694e+06	7.00213e+06	939511	2.36118e+06	654560	1.35598e+07	2.87956e+06	46.7974	7.89026	45.3123	0.507426	F13
KsCSTR_45540	kustc0838	NADH:ubiquinone oxidoreductase, membrane subunit L, GN=nuoL	70.5	9.01	OTHER	16	3.9895e+06	1.51874e+06	6.99786e+06	971389	427277	249541	429824	126094	94.2294	2.87674	2.89389	0.956677
KsCSTR_01520	kustc0305	metallo-beta-lactamase family protein, RNA-specific	51.5	6.27	OTHER	0	1.729e+07	2.10533e+06	6.98487e+06	927960	285675	335521	0	0	97.996	2.00397	0	0.98998	F4
KsCSTR_14680	kuste3062	malto-oligosyltrehalose trehalohydrolase, GN=treZ	69.5	6.34	OTHER	0	7.17527e+07	1.14668e+07	6.94913e+06	5.6393e+06	1.13035e+07	825851	1.37295e+07	4.40538e+06	35.6995	29.0345	35.266	0.502168	F14
KsCSTR_15880	kuste3187	glutamine-fructose-6-phosphate aminotransferase [isomerizing], GN=glmS	67.1	6.07	OTHER	0	4.08474e+07	2.52192e+07	6.92689e+06	2.21696e+06	5.86675e+06	821335	3.1053e+06	395549	60.6934	25.7022	13.6043	0.735445	F14
KsCSTR_10200	kustd1493	acetyl-coenzyme A carboxylase carboxyl transferase subunit alpha, GN=accA	36.4	6.01	OTHER	0	3.07344e+07	2.81029e+06	6.92149e+06	764755	1.11106e+06	334469	4.41683e+06	382022	71.4629	5.73575	22.8014	0.743307	F4
KsCSTR_32250	kuste4240	putative ferrous iron transport protein B (GTP binding), GN=feoB	87.1	8.72	OTHER	10	2.2209e+07	1.51593e+06	6.90194e+06	3.59835e+06	1.1776e+07	1.92217e+06	2.87755e+06	849418	48.5071	41.3811	10.1118	0.691977
KsCSTR_41840	kustc1205	undecaprenyl-diphosphatase, GN=uppP	30.6	8.98	OTHER	8	9.40566e+06	1.63335e+06	6.8902e+06	539200	0	0	0	0	100	0	0	1
KsCSTR_38870	kustb0210	hypothetical protein	61	6.55	OTHER	0	3.42553e+06	4.07424e+06	6.8377e+06	3.35181e+06	98850.8	115437	130224	260448	98.3525	0.710929	0.93656	0.98708	F3
KsCSTR_24360	kuste3947	hypothetical protein similar to MoxR-like ATPase	37.3	6.15	OTHER	0	1.72505e+07	1.66735e+06	6.82433e+06	1.78235e+06	186539	131105	2.14541e+06	422073	85.4076	1.16728	13.4251	0.859913	F3
KsCSTR_17740	kuste3362	hypothetical protein	32.7	8.7	SP	0	7.50514e+07	4.59294e+06	6.79762e+06	1.32707e+06	9.85308e+06	605884	4.81946e+07	5.18379e+06	18.9764	13.753	67.2706	0.258529	F16
KsCSTR_41550	kustc1235	hypothetical protein	48.3	6.49	OTHER	0	2.87782e+07	7.78225e+06	6.7518e+06	881659	8.53892e+06	2.19432e+06	1.09174e+07	2.78985e+06	40.9698	25.907	33.1232	0.539233	F19
KsCSTR_00810	kustc0368	exported protein	34.7	8.88	SP	1	4.57779e+07	1.315e+07	6.59227e+06	3.7069e+06	3.5625e+06	1.14395e+06	1.93771e+07	560077	36.4979	9.86184	53.6403	0.414288	F17
KsCSTR_22760	kuste3784	phosphoribosylglycinamide formyltransferase, GN=purN	23.1	8.62	OTHER	0	3.99855e+07	5.98555e+06	6.56961e+06	1.95343e+06	6.30578e+06	719444	1.70851e+07	1.21777e+06	35.9682	17.2618	46.77	0.445991	F19
KsCSTR_33820	kuste4095	hypothetical protein	30.8	9.48	OTHER	0	2.13583e+07	3.09447e+06	6.5667e+06	1.03434e+06	6.86314e+06	2.23405e+06	496281	142693	64.0878	33.4905	2.42173	0.80833	F3
KsCSTR_04950	kustd2003	hypothetical protein	43.3	7.4	OTHER	0	2.07607e+07	2.6462e+06	6.55954e+06	2.17833e+06	7.47396e+06	875212	1.68477e+06	338938	58.8885	33.5489	7.56257	0.75663	F16
KsCSTR_33770	kuste4100	hypothetical protein	28.7	9.09	OTHER	0	2.28003e+07	968640	6.55204e+06	934366	8.2039e+06	1.20499e+06	0	0	61.4984	38.5016	0	0.807492	F4
KsCSTR_04750	kustd2023	putative 2,5-didehydrogluconate reductase (2-dehydro-D-gluconate-forming)	32	7.52	OTHER	0	1.05143e+08	1.03628e+07	6.55036e+06	5.83737e+06	2.64608e+07	3.64446e+06	1.0109e+08	4.48119e+06	9.3143	18.813	71.8727	0.187208	F21
KsCSTR_01390	kustd2023	putative 2,5-didehydrogluconate reductase (2-dehydro-D-gluconate-forming)	32	7.94	OTHER	0	1.05143e+08	1.03628e+07	6.55036e+06	5.83737e+06	2.64608e+07	3.64446e+06	1.0109e+08	4.48119e+06	9.3143	18.813	71.8727	0.187208	F21
KsCSTR_49190	-	hypothetical protein	10.9	3.61	OTHER	0	1.12545e+09	8.55913e+07	6.52771e+06	444676	1.16106e+08	1.89663e+07	6.11282e+08	7.45563e+07	1.76319	15.6806	82.5562	0.096035	F19
KsCSTR_27460	kuste2792	3-dehydroquinate dehydratase,Shikimate dehydrogenase (NADP(+)), GN=aroE, aroD	54.8	8.22	OTHER	0	4.7818e+07	9.57166e+06	6.51137e+06	1.05848e+06	1.30741e+07	1.9952e+06	1.54209e+07	1.84447e+06	31.3667	31.4903	37.143	0.471119	F19
KsCSTR_44830	kustc0906	glutamyl-tRNA synthetase, GN=glnS	65.5	6.77	OTHER	0	2.08348e+08	2.55395e+07	6.49898e+06	2.5816e+06	7.94807e+07	1.30461e+07	8.82195e+07	5.19776e+06	7.19319	43.9853	48.8215	0.291859	F16
KsCSTR_41020	kusta0024	putative N-acetylglucosamine 1-phosphate uridyltransferase, GN=glmU	35.1	7.02	OTHER	0	8.22095e+07	6.11213e+06	6.49359e+06	787840	3.48929e+07	3.72319e+06	2.50021e+07	2.75468e+06	17.8194	47.8758	34.3048	0.417573	F15
KsCSTR_19940	kuste3509	putative NADP-dependent glyceraldehyde-3-phosphate dehydrogenase GapN, GN=gapN	60.1	8.28	OTHER	0	1.89604e+07	3.63294e+06	6.48423e+06	1.00731e+06	6.89691e+06	861937	377949	444391	64.0629	34.0701	1.86703	0.810979	F18
KsCSTR_09510	kustd1560	hypothetical membrane protein	79.5	6.15	OTHER	3	3.39243e+06	4.85508e+06	6.47911e+06	1.98803e+06	0	0	0	0	100	0	0	1	F3
KsCSTR_36830	kuste2389	putative general secretion pathway protein D, GN=pulD	74.9	5.33	LIPO	0	2.32902e+07	1.97687e+06	6.43102e+06	895491	1.27818e+06	1.68744e+06	2.36539e+06	225254	77.9253	7.74392	14.3308	0.817972
KsCSTR_47440		hypothetical protein	51.5	9.01	OTHER	1	6.42734e+06	376589	6.42091e+06	413775	0	0	0	0	100	0	0	1	F3
KsCSTR_48680	kustc0539	transcriptional regulatory protein ZraR, GN=zraR	50.8	6.24	OTHER	0	6.13234e+07	1.4311e+07	6.37811e+06	3.17402e+06	1.11957e+07	1.0469e+06	2.3546e+07	2.16524e+06	26.8564	23.571	49.5726	0.386419	F18
KsCSTR_28530		inner membrane amino-acid ABC transporter permease protein YecS, GN=yecS	56.2	8.75	SP	3	7.30723e+06	2.08945e+06	6.36306e+06	1.43644e+06	721317	833158	587321	515110	90.6757	5.1395	4.18476	0.932455	F3
KsCSTR_49530	kustc0454	hypothetical protein	79.2	6.32	SP	0	2.35959e+08	1.22693e+07	6.33046e+06	1.39698e+06	1.12379e+08	1.21743e+07	1.28317e+08	3.40134e+06	4.99726	44.3561	50.6467	0.271753	F16
KsCSTR_25140	kuste4014	hypothetical protein	35.4	6.92	OTHER	0	5.12672e+07	2.29493e+07	6.24918e+06	2.21191e+06	1.83244e+07	2.96888e+06	3.37329e+06	761736	36.5491	53.5864	9.86455	0.633423	F14
KsCSTR_17420	kuste3330	UDP-N-acetylenolpyruvoylglucosamine reductase, GN=murB	33.3	8.98	OTHER	0	9.03776e+06	1.48167e+06	6.24472e+06	1.10283e+06	412324	70080.9	7.10466e+06	981368	62.4272	2.06096	35.5119	0.634576	F17
KsCSTR_02980	kustd2188	universal stress protein	17.5	6.38	OTHER	0	6.70888e+06	1.68847e+06	6.24068e+06	1.42986e+06	150465	64020.4	1.02763e+06	272277	91.3752	1.10154	7.52323	0.91926	F19
KsCSTR_42750		rubrerythrin	18	6.68	OTHER	0	8.02845e+08	6.97513e+07	6.22764e+06	805376	1.27939e+08	1.9464e+07	4.00388e+08	5.63175e+07	2.30319	23.6582	74.0386	0.141323	F20
KsCSTR_03150	kustd2172	putative histidine kinase	56.3	7.61	OTHER	0	1.62099e+07	3.16597e+06	6.22175e+06	663286	179830	216658	166404	200204	97.2929	1.40605	1.30108	0.979959	F3
KsCSTR_35560	kuste2510	phosphoribosylformylglycinamidine synthase subunit PurQ, GN=purQ	29.4	7.14	OTHER	0	4.36643e+07	8.59385e+06	6.21148e+06	1.42053e+06	1.66885e+07	2.55437e+06	1.12986e+07	853716	30.7423	41.2978	27.9599	0.513912	F14
KsCSTR_42150	kustc1176	hypothetical protein	29.4	4.72	OTHER	0	2.59669e+07	2.7131e+06	6.20487e+06	1.01753e+06	3.26359e+06	508946	5.85336e+06	739659	57.6482	15.1607	27.1912	0.652285	F4
KsCSTR_23830	kuste3892	putative sirohydrochlorin cobaltochelatase	36.8	8.85	OTHER	0	2.18643e+08	2.1073e+07	6.19785e+06	321595	5.65183e+07	6.90658e+06	1.39614e+08	1.58335e+07	5.94439	27.1035	66.9521	0.194961	F17
KsCSTR_13600	kuste2952	transcription termination/antitermination protein NusG, GN=nusG	20.9	5.4	OTHER	0	6.57272e+08	2.95582e+07	6.18619e+06	2.4528e+06	3.48219e+07	7.23431e+06	4.36927e+08	5.97645e+07	2.55564	7.1928	90.2516	0.0615204	F21
KsCSTR_42410		hypothetical protein	62.8	7.81	OTHER	2	1.20196e+07	2.42929e+06	6.14254e+06	166113	149942	39834.8	0	0	98.7942	1.2058	0	0.993971	F14
KsCSTR_41950	kustc1195	ADP-dependent (S)-NAD(P)H-hydrate dehydratase, GN=nnrD	31.6	7.85	OTHER	0	4.69006e+07	5.08085e+06	6.03871e+06	1.86467e+06	1.26772e+07	806435	9.38783e+06	1.27793e+06	35.3736	37.1304	27.496	0.539388	F16
KsCSTR_09010	kustd1609	hypothetical protein	74	6.27	OTHER	0	5.80168e+06	3.55626e+06	6.02149e+06	3.94655e+06	492147	984295	0	0	96.0739	3.92614	0	0.980369	F13
KsCSTR_46150	kustc0780	MotA/TolQ/ExbB proton channel family protein	22.4	7.24	OTHER	3	3.68518e+07	7.27279e+06	6.01928e+06	1.26524e+06	3.84036e+06	817295	0	0	75.8147	24.1853	0	0.879074	F3
KsCSTR_22510	kuste3762	cyclic dehypoxanthine futalosine synthase, GN=mqnC	40.9	6.4	OTHER	0	2.47358e+07	4.59479e+06	5.9963e+06	1.23204e+06	3.60265e+06	617603	2.64783e+06	996895	65.7378	19.748	14.5142	0.756118	F23
KsCSTR_32990	kuste4168	NAD(P)H-hydrate epimerase, GN=nnrE	24.7	7.3	OTHER	0	5.74204e+07	6.88387e+06	5.98078e+06	980508	1.39196e+07	2.83742e+06	2.8592e+07	4.08304e+06	21.9587	25.5531	52.4882	0.347352	F12
KsCSTR_09340	kustd1578	protein-glutamate methylesterase	115.4	8.35	OTHER	0	5.18847e+06	3.03432e+06	5.96277e+06	1.90851e+06	222497	89609	1.03339e+06	183164	90.4723	1.68796	7.83971	0.913163	F16
KsCSTR_41140	kusta0012	glycine cleavage system H protein	17.2	5.73	OTHER	0	5.68172e+06	1.01037e+06	5.96194e+06	551838	0	0	0	0	100	0	0	1	F16
KsCSTR_37040	kuste2370	hypothetical protein	16.6	7.87	OTHER	0	6.3235e+08	4.21653e+07	5.95817e+06	1.49976e+06	6.55482e+07	8.26606e+06	4.21411e+08	3.43778e+07	2.38864	13.1392	84.4722	0.0895824	F21
KsCSTR_32760	kuste4190	putative dihydroorotate dehydrogenase B (NAD(+)), electron transfer subunit, GN=pyrK	28.5	7.75	OTHER	0	4.10541e+07	1.64505e+06	5.87399e+06	1.00074e+06	1.64867e+07	823536	7.88626e+06	529169	32.524	45.6431	21.8329	0.553455	F16
KsCSTR_10690	kustd1447	hypothetical membrane protein	129.3	5.34	OTHER	3	2.05723e+07	7.82833e+06	5.81332e+06	1.44996e+06	1.55459e+06	707215	1.13371e+06	482841	81.2203	10.8599	7.91975	0.866503	F16
KsCSTR_06270	kustd1873	RNA polymerase sigma factor, GN=sigA	29.2	6.42	OTHER	0	1.67594e+07	2.55746e+06	5.80211e+06	2.07539e+06	1.82733e+06	326224	4.38574e+06	803404	65.129	10.256	24.6151	0.70257	F14
KsCSTR_27190	kuste2767	hypothetical protein	24.5	9.36	OTHER	0	6.12048e+07	2.24182e+06	5.73236e+06	1.24046e+06	9.09303e+06	1.66108e+06	4.5276e+07	4.07001e+06	17.4147	13.8121	68.7732	0.243207	F13
KsCSTR_43410	kustc1047	cysteine desulfurase IscS, GN=iscS	41.9	6.43	OTHER	0	5.30476e+07	8.57609e+06	5.64899e+06	592532	2.24457e+07	5.62848e+06	1.32605e+07	2.48046e+06	24.0361	47.7526	28.2113	0.479124	F16
KsCSTR_18100	kuste3397	GTPase Era, GN=era	34.5	8.73	OTHER	0	4.05332e+07	3.97932e+06	5.64632e+06	725741	4.38996e+06	424695	4.64931e+06	2.33348e+06	55.5414	21.5915	22.8671	0.663372	F4
KsCSTR_49360		squalene-hopene cyclase, GN=shc	78.8	6.35	OTHER	0	1.25017e+06	858820	5.63206e+06	229104	45740.6	56808.9	0	0	99.5956	0.404431	0	0.997978
KsCSTR_43970	kustc0999	4-hydroxy-tetrahydrodipicolinate reductase, GN=dapB	30.1	8.43	OTHER	0	2.04646e+07	5.12497e+06	5.60557e+06	1.44379e+06	1.46435e+06	419240	3.73302e+06	1.74116e+06	68.3251	8.92434	22.7505	0.727873	F15
KsCSTR_04690	kustd2028	FolM Alternative dihydrofolate reductase 1	27.8	9.39	OTHER	0	1.14669e+07	2.83917e+06	5.58591e+06	600708	801939	119785	643188	222776	88.5461	6.35605	5.09781	0.917242	F16
KsCSTR_16900	kuste3278	glutamine-dependent NAD(+) synthetase, GN=nadE	60.9	5.96	OTHER	0	3.39003e+07	3.35824e+06	5.57143e+06	865806	1.53738e+07	1.87725e+06	2.87184e+06	609907	37.9157	52.3123	9.77199	0.640718	F16
KsCSTR_27180	kuste2766	ribosomal protein S6 glutaminyl transferase related protein	58.1	8.56	OTHER	0	8.04587e+06	2.4809e+06	5.56583e+06	1.56089e+06	0	0	0	0	100	0	0	1	F17
KsCSTR_02760	kustd2210	sporulation initiation inhibitor protein Soj, GN=soj	28.5	6.43	OTHER	0	3.10247e+07	8.16099e+06	5.48585e+06	1.06009e+06	1.69779e+06	704144	1.19086e+07	2.17547e+06	44.6403	6.90776	48.452	0.480941	F21
KsCSTR_27990	kuste2843	ADP-heptose-lipooligosaccharide heptosyltransferase II	42	6.83	OTHER	0	1.02293e+07	3.83434e+06	5.4517e+06	574039	0	0	129184	258368	98.8291	0	1.17093	0.988291	F3
KsCSTR_37190	kuste2356	quinolinate synthase A, GN=nadA	33.4	7.84	OTHER	0	2.23826e+08	1.00839e+07	5.44337e+06	2.6055e+06	5.10525e+07	5.05795e+06	2.2938e+08	3.10764e+07	3.73705	17.5246	78.7384	0.124993	F20
KsCSTR_31210	kuste4338	lipoprotein signal peptidase, GN=lspA	17.8	9.72	OTHER	4	5.67205e+06	1.81096e+06	5.41478e+06	575164	0	0	0	0	100	0	0	1
KsCSTR_42120	kustc1179	putative T-cell receptor interacting molecule (TRIM), GN=trim	19.6	9.38	OTHER	0	1.74355e+07	1.5621e+06	5.37495e+06	442676	1.39702e+06	85463.3	2.09683e+06	2.05742e+06	75.471	9.80792	14.7211	0.80375	F23
KsCSTR_32680	kuste4198	putative tetracenomycin polyketide synthesis 8-O-methyltransferase, GN=tcmO	37.4	6.47	OTHER	0	8.30751e+07	1.61921e+07	5.35962e+06	1.8009e+06	3.54074e+07	5.6902e+06	4.60536e+07	4.16955e+06	11.6286	38.4111	49.9604	0.308341	F17
KsCSTR_13180	kuste2909	efflux pump membrane transporter BepE, GN=bepE	119.4	6.16	OTHER	12	1.42e+07	76395.4	5.2519e+06	724837	0	0	0	0	100	0	0	1	F3
KsCSTR_15620	kuste3161	3-polyprenyl-4-hydroxybenzoate carboxy-lyase	66.3	6.95	OTHER	0	2.66838e+07	3.18965e+06	5.24892e+06	1.25513e+06	838051	1.53119e+06	0	0	92.6071	7.3929	0	0.963036
KsCSTR_40470	kusta0079	phosphoglycolate phosphatase, GN=gph	27.9	7.39	OTHER	0	2.67977e+07	5.69659e+06	5.23569e+06	3.72157e+06	2.91904e+06	940032	5.1332e+06	982360	56.5299	15.7585	27.7116	0.644091	F12
KsCSTR_06390	kustd1858	CAAX amino terminal protease self- immunity	31.2	8.5	OTHER	7	0	0	5.2232e+06	671752	0	0	0	0	100	0	0	1	n.d.
KsCSTR_25600	kuste2623	uncharacterized protease YrrO, GN=yrrO	46.6	6.61	OTHER	0	1.15037e+07	5.45998e+06	5.20563e+06	2.89234e+06	2.39136e+06	740163	830154	265049	76.3693	17.5413	6.0894	0.8514	F15
KsCSTR_40800	kusta0046	prolipoprotein diacylglyceryl transferase, GN=lgt	32.9	9.61	OTHER	7	6.32884e+06	1.5295e+06	5.14755e+06	653948	0	0	0	0	100	0	0	1
KsCSTR_01580	kustc0299	similar to hypothetical protein YajQ	18.6	8.48	OTHER	0	9.76006e+07	1.04547e+07	5.1277e+06	1.81611e+06	1.57665e+07	2.30434e+06	9.69598e+07	6.56603e+06	8.33897	12.8202	78.8408	0.147491	F4
KsCSTR_22350	kuste3751	glucokinase	34.2	6.89	OTHER	0	7.08184e+07	2.8901e+06	5.12247e+06	1.42268e+06	1.83777e+07	3.69698e+06	4.40172e+07	1.01906e+07	14.1038	25.2997	60.5965	0.267536	F18
KsCSTR_32940	kuste4173	UDP-glucuronate 5'-epimerase, GN=capI	38.2	9.01	OTHER	0	1.44932e+07	4.20492e+06	5.05385e+06	851578	549231	74319	462327	131296	90.9026	4.93946	4.15789	0.933724	F19
KsCSTR_40270	kusta0099	methionyl-tRNA formyltransferase, GN=fmt	35.4	8.91	OTHER	0	4.57325e+07	9.65311e+06	5.0288e+06	722616	1.44252e+07	2.23186e+06	1.72523e+07	1.13182e+06	24.0986	34.5638	41.3376	0.413805	F4
KsCSTR_02680	kustd2218	hypothetical protein	10.9	8.13	OTHER	0	5.91572e+07	3.36494e+06	5.01364e+06	709528	2.16022e+06	625561	5.59113e+07	8.77937e+06	14.7246	3.17218	82.1032	0.163107	F24
KsCSTR_42160	kustc1175	hypothetical protein	14	4.81	OTHER	0	9.80787e+06	2.06499e+06	5.01295e+06	432178	57067.6	114135	635887	166383	93.5352	0.532404	5.93241	0.938014	F22
KsCSTR_03170	kustd2170	polar-differentiation response regulator DivK, GN=divK	13.7	8.07	OTHER	0	1.25709e+08	1.00566e+07	4.9739e+06	2.21642e+06	1.25279e+07	2.83137e+06	1.21559e+08	1.30554e+07	6.90655	8.69786	84.3956	0.112555	F13
KsCSTR_28720		methyltransferase, GN=mod	64.9	7.99	OTHER	0	1.52928e+07	4.02212e+06	4.95013e+06	248399	2.56856e+06	148133	557666	224466	76.001	19.718	4.28102	0.8586
KsCSTR_24870	kuste3992	hypothetical protein	15.2	5.35	OTHER	0	4.3524e+08	2.73675e+07	4.94794e+06	689187	5.42933e+07	6.52028e+06	4.05436e+08	3.71667e+07	2.10718	11.561	86.3318	0.0788768	F19
KsCSTR_04680	kustd2029	7,8-dihydroneopterin aldolase	14.9	8.59	OTHER	0	1.6567e+07	3.23389e+06	4.94423e+06	799912	3.066e+06	239434	1.75785e+06	116534	67.2121	20.8397	11.9482	0.77632	F19
KsCSTR_07380	kustd1760	cytochrome c-type biogenesis protein CcsA/ResC, GN=ccsA	31.9	9.11	OTHER	8	0	0	4.91528e+06	855368	0	0	0	0	100	0	0	1	F3
KsCSTR_42880	kustc1097	hypothetical membrane protein	57.7	5.44	SP	4	1.71652e+07	1.01069e+07	4.90432e+06	743926	0	0	2.46515e+06	388372	79.9154	0	20.0846	0.799154	F3
KsCSTR_03620	kustd2127	putative small heat shock protein, GN=hsp	17.4	5.91	OTHER	0	7.52735e+06	5.05052e+06	4.90168e+06	976327	0	0	0	0	100	0	0	1	F23
KsCSTR_19520	kuste3471	molybdopterin adenylyltransferase, GN=mog	18.4	9.01	OTHER	0	1.86582e+07	3.27805e+06	4.86307e+06	1.37777e+06	1.55172e+06	126661	2.64037e+06	334022	69.8806	11.1488	18.9706	0.75455	F3
KsCSTR_05640	kustd1932	similar to NAD(P)H dependent FMN reductase	20.9	8.44	OTHER	0	2.75832e+07	6.74453e+06	4.84911e+06	267475	5.81431e+06	1.75456e+06	1.16564e+07	860454	35.696	21.4006	42.9034	0.463963	F13
KsCSTR_10300	kustd1483	putative NAD(P) oxidoreductase, FAD-containing subunit	62.4	6.13	OTHER	0	1.3228e+07	3.05245e+06	4.84303e+06	1.58859e+06	363927	424360	516093	617468	91.6713	3.44429	4.88443	0.933934
KsCSTR_41750	kustc1214	exported protein	23.8	5.05	SP	0	1.49755e+07	1.82549e+06	4.84286e+06	736130	4.6569e+06	598792	5.21542e+06	1.10713e+06	49.523	23.8107	26.6664	0.614283
KsCSTR_26580	kuste2711	putative serine/threonine specific protein phosphatase 2, GN=PphB	26.9	6.64	OTHER	0	5.99371e+07	1.0641e+07	4.8198e+06	711203	8.67322e+06	1.54006e+06	3.9683e+07	2.43169e+06	16.6212	14.9549	68.4239	0.240986	F23
KsCSTR_40910	kusta0035	UDP-3-O-acyl-N-acetylglucosamine deacetylase, GN=lpxC	32	6.62	OTHER	0	3.33459e+07	5.16682e+06	4.80632e+06	919800	4.21633e+06	492396	2.12703e+07	3.31292e+06	27.387	12.0126	60.6004	0.333933	F10
KsCSTR_39570	kustb0147	hypothetical protein	28.6	8.62	OTHER	0	3.91627e+06	2.8573e+06	4.80181e+06	1.25445e+06	0	0	0	0	100	0	0	1	F3
KsCSTR_03840	kustd2107	hypothetical protein	16.8	9.13	OTHER	1	3.05017e+07	1.20398e+07	4.78349e+06	2.29101e+06	1.45796e+06	785215	1.66655e+07	3.36117e+06	34.5498	5.26522	60.185	0.371824	F3
KsCSTR_27670	-	hypothetical membrane protein	26	7.06	OTHER	3	7.06336e+06	1.67501e+06	4.77518e+06	1.34603e+06	0	0	0	0	100	0	0	1
KsCSTR_43310	kustc1058	hypothetical protein	18.7	7.15	OTHER	0	1.94304e+06	2.26552e+06	4.74092e+06	3.16973e+06	938073	327542	3.78032e+06	166103	66.7724	6.60604	26.6215	0.700755
KsCSTR_40940	kusta0032	replicative DNA helicase, GN=dnaC	50	5.35	OTHER	0	4.80107e+06	3.57706e+06	4.73517e+06	1.64635e+06	0	0	0	0	100	0	0	1	F17
KsCSTR_22310	kuste3747	murein hydrolase activator NlpD precursor	27.6	9.35	LIPO	1	1.11748e+07	4.77937e+06	4.72822e+06	1.59548e+06	136949	158219	1.64206e+06	314088	84.1661	1.2189	14.615	0.847755	F16
KsCSTR_02480	kustd2237	hypothetical protein	16	7.18	OTHER	0	1.67169e+08	6.07938e+06	4.72206e+06	2.14485e+06	3.83755e+07	6.2267e+06	7.24217e+07	1.05351e+07	7.85431	31.9154	60.2303	0.23812	F12
KsCSTR_22320	kuste3748	lipopolysaccharide export system ATP-binding protein LptB, GN=lptB	30.6	9.28	OTHER	0	0	0	4.7193e+06	610080	0	0	0	0	100	0	0	1	n.d.
KsCSTR_14190	kuste3015	putative permease often clustered with de novo purine synthesis	41.2	9.44	OTHER	8	1.20556e+07	1.82682e+06	4.68555e+06	150108	0	0	0	0	100	0	0	1
KsCSTR_07190	kustd1779	strongly similar to membrane-bound [NiFe]-hydrogenase-3, small subunit (Chain G), GN=hycG	29.2	8	OTHER	0	1.08171e+07	1.68898e+06	4.65914e+06	442431	0	0	0	0	100	0	0	1
KsCSTR_48910		hypothetical protein	13.1	8.19	OTHER	0	1.39568e+07	1.19122e+07	4.60137e+06	1.04977e+06	1.24479e+06	855346	295629	591259	85.6613	11.5869	2.75179	0.914548	F5
KsCSTR_00720	kustc0377	cupin domain protein	65.8	5.17	OTHER	1	6.56067e+07	5.09482e+06	4.52845e+06	1.46939e+06	2.14235e+06	574736	3.49218e+07	4.20971e+06	19.6372	4.64507	75.7177	0.219598	F3
KsCSTR_19640	kuste3480	UDP-N-acetylmuramoylalanine-D-glutamate ligase, GN=murD	50.7	7.3	OTHER	1	1.6601e+07	1.67795e+06	4.52673e+06	1.50818e+06	1.17761e+06	772120	1.45571e+06	582554	77.4675	10.0764	12.456	0.825058	F19
KsCSTR_14950	kuste3092	aminodeoxychorismate synthase, subunit II, GN=pabA	21.1	6.93	OTHER	0	2.25261e+07	2.97592e+06	4.49176e+06	600103	2.86213e+06	819507	7.08247e+06	1.30275e+06	47.4612	15.121	37.4177	0.550218	F13
KsCSTR_37220	-	hypothetical protein	10.3	4.96	OTHER	0	6.77014e+07	1.22337e+07	4.45164e+06	1.25936e+06	1.12881e+07	562866	4.6531e+07	5.11183e+06	13.3438	16.918	69.7382	0.218028	F20
KsCSTR_31090	kuste4350	putative hydroxyacylglutathione hydrolase	51.6	6.81	OTHER	0	9.89393e+06	1.63991e+06	4.43726e+06	535134	362049	426717	1.22824e+06	712952	84.8034	3.45968	11.7369	0.865333
KsCSTR_14880	kuste3085	hypothetical protein	61.1	5.9	LIPO	1	2.47126e+07	9.44186e+06	4.41315e+06	1.38435e+06	516713	133486	825927	92296.4	86.7967	5.08128	8.12205	0.893373	F2
KsCSTR_35810	kuste2487	putative membrane associated lipoprotein involved in thiamine biosynthesis apbE, GN=apbE	65	7.24	SP	0	1.786e+08	4.77543e+06	4.39773e+06	1.03962e+06	3.25223e+07	4.35827e+06	9.59114e+07	3.17182e+06	6.40932	23.6993	69.8914	0.182589	F19
KsCSTR_36120	kuste2458	hypothetical protein	29.6	6.28	SP	0	2.2329e+07	4.90414e+06	4.39694e+06	975195	7.20186e+06	878539	6.8618e+06	299705	38.4726	31.5076	30.0199	0.542264	F13
KsCSTR_10460	kustd1468	hypothetical protein	19.6	6.04	OTHER	0	1.08925e+07	829599	4.39213e+06	1.10351e+06	0	0	0	0	100	0	0	1	F22
KsCSTR_01150		hypothetical protein	17.5	5.38	OTHER	1	0	0	4.38502e+06	647049	0	0	0	0	100	0	0	1	n.d.
KsCSTR_11440	kustd1375	signal peptidase-like protein	33.4	8.81	OTHER	0	1.36997e+07	1.80812e+06	4.38306e+06	1.01649e+06	494392	332097	1.67665e+06	1.14953e+06	80.1498	4.52029	15.3299	0.8241	F18
KsCSTR_12250	kustd1301	vegetative catalase, GN=katA	54.5	7.25	OTHER	0	2.85301e+07	6.16674e+06	4.38241e+06	868495	1.67432e+07	2.62402e+06	0	0	34.3611	65.6389	0	0.671805	F13
KsCSTR_43780	kustc1014	regulatory protein P-II for glutamine synthetase, GN=glnB	12.3	8.85	OTHER	0	5.01216e+07	2.57596e+06	4.36957e+06	808577	2.49378e+06	725119	2.90685e+07	1.15104e+06	21.6844	6.18781	72.1277	0.247783	F22
KsCSTR_05160	kustd1981	GTPase Obg, GN=obg	36.3	8.44	OTHER	0	6.64838e+06	8.6214e+06	4.35451e+06	2.14008e+06	0	0	0	0	100	0	0	1
KsCSTR_34860	kuste2578	hypothetical protein	27.7	9.07	OTHER	0	1.01829e+07	1.92001e+06	4.34197e+06	660743	0	0	0	0	100	0	0	1	F16
KsCSTR_22090	kuste3726	tRNA-specific adenosine deaminase, GN=tadA/yfhC	18.5	7.34	OTHER	0	1.04649e+07	1.09001e+07	4.33231e+06	1.53956e+06	1.61264e+06	3.22528e+06	720823	182103	78.783	14.6629	6.55408	0.861145	F20
KsCSTR_43560	kustc1033	putative oxidoreductase/MT0587	39	8.59	OTHER	0	3.07551e+07	1.15507e+07	4.29531e+06	1.34746e+06	5.10189e+06	698794	9.66275e+06	1.57339e+06	36.7824	21.8447	41.3729	0.477047
KsCSTR_02180		DNA-binding protein	17	4.86	OTHER	0	1.18458e+07	3.38089e+06	4.24224e+06	1.06449e+06	5.78613e+06	756858	2.37746e+06	911110	50.9637	34.7556	14.2807	0.683415
KsCSTR_01350	kustc0322	hypothetical protein	16.9	6.93	OTHER	0	8.25393e+08	7.0353e+07	4.213e+06	2.94131e+06	8.13627e+07	1.70828e+07	5.27838e+08	3.60602e+07	1.36426	13.1735	85.4623	0.0795098	F22
KsCSTR_04890	kustd2009	pyrroline-5-carboxylate reductase, GN=proC	28.5	7.99	OTHER	0	6.19388e+07	4.85499e+06	4.17479e+06	1.85038e+06	1.09547e+07	1.42825e+06	6.67712e+07	4.40241e+06	9.70031	12.7268	77.5729	0.160637	F11
KsCSTR_19800	kuste3494	hypothetical membrane protein	31.5	8.92	OTHER	3	1.50455e+07	2.30494e+06	4.16965e+06	407700	2.93093e+06	492442	2.03368e+06	244788	62.683	22.0306	15.2864	0.736983	F12
KsCSTR_43020	kustc1083	transporter, GN=yggR	38.8	6.7	OTHER	0	9.69504e+06	6.55058e+06	4.16561e+06	321102	491789	150991	72080.8	144162	93.6609	5.52877	0.810344	0.964253	F15
KsCSTR_38290	kuste2249	tRNA nucleotidyltransferase	49.8	6.8	OTHER	0	1.32045e+07	5.06281e+06	4.13383e+06	484625	4.11133e+06	1.05117e+06	1.39421e+06	215307	60.0272	29.8502	10.1226	0.749523	F15
KsCSTR_31190	kuste4340	lipoprotein-releasing system ATP-binding protein LolD, GN=lolD	26.3	8.41	OTHER	0	9.19603e+06	2.23286e+06	4.12637e+06	1.11305e+06	0	0	0	0	100	0	0	1
KsCSTR_02560	kustd2229	hypothetical protein	34.4	5.07	OTHER	0	1.23493e+07	1.16545e+06	4.10764e+06	880480	4.43617e+06	1.11619e+06	963181	223453	60.3416	32.5838	7.0746	0.766335
KsCSTR_04010	kustd2090	threonine dehydrogenase and related Zn-dependent dehydrogenases	87.1	5.59	OTHER	2	1.30061e+07	2.17016e+06	4.09543e+06	1.1819e+06	0	0	0	0	100	0	0	1	F13
KsCSTR_35600	kuste2506	hypothetical protein	44.4	6.95	OTHER	0	4.89378e+06	3.33109e+06	4.05459e+06	559196	304029	353618	430893	174147	91.6902	3.43765	4.8721	0.934091	F20
KsCSTR_29600	kuste4576	agmatinase	34.7	7.81	OTHER	0	0	0	4.04515e+06	698672	0	0	0	0	100	0	0	1	F8
KsCSTR_31520	kuste4309	hypothetical protein	20.7	8.27	SP	1	5.77816e+06	2.07384e+06	4.04382e+06	1.51662e+06	3.77495e+06	856765	4.57744e+06	1.01562e+06	49.1948	22.962	27.8432	0.606758	F16
KsCSTR_12880	kuste2881	4-hydroxythreonine-4-phosphate dehydrogenase, GN=pdxA	37.2	9.1	OTHER	0	6.97769e+06	2.28051e+06	4.00876e+06	1.36914e+06	0	0	354972	465309	95.7603	0	4.23975	0.957603	F16
KsCSTR_07660	kustd1732	putative dCMP deaminase, GN=comEB	17.5	7.96	OTHER	0	1.134e+07	567316	3.99433e+06	566645	0	0	0	0	100	0	0	1	F3
KsCSTR_36610	kuste2411	8-amino-7-oxononanoate synthase 1, GN=kbl	42.7	7.53	OTHER	0	5.40633e+06	1.59844e+06	3.99383e+06	722587	193767	46226.8	67427.9	91929.1	96.8336	2.34901	0.817421	0.980081	F17
KsCSTR_00260	kustc0419	hypothetical membrane protein	66.6	8.88	LIPO	3	570867	1.14173e+06	3.90667e+06	452277	0	0	70405.2	140810	99.107	0	0.893041	0.99107	F3
KsCSTR_23850	kuste3894	similar to precorrin-6 methyltransferase CbiE	23.8	9.77	OTHER	0	8.32604e+06	1.37452e+06	3.90285e+06	677708	0	0	0	0	100	0	0	1	F3
KsCSTR_29380	kuste4598	ATP synthase B chain	30.1	5.49	OTHER	1	1.27991e+07	1.76811e+06	3.89271e+06	178291	441872	67274.5	1.19148e+06	170419	82.6586	4.6914	12.65	0.850043	F3
KsCSTR_41710	kustc1219	molybdopterin-guanine dinucleotide biosynthesis protein B	21	8.81	OTHER	0	2.86392e+06	536129	3.88074e+06	230735	206455	52472.6	0	0	97.4089	2.59107	0	0.987045
KsCSTR_18210		hypothetical protein	16.3	8.06	OTHER	0	1.01083e+08	8.67776e+06	3.86063e+06	769501	2.29697e+07	2.6407e+06	6.3707e+07	5.31386e+06	8.17946	24.3328	67.4877	0.203459	F22
KsCSTR_39710	kustb0132	putative glysosyl transferase family 1	44.7	8.84	OTHER	0	8.09159e+06	1.24118e+06	3.8566e+06	900378	0	0	0	0	100	0	0	1
KsCSTR_35960	kuste2473	Cna protein B-type domain protein	53.4	4.48	SP	0	1.07832e+07	1.69322e+06	3.85042e+06	448856	0	0	0	0	100	0	0	1	F8
KsCSTR_17340	kuste3322	putative deoxyribonuclease YcfH / radical SAM domain protein	52.2	7.17	OTHER	0	6.922e+07	1.17314e+07	3.83859e+06	1.29662e+06	2.82993e+07	2.65185e+06	5.68114e+07	5.39004e+06	8.2739	30.4989	61.2272	0.235233	F19
KsCSTR_10550	kustd1461	glycerate 2-kinase, GN=gck	47.3	6.47	OTHER	0	3.61905e+07	5.23106e+06	3.82292e+06	778871	1.57026e+07	1.05354e+06	1.4786e+07	565597	20.0497	41.1769	38.7734	0.406382	F16
KsCSTR_41210	kusta0004	formate/nitrite transporter, GN=focA	40.3	7.88	OTHER	6	7.3259e+06	1.02341e+06	3.81609e+06	221040	0	0	0	0	100	0	0	1	F17
KsCSTR_10490	kustd1465	response regulator SypE	13.8	5.06	OTHER	0	9.72148e+07	9.73672e+06	3.80577e+06	813408	1.99985e+07	1.48506e+06	9.09961e+07	6.48327e+06	6.41749	16.8613	76.7212	0.148481	F5
KsCSTR_28760	kuste4660	segregation and condensation protein B, GN=scpB	19.6	5.96	OTHER	0	5.71478e+07	2.14245e+07	3.76455e+06	1.57898e+06	1.04998e+07	447736	3.54251e+07	1.7809e+06	14.0852	19.6427	66.2721	0.239065	F15
KsCSTR_31240	kuste4335	Pseudouridine synthase	27.8	9.89	OTHER	0	1.22429e+07	1.76121e+06	3.76266e+06	693374	0	0	0	0	100	0	0	1
KsCSTR_48950	kustc0509	pyridoxal phosphate homeostasis protein	27.6	7.96	OTHER	0	8.92045e+07	1.21545e+07	3.75659e+06	763833	1.26441e+07	3.80373e+06	1.20473e+08	3.75083e+07	5.3425	8.99105	85.6664	0.0983803	F4
KsCSTR_48820	kustc0517	hypothetical protein	127.3	6.14	OTHER	0	3.21392e+07	3.50731e+06	3.74964e+06	1.2452e+06	1.16174e+07	2.2882e+06	1.42125e+06	819926	36.5142	56.5657	6.92011	0.647971	F13
KsCSTR_17150	kuste3303	phosphoheptose isomerase, GN=gmhA	21.8	6.68	OTHER	0	8.72732e+07	2.21799e+07	3.74777e+06	2.09306e+06	4.6186e+07	8.1087e+06	2.75858e+07	1.46414e+06	9.22332	56.8322	33.9445	0.376394
KsCSTR_24630	kuste3970	protein chain initiation factor IF-3, GN=infC/fit/srjA	17.4	9.52	OTHER	0	3.38029e+07	1.60955e+06	3.72853e+06	900723	358735	353235	1.29864e+07	1.2651e+06	35.8475	1.72451	62.428	0.367097	F3
KsCSTR_19350	kuste3456	D-arabinose 5-phosphate isomerase, GN=kdsD/yrbH	35.9	6.65	OTHER	0	1.13802e+07	925531	3.72785e+06	883880	3.18423e+06	839647	773625	231721	65.3232	27.8987	6.77813	0.792725	F22
KsCSTR_01710	kustc0286	twin-arginine translocation protein TatC	50.3	9.01	OTHER	7	8.88708e+06	1.00334e+06	3.6976e+06	434325	0	0	430657	331066	94.497	0	5.503	0.94497	F3
KsCSTR_26020	kuste2663	NADH:ubiquinone oxidoreductase, subunit E, GN=nuoE	17.5	5.02	OTHER	0	3.12582e+07	3.55438e+06	3.68966e+06	203035	4.22837e+06	549169	9.91966e+06	1.77516e+06	34.2788	19.6419	46.0793	0.440997
KsCSTR_05610	kustd1935	transcriptional activator RfaH	19.3	9.52	OTHER	0	8.20564e+06	1.28465e+06	3.67873e+06	205079	1.10703e+06	264034	0	0	86.9215	13.0785	0	0.934608	F4
KsCSTR_42200	kustc1171	thioredoxin reductase, GN=trxB	34	5.55	OTHER	1	2.19347e+08	2.92872e+07	3.66811e+06	1.23139e+06	7.69204e+07	9.12285e+06	1.09458e+08	8.75493e+06	3.78713	39.7081	56.5047	0.236412	F17
KsCSTR_39390	kustb0165	phosphoribosylformylglycinamidine cyclo-ligase, GN=purM	40	8	OTHER	0	5.23549e+06	930557	3.66295e+06	460093	0	0	0	0	100	0	0	1
KsCSTR_46480	-	hypothetical protein	8.5	5.08	LIPO	0	3.68097e+07	3.26855e+06	3.65302e+06	2.55955e+06	723543	517381	1.53912e+07	2.58861e+06	31.1947	3.08932	65.716	0.327394	F13
KsCSTR_38790	kustb0218	glycine-tRNA ligase beta subunit, GN=glyS	80.8	6.35	OTHER	0	7.93416e+07	6.85462e+06	3.64764e+06	1.7968e+06	5.76376e+07	6.98445e+06	9.84361e+06	959321	9.75613	77.0798	13.164	0.48296	F12
KsCSTR_49220	kustc0484	molybdopterin-dependent oxidoreductase	77.3	7.25	OTHER	0	2.8053e+07	1.01892e+07	3.63279e+06	1.2409e+06	6.96649e+06	1.08742e+06	8.13302e+06	2.03759e+06	32.4862	31.149	36.3648	0.480607	F18
KsCSTR_32620	kuste4204	adenosylmethionine-8-amino-7-oxononanoate aminotransferase, GN=bioA	51.1	7.14	OTHER	0	3.70288e+07	9.96078e+06	3.6307e+06	1.61212e+06	2.58336e+07	2.22544e+06	4.87783e+06	367738	19.1227	68.0318	12.8456	0.531385	F13
KsCSTR_48920		hypothetical protein	12.4	9.14	OTHER	0	1.48926e+07	1.6471e+06	3.62843e+06	707312	92822.1	185644	1.54039e+06	234742	81.6288	1.04411	17.3271	0.821509	F2
KsCSTR_01360	kustc0321	hypothetical protein	15.6	7.03	OTHER	0	5.44042e+07	6.53464e+06	3.61194e+06	3.0018e+06	1.61357e+07	4.53977e+06	6.79257e+07	1.87357e+07	7.91352	17.6762	74.4103	0.167516	F19
KsCSTR_24740	kuste3980	hypothetical protein	27.3	7.15	LIPO	0	7.86208e+06	1.21479e+06	3.59625e+06	968359	0	0	0	0	100	0	0	1	F24
KsCSTR_09390	kustd1573	ribose 5-phosphate isomerase B	20.7	6.21	OTHER	0	2.76945e+07	6.95967e+06	3.57718e+06	847740	3.73487e+06	1.25427e+06	3.34806e+07	1.7991e+06	16.1244	8.41758	75.458	0.203332	F23
KsCSTR_03130	kustd2173	response regulator rcp1, GN=rcp	16.8	5.11	OTHER	0	3.86316e+07	7.79916e+06	3.57385e+06	1.91611e+06	3.64952e+06	2.04642e+06	1.94899e+07	3.30974e+06	23.5998	12.0498	64.3504	0.296247	F19
KsCSTR_01020	kustc0347	L-aspartate oxidase 1, GN=nadB	59.5	8.94	OTHER	0	3.503e+06	2.49221e+06	3.56885e+06	95597.1	0	0	0	0	100	0	0	1	F3
KsCSTR_00820	kustc0367	hypothetical protein	42.1	6.84	SP	1	1.55759e+08	2.00198e+07	3.5393e+06	2.76409e+06	2.8434e+07	3.70271e+06	1.37335e+08	1.28065e+07	4.09527	16.4503	79.4545	0.123204	F13
KsCSTR_13500	kuste2946	chorismate synthase, GN=aroC	41.5	8.12	OTHER	0	9.7213e+06	2.78945e+06	3.53494e+06	1.40871e+06	1.73908e+06	288026	663515	232478	74.636	18.3593	7.00466	0.838157	F14
KsCSTR_33840	kuste4094	hypothetical protein	9.4	7.96	OTHER	0	9.07727e+06	2.29505e+06	3.51275e+06	683359	0	0	0	0	100	0	0	1
KsCSTR_41420	kustc1250	fused chemotaxis regulator ; protein-glutamate methylesterase in two-component regulatory system with CheA, GN=cheB	37	8.65	OTHER	0	2.0875e+07	7.89414e+06	3.50633e+06	974745	3.91283e+06	627538	2.06862e+07	1.43237e+06	22.1837	12.3778	65.4385	0.283726	F21
KsCSTR_00530		hypothetical protein	133.2	6.28	OTHER	0	1.52549e+07	956284	3.50327e+06	576157	5.3098e+06	483100	1.09654e+06	193751	52.2374	39.5873	8.17525	0.720311	F17
KsCSTR_26030	kuste2664	NADH:ubiquinone oxidoreductase, subunit F, GN=nuoF/ygfQ/nuoB	47.1	6.89	OTHER	0	2.15183e+07	4.65403e+06	3.47522e+06	446725	6.55881e+06	939672	8.50392e+06	1.45065e+06	31.574	29.7949	38.631	0.464715	F22
KsCSTR_09200	kustd1591	1-deoxy-D-xylulose 5-phosphate reductoisomerase, GN=dxr/ispC/yaeM	41.5	7.31	OTHER	0	1.66252e+07	1.47003e+06	3.46213e+06	171935	4.61995e+06	351829	3.79398e+06	210258	45.1439	30.1206	24.7355	0.602042	F16
KsCSTR_25360		hypothetical membrane protein	32.1	8.68	OTHER	4	1.02346e+07	2.94738e+06	3.45261e+06	544273	0	0	0	0	100	0	0	1
KsCSTR_48620	kustc0546	putative molybdopterin oxidoreductase, molybdopterin-containing subunit	79.9	8.56	OTHER	0	2.15971e+07	3.50654e+06	3.42698e+06	1.59607e+06	9.21703e+06	1.57522e+06	3.53549e+06	68598.9	34.9576	47.0101	18.0323	0.584627	F18
KsCSTR_23040	kuste3811	hypothetical protein	52.7	6.67	OTHER	0	4.40747e+07	9.08028e+06	3.41639e+06	2.15078e+06	3.1221e+07	3.68926e+06	1.83191e+07	2.53631e+06	12.1207	55.383	32.4963	0.398122
KsCSTR_34040	-	hypothetical protein	29.9	6.43	OTHER	2	8.11512e+06	989901	3.40484e+06	344452	0	0	0	0	100	0	0	1
KsCSTR_11960	-	hypothetical protein	12.3	8.06	OTHER	0	2.23322e+08	1.3505e+07	3.39937e+06	2.4198e+06	2.4427e+07	5.60574e+06	2.61102e+08	4.39179e+07	2.32572	8.35604	89.3182	0.0650374	F23
KsCSTR_12130	kustd1311	hypothetical protein	8.9	8.35	OTHER	0	1.88066e+08	9.64475e+06	3.39937e+06	2.4198e+06	1.99069e+07	5.05433e+06	1.93914e+08	3.25339e+07	3.08166	9.0232	87.8951	0.0759326	F23
KsCSTR_03160	kustd2171	hypothetical protein	26.5	5.29	OTHER	0	1.21815e+08	9.33093e+06	3.38586e+06	2.18658e+06	2.77175e+07	2.31798e+06	6.25722e+07	9.74074e+06	6.97674	28.5566	64.4666	0.212551	F4
KsCSTR_49010	kustc0502	acetyl-CoA synthetase (ADP-forming) alpha chain	49.3	6.65	OTHER	0	2.73432e+07	3.23336e+06	3.38255e+06	1.64695e+06	1.22818e+07	2.30931e+06	1.90586e+07	2.29575e+06	17.7536	32.2312	50.0153	0.338692	F14
KsCSTR_17890	-	strongly similar to ABC transporter ATP-binding protein	27.7	9.19	OTHER	0	5.22715e+06	3.93926e+06	3.34622e+06	1.45043e+06	0	0	0	0	100	0	0	1	F3
KsCSTR_34010	kuste4078	hypothetical membrane protein	50.4	5.39	OTHER	4	7.16226e+06	386305	3.34041e+06	689567	0	0	0	0	100	0	0	1
KsCSTR_11360	-	peptide methionine sulfoxide reductase MsrA, GN=msrA	24.1	6.21	SP	0	2.77653e+07	5.47316e+06	3.33205e+06	2.30075e+06	6.00956e+06	1.36662e+06	3.5239e+07	1.65054e+07	13.9089	12.5427	73.5484	0.201802	F21
KsCSTR_15460	kuste3144	metal-dependent hydrolases of the beta-lactamase superfamily I; PhnP protein	28.6	7.28	OTHER	0	5.12972e+07	3.0719e+06	3.29896e+06	1.15331e+06	6.90043e+06	1.10156e+06	1.46994e+07	1.61897e+06	23.3988	24.4716	52.1296	0.356346	F7
KsCSTR_16370	kuste3228	putative perosamine synthetase, GN=rfbE	42.7	5.68	OTHER	0	2.75771e+07	1.75509e+06	3.29814e+06	742996	1.07583e+07	1.18036e+06	1.03759e+07	1.48878e+06	23.7871	38.796	37.4169	0.431851	F16
KsCSTR_06050	kustd1893	hypothetical iron sulfur protein	71.5	8.22	OTHER	0	1.38573e+07	3.03805e+06	3.28545e+06	1.29592e+06	4.52539e+06	536579	731822	556695	55.5532	38.2596	6.18714	0.74683	F14
KsCSTR_45490	kustc0842	NADH:ubiquinone oxidoreductase, membrane subunit N, GN=nuoN	53.1	9.45	OTHER	13	1.35279e+07	5.80173e+06	3.26998e+06	828085	0	0	0	0	100	0	0	1
KsCSTR_15410	kuste3139	hypothetical protein	65.5	6.77	OTHER	0	7.11984e+06	2.26599e+06	3.26156e+06	1.02644e+06	617199	135015	437352	50422.8	86.0834	8.14497	5.77159	0.901559	F3
KsCSTR_43340	kustc1055	2-oxoglutarate synthase subunit KorA, GN=korA	38	7.85	OTHER	0	6.22089e+06	280706	3.24258e+06	268679	240648	161319	0	0	96.422	3.57798	0	0.98211
KsCSTR_44620	kustc0987	1-(5-phosphoribosyl)-5-[(5-phosphoribosylamino)methylideneamino] imidazole-4-carboxamide isomerase, GN=hisA	26.3	5.06	OTHER	0	8.18424e+07	1.58902e+07	3.1927e+06	1.18438e+06	7.97328e+06	1.57677e+06	8.33121e+07	4.30563e+06	6.53767	8.16342	85.2989	0.106194	F20
KsCSTR_41630	kustc1227	cystathionine beta-lyase PatB, GN=patB	45.3	7.27	OTHER	0	8.2254e+06	1.13862e+06	3.18985e+06	698558	6.88533e+06	612158	63516.7	127033	47.865	51.6585	0.476546	0.736942	F22
KsCSTR_15220	kuste3118	benzoyl-CoA reductase subunit BadG	71	6.55	OTHER	0	8.65545e+06	2.33108e+06	3.16563e+06	825783	1.25636e+06	603192	575729	403431	77.5572	15.3902	7.0526	0.852523	F3
KsCSTR_42730	kustc1123	protein-L-isoaspartate O-methyltransferase 2, GN=pcm	28.6	5.71	OTHER	1	1.29596e+07	4.78131e+06	3.15264e+06	1.0564e+06	1.69211e+06	262418	7.96096e+06	1.19193e+06	39.5108	10.6033	49.8859	0.448125	F21
KsCSTR_47850	kustc0604	hypothetical protein	18.9	8.1	OTHER	0	2.51381e+06	1.68859e+06	3.1314e+06	1.07589e+06	1.91366e+06	324592	504151	386213	72.147	22.0452	5.80778	0.831696
KsCSTR_18930	kuste3417	phosphate transporter subunit ; ATP-binding component of ABC superfamily, GN=pstB/phoT	28.6	7.68	OTHER	0	6.46003e+06	1.70257e+06	3.12656e+06	1.67891e+06	1.23822e+06	851783	1.36978e+06	595206	70.568	13.9736	15.4584	0.775548
KsCSTR_08170	kustd1682	diguanylate cyclase (GGDEF domain) with PAS/PAC sensor	35	7.69	OTHER	0	5.65266e+06	1.13053e+07	3.08788e+06	568800	0	0	0	0	100	0	0	1	F3
KsCSTR_34740	kuste2594	putative polysaccharide biosynthesis protein with aminopeptidase-like domain	48.8	6.48	OTHER	0	1.96151e+07	2.48228e+06	3.08548e+06	747130	6.69966e+06	1.08699e+06	3.56645e+06	1.15014e+06	37.543	40.7594	21.6976	0.579227	F10
KsCSTR_49470	kustc0460	uvrABC system protein A, GN=uvrA	105.4	8.51	OTHER	0	0	0	3.08145e+06	597880	0	0	0	0	100	0	0	1	n.d.
KsCSTR_02940	kustd2192	phosphoribosylamine-glycine ligase, GN=purD	45.9	7.5	OTHER	0	4.38623e+07	1.12885e+07	3.07618e+06	1.23946e+06	1.30237e+07	3.49197e+06	3.57321e+07	2.02817e+06	11.2048	23.719	65.0762	0.230643	F16
KsCSTR_24280	kuste3940	putative histidine kinase	71.4	6.44	OTHER	0	1.00244e+07	2.74463e+06	3.07458e+06	2.41157e+06	3.94357e+06	694679	1.33058e+06	356151	53.83	34.5221	11.6479	0.71091
KsCSTR_14720	kuste3066	trehalose synthase	130	6.93	OTHER	0	7.35128e+06	2.98713e+06	3.05448e+06	840006	81757.1	163514	0	0	98.6794	1.32064	0	0.993397	F4
KsCSTR_25740	kuste2636	hypothetical protein	7.8	5.1	OTHER	0	5.04737e+07	5.26647e+06	3.02238e+06	1.72776e+06	1.03166e+07	1.17336e+06	1.96146e+07	1.93123e+06	16.8022	28.6764	54.5214	0.311404	F19
KsCSTR_41450	kustc1245	CheY-P phosphatase CheC, GN=cheC	22.5	4.92	OTHER	0	1.13321e+07	1.49763e+06	3.00644e+06	661154	2.58817e+06	306509	1.03898e+06	118072	62.374	26.8482	10.7778	0.757981	F14
KsCSTR_42000	kustc1191	hypothetical protein	32.8	7.05	OTHER	0	9.34616e+06	1.72888e+06	3.00489e+06	1.0915e+06	567802	486347	8.00216e+06	1.6333e+06	41.2201	3.89446	54.8855	0.431673	F22
KsCSTR_41680	kustc1222	putative N-acetyl-alpha-D-glucosaminyl L-malate deacetylase 1	26.2	6.73	OTHER	0	2.46827e+07	5.67524e+06	3.00296e+06	1.48577e+06	1.64606e+07	2.01132e+06	2.77837e+06	611063	23.7906	65.2037	11.0057	0.563925	F15
KsCSTR_39900		hypothetical protein	43.8	8.37	OTHER	0	1.83234e+07	4.60724e+06	3.00265e+06	665809	4.59895e+06	1.47384e+06	511696	118990	54.0242	41.3725	4.60326	0.747105	F3
KsCSTR_26080	kuste2668	NADH:ubiquinone oxidoreductase, membrane subunit J, GN=nuoJ	20.3	9.14	OTHER	5	3.02076e+06	3.54415e+06	2.9903e+06	2.92342e+06	226347	452695	194779	389558	93.4217	3.53572	3.0426	0.951895
KsCSTR_31320	-	phosphoglyceromutase 1, GN=gpmA/gpm	26.8	6.96	OTHER	0	2.53693e+07	1.00249e+07	2.98179e+06	1.84597e+06	8.67349e+06	1.92009e+06	3.31023e+07	5.70621e+06	12.4919	18.1684	69.3396	0.215762	F19
KsCSTR_00010	kustc0442	chromosomal replication initiator protein DnaA, GN=dnaA	53.1	8.18	OTHER	0	2.56722e+06	5.13444e+06	2.97771e+06	5.95541e+06	0	0	1.35024e+06	1.62149e+06	81.5178	0	18.4822	0.815178	F3
KsCSTR_42010	kustc1190	hypothetical protein	7.6	8.84	SP	0	7.13588e+07	8.80973e+06	2.97018e+06	223038	1.41564e+07	4.34607e+06	5.9163e+06	795059	22.8361	54.4203	22.7436	0.500463	F2
KsCSTR_11350	kustd1383	glutamine-fructose-6-phosphate aminotransferase [isomerizing], GN=glmS	67.4	6.8	OTHER	0	9.2423e+06	6.25499e+06	2.95171e+06	2.01267e+06	77330.3	154661	0	0	98.707	1.29299	0	0.993535	F18
KsCSTR_29140	kuste4622	antitoxin	10.5	9.82	OTHER	0	4.08894e+06	6.43747e+06	2.94571e+06	3.45199e+06	129849	259698	0	0	97.8435	2.1565	0	0.989217	F4
KsCSTR_13230	kuste2920	CRISPR-associated endonuclease Cas1 2, GN=cas1	39.5	8.44	OTHER	0	0	0	2.94164e+06	708421	0	0	0	0	100	0	0	1	F3
KsCSTR_47480		glyoxalase	16.2	5.47	OTHER	0	3.98131e+06	537840	2.93744e+06	2.14386e+06	985279	195931	6.58009e+06	1.88646e+06	43.7111	7.33081	48.9581	0.473765	F14
KsCSTR_41440	kustc1246	chemotaxis protein CheY, GN=cheY	13.5	5.03	OTHER	0	6.08377e+07	1.04483e+07	2.93256e+06	482400	9.41663e+06	1.07348e+07	5.38994e+07	1.13612e+07	8.4779	13.6116	77.9105	0.152837	F13
KsCSTR_45740	kustc0820	similar to hypothetical protein (universal stress response family)	13.7	5.52	OTHER	0	1.81189e+07	2.58471e+06	2.91955e+06	515122	3.87566e+06	475577	5.86073e+06	1.06352e+06	37.4891	24.883	37.6279	0.499306	F14
KsCSTR_49550	kustc0452	succinyl-CoA synthetase, beta subunit, GN=sucC	42.8	5.71	OTHER	0	1.9701e+06	3.94019e+06	2.89524e+06	3.36392e+06	1.91539e+06	561653	1.99435e+06	250910	59.6943	19.7459	20.5598	0.695672	F4
KsCSTR_17310	kuste3320	50S ribosomal subunit protein L19, GN=rplS	13.2	10.04	OTHER	0	1.05872e+08	1.00448e+07	2.88801e+06	2.00712e+06	2.95962e+06	535953	1.15703e+08	7.44499e+06	4.64167	2.37838	92.9799	0.0583086	F23
KsCSTR_47110	kustc0680	succinate dehydrogenase, flavoprotein subunit, GN=sdhA/dhsA	63.5	7.34	OTHER	0	1.044e+07	418200	2.8846e+06	219240	1.3001e+06	161757	730703	358540	73.9641	16.668	9.36797	0.82298	F18
KsCSTR_19720	kuste3487	hypothetical protein	23.3	5.16	OTHER	0	6.52574e+07	6.50122e+06	2.88111e+06	2.13635e+06	1.65286e+07	2.1101e+06	2.87576e+07	1.61609e+06	11.2877	32.3783	56.3339	0.274769	F17
KsCSTR_43180	kustc1070	aquaporin Z	26.4	9.82	OTHER	6	1.17476e+07	1.47777e+06	2.87707e+06	373900	75055.2	150110	0	0	98.7124	1.28757	0	0.993562	F3
KsCSTR_02600	-	putative sulfur carrier protein YrkI, GN=yrkI	8.5	4.67	OTHER	0	4.447e+07	5.47609e+06	2.85651e+06	1.37435e+06	3.23434e+06	456372	2.04661e+07	2.38772e+06	19.4232	10.9961	69.5807	0.249212	F23
KsCSTR_04710	kustd2026	hypothetical protein	15.6	7.03	OTHER	0	5.44042e+07	6.53464e+06	2.83767e+06	2.06941e+06	1.53199e+07	4.44499e+06	6.69628e+07	1.85463e+07	6.45233	17.4173	76.1304	0.15161	F19
KsCSTR_44520	kustc0978	thymidylate kinase	84.3	7.36	SP	1	1.79892e+07	8.88236e+06	2.81995e+06	2.10714e+06	9.67769e+06	2.02271e+06	1.31681e+07	1.96521e+06	19.7991	33.9739	46.227	0.36786	F17
KsCSTR_08980	kustd1612	hypothetical protein	23.2	6.04	OTHER	0	1.54277e+07	3.72166e+06	2.81664e+06	1.07831e+06	2.62496e+06	1.14401e+06	4.26637e+06	1.77913e+06	44.9777	20.9584	34.0639	0.554569	F18
KsCSTR_19710	kuste3486	glucose-1-phosphate thymidylyltransferase	46.8	7.99	OTHER	0	1.55698e+07	8.11221e+06	2.81144e+06	528866	6.8227e+06	1.54366e+06	1.18537e+06	866319	41.2508	50.053	8.69617	0.662773
KsCSTR_14070	kuste3001	DUF3786 domain-containing protein	29.5	6.58	OTHER	0	4.04291e+06	1.84831e+06	2.81069e+06	307778	75162.3	150325	106022	212044	96.8775	1.29533	1.82716	0.975252	F4
KsCSTR_08430	kustd1656	hypothetical protein	40.6	9.13	OTHER	0	4.04385e+06	2.83008e+06	2.80795e+06	264660	492663	88094.2	959444	139026	79.4552	6.97033	13.5745	0.829404
KsCSTR_36620	kuste2410	alanine racemase 2, GN=alr	41.5	7.87	OTHER	0	2.46635e+07	1.89012e+06	2.79023e+06	278626	6.57051e+06	1.12716e+06	5.61265e+06	570843	31.4151	36.9886	31.5963	0.499094	F13
KsCSTR_45580	kustc0834	NADH:ubiquinone oxidoreductase, membrane subunit H, GN=nuoH	37.3	8.98	OTHER	7	5.20843e+06	1.31831e+06	2.78824e+06	682155	94283.7	188567	0	0	98.3374	1.66263	0	0.991687
KsCSTR_36790	kuste2393	competence protein A	47.9	9.17	OTHER	1	4.55718e+07	7.71781e+07	2.77097e+06	1.18383e+06	0	0	38272.9	76545.8	99.3141	0	0.685867	0.993141
KsCSTR_07630	kustd1735	hypothetical protein	6.7	4.88	OTHER	0	1.63668e+07	3.24915e+06	2.77007e+06	1.93164e+06	1.64733e+06	209976	8.98105e+06	1.554e+06	34.265	10.1885	55.5465	0.393592	F22
KsCSTR_41490	kustc1241	signal transduction histidine kinase CheA	65.5	5.63	OTHER	0	2.12902e+07	4.39717e+06	2.76514e+06	1.12126e+06	1.0226e+06	160910	8.7636e+06	1.65512e+06	36.1067	6.67648	57.2168	0.39445	F13
KsCSTR_40530	kusta0073	putative histidine kinase	61.3	8.66	OTHER	2	5.52331e+06	3.04295e+06	2.74467e+06	747684	267352	353239	0	0	95.3558	4.64419	0	0.976779	F3
KsCSTR_20140	kuste3529	hypothetical protein	16.5	9.23	OTHER	0	3.0437e+07	2.80009e+06	2.70776e+06	1.0506e+06	3.5827e+06	282222	2.72817e+07	2.30259e+06	14.9271	9.87516	75.1978	0.198647	F23
KsCSTR_09090	kustd1601	putative RND multidrug efflux membrane fusion protein MexC, GN=MexC	43.9	7.4	OTHER	2	2.42458e+06	653929	2.70033e+06	208507	0	0	0	0	100	0	0	1	F3
KsCSTR_09240	kustd1587	hypothetical protein	13.3	6.09	OTHER	0	1.0019e+08	5.99376e+06	2.68278e+06	2.15789e+06	8.27362e+06	2.62832e+06	5.24776e+07	5.42881e+06	8.11528	12.5136	79.3711	0.143721	F3
KsCSTR_16930	kuste3281	FMN adenylyltransferase,Riboflavin kinase	36	8.53	OTHER	0	1.08834e+07	2.08516e+06	2.6676e+06	513451	875802	141629	1.29535e+06	224278	71.0758	11.6675	17.2567	0.769096	F12
KsCSTR_07790	kustd1721	formate/nitrite transporter, GN=focA	32.7	8.73	OTHER	6	3.09156e+06	388519	2.63981e+06	1.30603e+06	268494	183371	0	0	95.1606	4.83937	0	0.975803
KsCSTR_46580	kustc0732	putative inner membrane subunit of an electron transport system, GN=rsxA/ydgL/rnfA	22.5	7.08	OTHER	6	4.53554e+06	1.51638e+06	2.63586e+06	766863	0	0	2.32972e+06	2.48964e+06	69.3515	0	30.6485	0.693515
KsCSTR_32230	kuste4242	hypothetical protein	25.4	6.52	OTHER	0	3.85175e+07	3.38009e+06	2.59548e+06	504051	1.06221e+07	1.03675e+06	2.73039e+07	2.30665e+06	12.0392	24.6356	63.3252	0.24357	F18
KsCSTR_31220	-	hypothetical protein	14.2	4.83	OTHER	0	2.33136e+08	2.92282e+07	2.58835e+06	1.19525e+06	1.3707e+07	2.5435e+06	2.31896e+08	8.94443e+06	2.06424	5.46575	92.47	0.0479712	F13
KsCSTR_01800	kustc0278	succinate dehydrogenase iron-sulfur subunit, GN=sdhB	27.3	7.93	OTHER	0	8.12458e+06	374765	2.58229e+06	320015	791461	262265	403092	147882	81.2152	12.4461	6.33879	0.874382
KsCSTR_07530	kustd1746	similar to cofactor modifying protein	38.4	9.39	OTHER	0	2.892e+06	3.34324e+06	2.5771e+06	746069	0	0	0	0	100	0	0	1	F3
KsCSTR_10290	kustd1484	putative bc1 protein (putative UQ:cyt c oxidpoeductase)	32.4	8.78	OTHER	5	331814	663628	2.55646e+06	368332	0	0	0	0	100	0	0	1
KsCSTR_27560	kuste2802	holo-[acyl-carrier-protein] synthase, GN=acpS	15	8.79	OTHER	0	3.59991e+06	6.08876e+06	2.5471e+06	1.76796e+06	121116	140288	0	0	97.6777	2.32231	0	0.988388
KsCSTR_06720	kustd1825	strongly similar to RND multidrug efflux membrane fusion protein MexE, GN=MexE	44.6	5.25	LIPO	1	1.77694e+07	6.19042e+06	2.52768e+06	741252	1.07611e+06	818138	0	0	82.4493	17.5507	0	0.912247	F12
KsCSTR_04670	kustd2030	2-amino-4-hydroxy-6-hydroxymethyldihydropteridine pyrophosphokinase	20.3	6.34	OTHER	0	8.0938e+06	5.85701e+06	2.516e+06	2.96685e+06	107490	214980	8.65306e+06	2.38084e+06	36.4834	0.779335	62.7372	0.368731	F4
KsCSTR_18110	kuste3398	uridine phosphorylase, GN=udp	28.2	6.4	OTHER	0	1.699e+07	2.8315e+06	2.50896e+06	514667	7.50217e+06	909525	919822	187176	37.3359	55.8201	6.84396	0.65246	F3
KsCSTR_24460	kuste3953	hypothetical protein	13.8	9.66	OTHER	0	7.3453e+06	1.44893e+06	2.49843e+06	392238	1.47448e+06	170738	52179.1	104358	76.5976	22.6025	0.799863	0.878989
KsCSTR_11660	kustd1354	hypothetical protein	13.8	7.25	OTHER	0	7.8882e+06	1.36038e+06	2.45066e+06	551632	154815	309631	2.53263e+06	407362	64.5865	2.04006	33.3734	0.656065	F10
KsCSTR_08150	kustd1684	chemotaxis protein CheY, GN=cheY	14.3	6.79	OTHER	0	5.92845e+07	8.4757e+06	2.42452e+06	756985	6.66349e+06	1.31294e+06	4.96382e+07	4.50204e+06	7.92965	10.8968	81.1735	0.133781	F22
KsCSTR_13440	kuste2940	protease HtpX homolog, GN=htpX	30.2	9.63	OTHER	4	1.26169e+07	9.92894e+06	2.42113e+06	1.62301e+06	0	0	0	0	100	0	0	1	F3
KsCSTR_10320	kustd1481	cytochrome b6, GN=petB	31.7	9.95	OTHER	4	7.93322e+06	1.61551e+06	2.41179e+06	520681	0	0	0	0	100	0	0	1
KsCSTR_16640	kuste3251	hypothetical protein	103.9	6.55	LIPO	0	1.12962e+07	2.65436e+06	2.40185e+06	717675	3.23746e+06	344994	5.78307e+06	1.0477e+06	34.7484	23.4187	41.8328	0.464578
KsCSTR_01160		hypothetical protein	30.6	5.54	OTHER	0	4.59886e+07	7.8895e+06	2.39658e+06	847380	1.01833e+07	2.36456e+06	1.13752e+07	827079	18.1892	38.6439	43.1669	0.375112
KsCSTR_23000	kuste3807	CRISPR system Cms endoribonuclease Csm3, GN=csm	29.9	6.09	OTHER	0	2.03001e+07	4.04315e+06	2.35514e+06	1.43796e+06	7.23767e+06	1.13069e+06	1.28927e+06	1.41204e+06	35.5836	54.6767	9.73974	0.629219	F4
KsCSTR_49610	kustc0446	purine nucleoside phosphorylase	34.3	8.84	OTHER	0	1.15075e+07	1.91658e+06	2.35468e+06	1.45265e+06	622073	208404	0	0	88.332	11.668	0	0.94166	F14
KsCSTR_35660	kuste2500	small heat shock protein C2, GN=hspC	20	6.71	OTHER	0	1.23517e+07	2.36486e+06	2.34836e+06	1.66176e+06	3.69186e+06	1.17612e+06	0	0	55.9894	44.0106	0	0.779947	F9
KsCSTR_22610	kuste3770	putative nitrogen regulatory bacterial protein IIA, GN=ptsN	17.1	5.63	OTHER	0	5.08591e+07	1.97808e+07	2.33047e+06	1.24087e+06	4.45451e+06	608099	2.74035e+07	1.73348e+06	12.7631	12.1978	75.0391	0.18862	F22
KsCSTR_47860	-	hypothetical protein	10.4	4.94	OTHER	0	2.96071e+07	6.94058e+06	2.29126e+06	197526	1.44197e+07	2.91748e+06	5.73994e+06	333865	18.5211	58.2798	23.1991	0.47661
KsCSTR_23290	kuste3833	octaprenyl-diphosphate synthase	36.5	5.3	OTHER	0	2.71835e+07	4.92886e+06	2.2395e+06	427681	1.12122e+07	698654	1.96365e+07	2.00091e+06	12.6784	31.7376	55.5839	0.285472	F14
KsCSTR_32960	kuste4171	DNA recombination protein RmuC	62	6.6	OTHER	1	5.67968e+06	4.14869e+06	2.19469e+06	1.47705e+06	193314	155181	0	0	95.7816	4.21836	0	0.978908	F3
KsCSTR_30960	kuste4363	hypothetical protein	11.1	6.81	OTHER	0	3.22263e+08	3.4933e+07	2.19116e+06	869316	1.87263e+07	4.34985e+06	1.46887e+08	1.49295e+07	2.57791	11.0158	86.4063	0.0808581	F18
KsCSTR_10830	kustd1433	acetoacetate metabolism regulatory protein AtoC, GN=atoC	52.6	5.83	OTHER	0	1.19123e+07	2.05797e+07	2.19083e+06	2.49172e+06	1.15204e+06	2.30409e+06	388195	320176	73.9908	19.4539	6.55525	0.837178	F11
KsCSTR_35890	kuste2479	putative copper oxidase and hydroxylamine oxidoreductase (Fusion protein), GN=hao	96.3	6.4	SP	1	1.97352e+06	3.94704e+06	2.1898e+06	732927	0	0	0	0	100	0	0	1	F18
KsCSTR_01070	kustc0342	superfamily II DNA/RNA helicases, SNF2 family	128.6	6.54	OTHER	0	2.01871e+07	1.95687e+06	2.18685e+06	600539	7.97841e+06	857723	192141	384283	34.8662	63.6021	1.53171	0.666672	F12
KsCSTR_08750	kustd1633	glucose-1-phosphate thymidylyltransferase, GN=rmlA/som/rfbA	33	6.57	OTHER	0	1.00858e+07	2.34042e+06	2.18156e+06	158207	4.58396e+06	438182	1.67535e+06	230065	41.0745	43.1536	15.7718	0.626514	F15
KsCSTR_49440	kustc0462	hypothetical protein	48.7	4.84	OTHER	0	1.46203e+07	3.75152e+06	2.17931e+06	1.35115e+06	2.6085e+06	496110	5.203e+06	965263	35.8141	21.4336	42.7522	0.46531	F21
KsCSTR_36080	kuste2462	galactose-1-phosphate uridylyltransferase	39.5	6.95	OTHER	0	1.98058e+07	7.44356e+06	2.15388e+06	814629	1.07207e+07	1.6054e+06	8.97017e+06	599058	17.95	44.6721	37.3779	0.402861	F17
KsCSTR_48640	kustc0543	exported protein	19.3	8.1	SP	1	3.68584e+07	3.32325e+06	2.14786e+06	1.16885e+06	4.22159e+06	1.19079e+06	3.57946e+07	3.55122e+06	9.69428	9.52698	80.7787	0.144578	F3
KsCSTR_02640	kustd2222	hypothetical protein	25.7	8.06	OTHER	1	4.03651e+07	4.45654e+06	2.1308e+06	184818	8.59895e+06	1.62361e+06	2.63824e+07	4.11381e+06	10.8595	21.9121	67.2284	0.218156	F10
KsCSTR_22170	kuste3733	putative transcriptional accessory protein	80.2	5.59	OTHER	0	2.52158e+07	4.7046e+06	2.12869e+06	3.30037e+06	4.34246e+06	689225	5.72421e+06	569315	29.7219	30.3159	39.9622	0.448798	F15
KsCSTR_15800	kuste3180	2-C-methyl-D-erythritol 2,4-cyclodiphosphate synthase, GN=ispF	17.3	6.28	OTHER	0	3.29444e+07	1.05133e+07	2.12103e+06	1.48694e+06	9.38431e+06	2.03165e+06	1.64786e+07	2.95706e+06	14.0909	31.1719	54.7372	0.296768	F19
KsCSTR_06120	kustd1886	putative formylglycine-generating enzyme	31.1	5.54	SP	1	4.38244e+06	707512	2.11596e+06	861424	1.39638e+06	1.32034e+06	2.13915e+06	250261	54.4827	17.9773	27.5399	0.634714	F17
KsCSTR_48810	kustc0518	hypothetical protein	70.3	7.03	OTHER	0	6.92344e+06	2.53245e+06	2.09537e+06	1.93981e+06	976700	527507	162146	110954	78.6316	18.326	3.04237	0.877946	F13
KsCSTR_42940	kustc1091	putative type-2 restriction enzyme CfrBI	44.6	5.49	OTHER	0	6.07821e+06	2.11225e+06	2.09028e+06	1.13386e+06	0	0	0	0	100	0	0	1	F13
KsCSTR_47190	kustc0674	hypothetical protein	20.4	5.11	OTHER	1	6.54928e+06	1.48013e+06	2.08316e+06	47802.9	0	0	0	0	100	0	0	1	F17
KsCSTR_02440	kuste4215	hypothetical protein	64.1	9.14	OTHER	0	4.87017e+06	4.87706e+06	2.08219e+06	1.25082e+06	0	0	0	0	100	0	0	1	F4
KsCSTR_01740	kuste4215	hypothetical protein	64.1	9.1	OTHER	0	4.87017e+06	4.87706e+06	2.08219e+06	1.25082e+06	0	0	0	0	100	0	0	1	F4
KsCSTR_26960	kuste2744	hypothetical protein	32.9	9.32	OTHER	0	4.87017e+06	4.87706e+06	2.08219e+06	1.25082e+06	0	0	0	0	100	0	0	1	F4
KsCSTR_12430	kuste4215	hypothetical protein	64.2	9.1	OTHER	0	4.87017e+06	4.87706e+06	2.08219e+06	1.25082e+06	0	0	0	0	100	0	0	1	F4
KsCSTR_15520	kustd1658	hypothetical protein	64.1	9.1	OTHER	0	4.87017e+06	4.87706e+06	2.08219e+06	1.25082e+06	0	0	0	0	100	0	0	1	F4
KsCSTR_08410	kustd1658	hypothetical protein	64.1	9.1	OTHER	0	4.87017e+06	4.87706e+06	2.08219e+06	1.25082e+06	0	0	0	0	100	0	0	1	F4
KsCSTR_40080	kustd1658	hypothetical protein	64.1	9.1	OTHER	0	4.87017e+06	4.87706e+06	2.08219e+06	1.25082e+06	0	0	0	0	100	0	0	1	F4
KsCSTR_32500	kuste3916	hypothetical protein	64.2	9.1	OTHER	0	4.87017e+06	4.87706e+06	2.08219e+06	1.25082e+06	0	0	0	0	100	0	0	1	F4
KsCSTR_40150	-	hypothetical protein	39.6	8.72	OTHER	0	4.87017e+06	4.87706e+06	2.08219e+06	1.25082e+06	0	0	0	0	100	0	0	1	F4
KsCSTR_27040	kuste2752	hypothetical protein	64.1	9	OTHER	0	4.87017e+06	4.87706e+06	2.08219e+06	1.25082e+06	0	0	0	0	100	0	0	1	F4
KsCSTR_44280	kuste3916	hypothetical protein	64.2	9.14	OTHER	0	4.87017e+06	4.87706e+06	2.08219e+06	1.25082e+06	0	0	0	0	100	0	0	1	F4
KsCSTR_44010	kustc0922	hypothetical protein	64.1	9.14	OTHER	0	4.87017e+06	4.87706e+06	2.08219e+06	1.25082e+06	0	0	0	0	100	0	0	1	F4
KsCSTR_34580	kuste2752	hypothetical protein	64.1	9	OTHER	0	4.87017e+06	4.87706e+06	2.08219e+06	1.25082e+06	0	0	0	0	100	0	0	1	F4
KsCSTR_18020	kuste3916	hypothetical protein	64.2	9.1	OTHER	0	4.87017e+06	4.87706e+06	2.08219e+06	1.25082e+06	0	0	0	0	100	0	0	1	F4
KsCSTR_22110	kuste3727	DNA polymerase III subunits gamma and tau	62.5	5.63	OTHER	0	1.80407e+07	7.42832e+06	2.081e+06	806442	0	0	8.19134e+06	2.23675e+06	33.6913	0	66.3087	0.336913	F19
KsCSTR_07500	kustd1749	putative hydroxyacylglutathione hydrolase, GN=gloB	23.6	6.84	OTHER	0	4.7232e+07	2.11561e+07	2.07105e+06	1.2651e+06	8.34441e+06	6.91541e+06	2.43507e+07	2.49928e+06	11.2443	22.6521	66.1036	0.225704	F22
KsCSTR_08270	kustd1672	aminomethyltransferase, GN=gcvT	41.6	7.53	OTHER	0	2.83697e+07	1.95621e+07	2.05477e+06	1.54313e+06	6.74741e+06	688584	1.14054e+07	2.68222e+06	18.4596	30.3085	51.2319	0.336139	F20
KsCSTR_15290	kuste3126	ferric uptake regulation protein FUR	17.6	7.08	OTHER	0	4.39303e+06	1.56657e+06	2.05458e+06	1.13432e+06	1.22467e+06	87505.6	244649	165534	73.6609	21.9535	4.38559	0.846377	F3
KsCSTR_06800	kustd1817	hypothetical protein	20.5	6.58	SP	0	4.77451e+07	1.97715e+06	2.05285e+06	682493	4.73628e+06	771230	2.89372e+07	4.68794e+06	10.8677	12.5368	76.5956	0.17136	F2
KsCSTR_32050	kuste4259	strongly similar to DNA translocase cell division ATPase ftsK, GN=ftsK	83.2	8.1	OTHER	5	2.93928e+06	2.26621e+06	2.04504e+06	2.2964e+06	304607	259343	457746	554247	84.2892	6.27742	9.43335	0.874279	F15
KsCSTR_07130	kustd1786	hypothetical membrane protein	63.3	8.92	OTHER	11	5.40124e+06	2.88365e+06	2.04206e+06	506382	93645.5	118229	73957.3	87517.3	96.058	2.20253	1.73947	0.971593	F16
KsCSTR_44470	kustc0972	methyltransferase	60.9	5.63	OTHER	0	1.24641e+07	3.44859e+06	2.03042e+06	2.35148e+06	1.75658e+06	707175	1.45021e+06	1.06777e+06	55.8757	24.1699	19.9544	0.679607	F3
KsCSTR_05200	kustd1977	hypothetical protein	22.4	5.44	OTHER	0	0	0	2.02751e+06	509624	0	0	0	0	100	0	0	1	n.d.
KsCSTR_06450	kustd1851	nucleoside triphosphate pyrophosphohydrolase/pyrophosphatase MazG, GN=mazG	32.9	5.68	OTHER	0	7.1619e+06	1.3674e+06	2.01752e+06	623821	660085	261313	1.22321e+06	265443	68.1787	11.1532	20.6681	0.737553	F16
KsCSTR_27920	kuste2837	hypothetical protein; probable integral membrane efflux protein	39.6	9.36	OTHER	9	6.3968e+06	1.55857e+06	2.00989e+06	263562	0	0	0	0	100	0	0	1
KsCSTR_33990	kuste4079	similar to Putative Sulfur Deprivation Response Regulator	65.7	9.35	OTHER	10	1.53916e+06	3.07833e+06	1.99611e+06	255763	416497	480937	0	0	90.5529	9.44714	0	0.952764
KsCSTR_24140	kuste3927	DNA-directed RNA polymerase III 31 kDa polypeptide	9.9	4.25	OTHER	0	5.39658e+07	8.87026e+06	1.98159e+06	3.96317e+06	3.4136e+07	3.02197e+06	2.49392e+07	6.78338e+06	6.28692	54.1511	39.5619	0.333625	F10
KsCSTR_16910	kuste3279	nicotinate phosphoribosyltransferase pncB2, GN=pncB	51	7.2	OTHER	0	1.41947e+07	4.7634e+06	1.9768e+06	1.48959e+06	8.87273e+06	1.42341e+06	1.89958e+06	659574	26.8479	60.2525	12.8996	0.569742	F2
KsCSTR_33520	kuste4123	glycine betaine transporter OpuD	72.5	7.31	OTHER	12	5.45242e+06	3.64687e+06	1.9721e+06	1.35874e+06	0	0	122504	245009	96.9876	0	3.01238	0.969876
KsCSTR_32010	kuste4264	sporulation initiation inhibitor protein Soj, GN=soj	29.3	6.55	OTHER	0	9.8526e+06	2.73058e+06	1.96602e+06	492470	0	0	2.45206e+06	355815	61.5911	0	38.4089	0.615911	F17
KsCSTR_45700	kustc0823	NADH:ubiquinone oxidoreductase, subunit B, GN=nuoB	17	8.18	OTHER	0	1.19974e+06	2.39948e+06	1.96588e+06	315325	0	0	0	0	100	0	0	1
KsCSTR_18670		hypothetical protein	45.6	5.31	OTHER	0	3.49626e+06	6.99252e+06	1.95296e+06	1.32652e+06	1.7165e+06	383498	3.0246e+06	295295	45.1707	19.8507	34.9785	0.550961	F17
KsCSTR_43070	kustc1079	hypothetical protein	35.1	8.6	OTHER	1	7.20766e+07	9.4553e+06	1.95005e+06	1.35151e+06	1.40529e+06	976447	2.80125e+07	4.59969e+06	11.7057	4.21782	84.0764	0.138147	F3
KsCSTR_47670		GDP-L-fucose synthase, GN=fcl	35.4	8.16	OTHER	0	3.37412e+07	2.38641e+06	1.93622e+06	1.37941e+06	1.40483e+07	3.35704e+06	1.53067e+07	812157	11.6543	42.2793	46.0664	0.32794	F18
KsCSTR_27370	kuste2784	cobalt-precorrin-4 C(11)-methyltransferase, GN=cbiF	26.8	8.05	OTHER	0	8.89147e+06	1.64144e+06	1.93015e+06	481792	1.82303e+06	375637	2.541e+06	323901	46.9375	22.1664	30.8961	0.580207	F14
KsCSTR_31710	kuste4293	hypothetical protein	21.9	8.72	OTHER	0	5.24523e+06	6.61027e+06	1.91832e+06	1.30115e+06	979475	183724	0	0	79.6625	20.3375	0	0.898313	F7
KsCSTR_15390	kuste3136	eukaryotic translation initiation factor 4B	10.8	5.03	LIPO	0	1.35771e+07	1.26954e+06	1.91182e+06	666835	143344	174925	3.24979e+06	218846	52.9827	1.98625	45.0311	0.539758
KsCSTR_04460	kustd2050	FMN-binding protein	13.4	8.81	OTHER	0	4.79823e+07	8.35642e+06	1.8918e+06	463091	8.04025e+06	1.61623e+06	3.54982e+07	4.27991e+06	7.99542	16.9905	75.0141	0.164907	F22
KsCSTR_40780	kusta0048	acetate-CoA ligase [ADP-forming] I subunit beta, GN=acdBI	26.8	6.15	OTHER	0	3.02039e+07	2.69358e+06	1.89008e+06	132738	4.18022e+06	540048	8.13712e+06	1.77084e+06	23.4829	25.9681	50.5489	0.36467
KsCSTR_32170	kuste4248	hypothetical protein	20.7	5.55	OTHER	0	2.70118e+06	521692	1.86616e+06	484706	554363	286674	1.51767e+06	506876	64.3022	9.5508	26.147	0.690776	F21
KsCSTR_08240	kustd1675	lipid A export ATP-binding/permease protein MsbA	70.8	9.2	OTHER	4	5.42516e+06	3.88394e+06	1.86001e+06	160186	237428	278417	50008.9	100018	92.8275	5.92465	1.24789	0.957898	F18
KsCSTR_19040	kuste3426	calcium binding protein	16.3	4.64	OTHER	0	2.74504e+08	2.48973e+07	1.85671e+06	429427	3.196e+07	5.78463e+06	2.12341e+08	1.37091e+07	1.49726	12.8863	85.6164	0.0794044	F21
KsCSTR_13930	kuste2985	methionine aminopeptidase, GN=map	29.3	6.11	OTHER	0	1.0906e+08	1.25011e+07	1.85551e+06	2.07646e+06	1.73719e+07	2.06716e+06	7.80249e+07	7.26739e+06	3.74442	17.5283	78.7273	0.125086	F21
KsCSTR_00880	kustc0361	DinB family protein	23.4	8.16	OTHER	0	5.32408e+07	1.10504e+06	1.8464e+06	490045	1.55765e+07	1.90172e+06	3.07563e+07	1.38973e+06	7.38182	31.1371	61.4811	0.229503	F14
KsCSTR_43380	kustc1051	class I SAM-dependent methyltransferase	23.6	5.9	OTHER	0	6.88475e+06	3.13837e+06	1.80789e+06	188287	1.08696e+06	730771	2.80553e+06	1.35408e+06	48.1573	14.4768	37.3659	0.553957	F21
KsCSTR_48300	kustc0569	DNA-processing protein A, GN=dprA	40	7.49	OTHER	0	963565	1.14359e+06	1.79244e+06	2.07936e+06	16302.3	32604.6	0	0	99.5473	0.452694	0	0.997737	F3
KsCSTR_09410	kustd1571	exported protein	65.8	5.48	SP	1	5.88432e+06	2.55329e+06	1.79161e+06	231621	248785	33832.9	0	0	93.5077	6.49228	0	0.967539
KsCSTR_11530	kustd1366	dihydropteroate synthase, GN=sul	32	7.83	OTHER	0	1.36975e+07	2.37859e+06	1.79148e+06	502744	4.91384e+06	791246	5.34025e+06	600709	25.8939	35.5122	38.5939	0.4365	F14
KsCSTR_37790	kuste2297	hypothetical protein	29.7	7.91	OTHER	1	3.38436e+07	5.11493e+06	1.77879e+06	437446	1.36631e+07	3.63188e+06	7.86033e+06	1.23092e+06	14.1844	54.4759	31.3397	0.414223
KsCSTR_43840	kustc1009	ammonium transporter	55.4	6.24	SP	12	2.60203e+06	1.80759e+06	1.75692e+06	571036	0	0	0	0	100	0	0	1
KsCSTR_08830	kustd1624	putative protein involved in methylthiolation of isopentenylated A37 derivatives in tRNA, GN=miaB	56.7	8.35	OTHER	0	5.33653e+06	621839	1.73215e+06	51595.2	234202	158183	388739	94252.8	84.7589	5.73007	9.51101	0.87624	F3
KsCSTR_45360	kustc0855	putative sensor histidine kinase/response regulator protein NtrY, GN=ntrY	93.2	8.81	OTHER	2	5.75094e+06	5.60207e+06	1.72343e+06	1.46679e+06	2.32669e+06	2.79558e+06	0	0	59.701	40.299	0	0.798505	F16
KsCSTR_35540	kuste2512	prephenate dehydrogenase	31.4	7.88	OTHER	0	9.30831e+07	7.70853e+06	1.72118e+06	1.19117e+06	2.60269e+07	1.67529e+06	5.69538e+07	5.72769e+06	3.98316	30.1157	65.9011	0.19041	F18
KsCSTR_34670	kuste2601	hypothetical protein	33.5	9.26	OTHER	0	5.08619e+06	1.74375e+06	1.71768e+06	351449	0	0	0	0	100	0	0	1
KsCSTR_02320	kustc1058	hypothetical protein	18.9	9.22	OTHER	0	1.62649e+07	2.70081e+07	1.71241e+06	2.48082e+06	890034	651816	1.88007e+06	500592	55.2843	14.3671	30.3486	0.624679	F21
KsCSTR_46930	kustc0700	glucosyl-3-phosphoglycerate/mannosyl-3-phosphoglycerate phosphatase, GN=gpgP	30.2	8.47	OTHER	0	2.12692e+07	8.65766e+06	1.69899e+06	659539	5.81399e+06	988673	1.07646e+07	927646	17.0098	29.104	53.8862	0.315618	F9
KsCSTR_27260	kuste2774	hemX protein, negative effector of steady-state concentration of glutamyl-tRNA reductase	34	9.61	OTHER	7	0	0	1.6941e+06	327682	186052	220591	0	0	94.7946	5.20535	0	0.973973	n.d.
KsCSTR_02900	kustd2196	indole-3-glycerol phosphate synthase, GN=trpC	28.8	6.81	OTHER	0	7.82251e+07	7.20646e+06	1.69353e+06	1.71953e+06	1.03762e+07	2.03143e+06	6.23778e+07	4.84314e+06	4.44841	13.6276	81.924	0.112622	F21
KsCSTR_18970	kuste3420	putative histidine kinase	124.1	5.99	OTHER	0	2.57804e+06	1.78282e+06	1.69148e+06	531882	0	0	0	0	100	0	0	1	F20
KsCSTR_02010	kustc0258	hypothetical protein	30	7.47	OTHER	0	8.65587e+06	1.90026e+06	1.66447e+06	1.28376e+06	3.5885e+06	948973	0	0	48.1238	51.8762	0	0.740619
KsCSTR_23600	kuste3867	V-type ATP synthase beta chain, GN=atpB	48.5	5.82	OTHER	0	1.60809e+07	2.64767e+06	1.66234e+06	999504	4.16888e+06	953548	1.04232e+07	861434	18.5563	23.2681	58.1756	0.301904	F3
KsCSTR_02740	kustd2212	biotin-protein ligase / Biotin operon repressor	30.5	9.28	OTHER	0	0	0	1.62917e+06	3.25833e+06	0	0	0	0	100	0	0	1	n.d.
KsCSTR_07940	kustd1706	putative universal stress protein UspA, GN=uspA	48.6	7.49	OTHER	0	1.89405e+06	254863	1.61569e+06	931263	96478.9	123002	52503.8	105008	95.5927	2.85409	1.5532	0.970198	F3
KsCSTR_07740	kustd1726	hypothetical dynamin like protein	68.8	5.47	OTHER	0	6.27876e+06	1.2997e+06	1.60848e+06	345617	911199	334063	2.09965e+06	576961	51.6548	14.6311	33.714	0.589704	F15
KsCSTR_11640	kustd1356	survival protein SurA precursor (Peptidyl-prolyl cis-trans isomerase SurA)	39	6.34	LIPO	1	2.06395e+06	4.12791e+06	1.60057e+06	1.30757e+06	0	0	1.20348e+06	198922	72.6769	0	27.3231	0.726769
KsCSTR_32210	kuste4244	putative H+-driven flagellar motor component MotB, GN=motB	26.5	5.2	OTHER	1	8.20619e+06	4.37676e+06	1.57111e+06	1.34086e+06	0	0	2.9406e+06	551488	51.6573	0	48.3427	0.516573
KsCSTR_45590	kustc0833	hypothetical protein	10.3	7.09	OTHER	0	3.34958e+07	7.45353e+06	1.56384e+06	1.82475e+06	6.0068e+06	1.77139e+06	2.97408e+07	1.77072e+06	8.0454	15.4515	76.5031	0.157711	F21
KsCSTR_44850	kustc0903	cyclic pyranopterin monophosphate synthase, GN=moaC	17.3	7.9	OTHER	0	2.38364e+06	1.80416e+06	1.54939e+06	587559	1.05414e+06	334851	0	0	74.6168	25.3832	0	0.873084
KsCSTR_24720	kuste3978	hypothetical protein	70.3	6.58	OTHER	0	9.873e+06	1.34676e+06	1.54771e+06	401031	1.20308e+06	134516	593945	177142	63.2694	24.5906	12.14	0.755647	F13
KsCSTR_35400	kuste2526	flagellar protein FliL	21	8.72	OTHER	1	4.39674e+07	6.03969e+06	1.54393e+06	957628	2.38198e+06	1.26044e+06	3.21598e+07	3.93424e+06	8.20594	6.33006	85.464	0.11371	F17
KsCSTR_48630		hypothetical protein	45	5.22	OTHER	1	1.29648e+07	2.25655e+06	1.53901e+06	536951	1.37915e+06	167050	2.7648e+06	730209	42.6203	19.0966	38.2831	0.521686
KsCSTR_34720	kuste2596	transport permease protein	32.8	9.89	OTHER	6	5.70092e+06	1.30078e+06	1.53827e+06	605986	137416	91841.4	98704	114963	92.8722	4.1482	2.97959	0.949463	F3
KsCSTR_39740	kustb0129	putative glycosyl transferase family 1	43.6	8.37	OTHER	0	1.09338e+07	4.64977e+06	1.5321e+06	1.24143e+06	86279.1	172558	164451	113036	92.4364	2.60274	4.9609	0.937377	F3
KsCSTR_36000	kuste2470	putative UDP-galactopyranose mutase	54.1	8.1	OTHER	0	1.84148e+06	1.24538e+06	1.53125e+06	23433.6	0	0	0	0	100	0	0	1
KsCSTR_28620	kustc0372	acetoacetate metabolism regulatory protein AtoC, GN=atoC	52.8	7.33	OTHER	0	4.68459e+06	3.32317e+06	1.52813e+06	809372	191789	383578	0	0	94.0953	5.90474	0	0.970476
KsCSTR_37070	-	hypothetical protein	7.3	4.81	OTHER	0	1.34479e+08	3.15397e+07	1.50329e+06	132630	1.02847e+07	2.57947e+06	1.12795e+08	1.14995e+07	2.38454	8.15682	89.4586	0.0646295	F24
KsCSTR_25350		putative type I restriction enzymeP M protein	98.4	7.37	OTHER	0	3.70901e+07	3.54688e+06	1.49187e+06	226195	7.43669e+06	1.95048e+06	6.52568e+06	1.81655e+06	17.6072	43.8844	38.5084	0.395494	F3
KsCSTR_14810	kuste3076	hypothetical protein	36.2	8.35	OTHER	0	1.40394e+07	2.07604e+06	1.48477e+06	199718	2.04426e+06	633439	6.95166e+06	225104	24.8176	17.0847	58.0977	0.3336	F2
KsCSTR_07520	kustd1747	putative glucosyl-transferase, GN=WaaE	31.2	9.29	OTHER	1	727201	1.4544e+06	1.4828e+06	1.17831e+06	0	0	0	0	100	0	0	1
KsCSTR_39560	kustb0148	eukaryotic translation initiation factor 3 110 kDa subunit	20	6.09	LIPO	0	2.37078e+07	1.76434e+06	1.4821e+06	991639	136080	272159	4.79586e+06	919217	37.5398	1.72337	60.7368	0.384015	F17
KsCSTR_34730	kuste2595	putative short chain oxidoreductase or oxoacyl carrier reductase, GN=fabG	26.3	9.01	OTHER	0	284422	331499	1.4785e+06	254801	0	0	0	0	100	0	0	1	F3
KsCSTR_01930	kustc0265	DNA polymerase I, GN=polA	100.2	7.44	OTHER	0	1.38025e+07	5.75691e+06	1.44186e+06	509128	9.12553e+06	489408	3.0009e+06	649304	19.2118	60.7957	19.9925	0.496097	F4
KsCSTR_01870	kustc0271	hypothetical protein	15.7	8.97	OTHER	0	2.01062e+07	2.2545e+06	1.43822e+06	246957	1.64337e+06	477184	1.92533e+07	3.55849e+06	12.0996	6.9127	80.9877	0.155559	F18
KsCSTR_10010	kustd1511	phosphate-specific transport system accessory protein, GN=phoU	25.4	5.47	OTHER	0	6.49771e+07	4.44261e+06	1.43761e+06	736874	1.39099e+07	2.04724e+06	2.93032e+07	3.65099e+06	6.23852	30.1809	63.5806	0.21329	F16
KsCSTR_28030		hypothetical protein	47	8.69	OTHER	0	2.01436e+06	1.46409e+06	1.43203e+06	214030	0	0	0	0	100	0	0	1	F3
KsCSTR_41060	kusta0020	MEMO1 family protein	38.8	6.8	SP	1	1.05729e+08	1.65607e+06	1.42684e+06	1.04085e+06	2.67514e+07	3.38589e+06	7.92936e+07	5.64715e+06	2.6205	24.5654	72.8141	0.149032	F20
KsCSTR_08280	kustd1671	glycine cleavage complex lipoylprotein, GN=gcvH/gcv	14.6	5.1	OTHER	0	9.44625e+07	6.11877e+06	1.41657e+06	961056	9.54132e+06	1.65884e+06	4.64316e+07	3.11883e+06	4.81776	16.2251	78.9572	0.129303	F22
KsCSTR_07480	kustd1751	dihydrofolate synthase	51.3	7.27	OTHER	0	0	0	1.41618e+06	985765	0	0	0	0	100	0	0	1	F19
KsCSTR_46230	kustc0773	similar to O-linked GlcNAc transferase	62.3	5.76	OTHER	1	3.82797e+06	3.23045e+06	1.41165e+06	1.01487e+06	1.1099e+06	112931	1.14913e+06	202577	55.5512	21.8384	22.6103	0.664705
KsCSTR_09360	kustd1575	diaminopimelate epimerase, GN=dapF	30.7	6.27	OTHER	0	8.61081e+06	1.2816e+06	1.40425e+06	470235	2.27196e+06	649135	8.1665e+06	1.25773e+06	21.2011	17.1508	61.6481	0.297765	F17
KsCSTR_17590	kuste3347	ubiquinone/menaquinone biosynthesis C-methyltransferase UbiE	41.6	6.73	OTHER	0	3.8992e+06	516771	1.39569e+06	136319	287845	204093	818774	164677	71.6106	7.38443	21.005	0.753028	F3
KsCSTR_34750	kuste2593	dTDP-4-dehydrorhamnose 3,5-epimerase, GN=rmlC	21.4	6.21	OTHER	0	1.81441e+07	7.93531e+06	1.38844e+06	939643	4.13773e+06	2.76301e+06	1.01688e+07	677676	16.2548	24.2207	59.5245	0.283652	F3
KsCSTR_35650	kuste2501	putative first small heat shock protein, GN=Hsp	15.4	5.22	OTHER	0	1.99696e+07	5.72801e+06	1.3782e+06	529213	3.27733e+06	195372	2.39359e+07	6.12503e+06	9.19729	10.9355	79.8672	0.14665
KsCSTR_26480	kuste2703	hypothetical protein	38.5	8.41	OTHER	2	4.35429e+06	1.27432e+06	1.37386e+06	340912	0	0	0	0	100	0	0	1	F3
KsCSTR_07670	kustd1731	transcriptional repressor NrdR, GN=nrdR	18.5	9.19	OTHER	0	649436	767424	1.3703e+06	406504	0	0	0	0	100	0	0	1
KsCSTR_35610	kuste2505	phosphoesterase	25.4	6.43	OTHER	0	4.81048e+07	3.11955e+06	1.36827e+06	924008	5.92522e+06	877274	3.83271e+07	3.37958e+06	5.82379	12.6098	81.5664	0.121287	F22
KsCSTR_14970	kuste3094	YceI family protein, GN=yceI	20.4	5.87	OTHER	0	2.6609e+08	3.33467e+07	1.34447e+06	464549	2.70344e+07	5.18494e+06	2.73498e+08	3.95253e+07	0.886789	8.91572	90.1975	0.0534465	F21
KsCSTR_34060	kuste4074	hypothetical protein	27.4	9	OTHER	0	0	0	1.32962e+06	1.14418e+06	381628	447249	265600	531199	80.4254	11.5419	8.03273	0.861963	n.d.
KsCSTR_26410	kuste2696	strongly similar to cytochrome p450 hydroxylase MmcK, GN=MmcK	52.8	7.25	OTHER	0	4.79057e+07	9.42435e+06	1.31377e+06	1.55774e+06	2.70709e+07	4.25818e+06	3.73848e+07	2.77155e+06	3.91683	40.3542	55.7289	0.24094	F19
KsCSTR_47690		hypothetical protein	13	4.58	OTHER	0	5.38467e+07	1.80052e+06	1.31092e+06	279676	7.49422e+06	911781	4.54447e+07	8.38849e+06	4.71886	13.4883	81.7928	0.11463	F21
KsCSTR_42580	kustc1135	hypothetical protein	16.5	9.45	SP	1	7.24656e+07	4.46632e+06	1.31031e+06	1.69907e+06	5.82314e+06	1.90401e+06	4.69328e+07	2.04577e+07	4.73236	10.5155	84.7521	0.0999012	F22
KsCSTR_29130	kuste4623	PIN domain protein	16.6	8.98	OTHER	0	3.4614e+06	719850	1.29118e+06	326247	0	0	0	0	100	0	0	1
KsCSTR_05210	kustd1976	DNA-binding response regulator in two-component regulatory system with PhoR (or CreC), GN=phoB/phoRc/phoT	26.7	6.7	OTHER	0	1.22527e+06	651201	1.28622e+06	504922	0	0	0	0	100	0	0	1
KsCSTR_17280	kuste3317	signal recognition particle (SRP) component with 4.5S RNA (ffs), GN=ffh	49.8	8.91	OTHER	0	6.30211e+06	4.39285e+06	1.26412e+06	1.47539e+06	0	0	0	0	100	0	0	1	F3
KsCSTR_29700	kuste4567	putative desampylase	16	7.9	OTHER	0	1.22254e+07	2.1741e+06	1.26211e+06	318767	1.75953e+06	385689	4.55724e+06	166007	28.5514	19.9019	51.5467	0.385023	F22
KsCSTR_20330	kuste3548	hypothetical protein	41.6	5.03	OTHER	0	6.65601e+06	1.39698e+06	1.26146e+06	851598	339291	181760	1.98567e+06	447893	52.0417	6.99875	40.9595	0.555411
KsCSTR_26660	kuste2717	putative 2,4-dieonyl-CoA reductase, FMN-linked, GN=FadH	72.9	7.52	OTHER	0	2.36092e+06	1.57468e+06	1.25786e+06	278615	0	0	0	0	100	0	0	1
KsCSTR_48530	kustc0547	putative ribonuclease Z	29.9	8.5	OTHER	0	6.85337e+06	1.725e+06	1.25446e+06	890959	2.96481e+06	81891.8	779023	638721	40.125	47.4161	12.4589	0.638331
KsCSTR_47550		hypothetical protein	12.3	4.83	OTHER	0	1.58997e+07	3.68839e+06	1.24794e+06	408432	3.43766e+06	1.16941e+06	3.65068e+06	2.05483e+06	26.0415	35.8679	38.0906	0.439755	F15
KsCSTR_20150	kuste3530	hypothetical protein	38	6.04	OTHER	0	2.79396e+06	1.87088e+06	1.24053e+06	1.45439e+06	831523	992279	4.48231e+06	1.12746e+06	31.8294	10.6675	57.5031	0.371631	F11
KsCSTR_23220	kuste3827	putative thiol-disulfide oxidoreductase, GN=resA	18.8	5.17	SP	0	6.70329e+07	5.87036e+06	1.22357e+06	1.1087e+06	1.12883e+07	538373	3.9373e+07	4.77317e+06	4.60782	21.2552	74.1369	0.152354	F3
KsCSTR_48130	-	hypothetical protein	4.4	5.19	OTHER	0	1.6857e+07	2.57108e+06	1.21879e+06	172421	5.83326e+06	1.10716e+06	1.73256e+06	478093	24.3676	58.3128	17.3197	0.535239
KsCSTR_22550	-	hypothetical protein	36.3	4.96	OTHER	0	1.35012e+07	2.31976e+06	1.21382e+06	867353	2.70472e+06	1.1037e+06	1.88755e+07	1.23249e+06	10.1119	11.266	78.6221	0.157449	F18
KsCSTR_11300	kustd1388	malonyl-CoA-[acyl-carrier-protein] transacylase, GN=fabD/tpfA/tfpA	33.3	6.9	OTHER	0	4.6626e+06	3.59561e+06	1.20415e+06	1.39175e+06	0	0	0	0	100	0	0	1	F21
KsCSTR_45690	kustc0824	NADH:ubiquinone oxidoreductase, subunit C, GN=nuoC	19.5	6.34	OTHER	0	2.52728e+06	1.78547e+06	1.2003e+06	196915	0	0	0	0	100	0	0	1
KsCSTR_03970	kustd2094	putative multidrug resistance-like ATP-binding protein MdlB, GN=mdlB	76.4	8.46	OTHER	5	0	0	1.19627e+06	235096	0	0	0	0	100	0	0	1	n.d.
KsCSTR_07200	kustd1778	hydrogenase-4 component G	60.5	6.95	OTHER	0	1.90485e+06	3.8097e+06	1.19313e+06	988856	0	0	0	0	100	0	0	1	F2
KsCSTR_34520		hypothetical protein	47.3	8.56	OTHER	0	3.03112e+06	2.10433e+06	1.1924e+06	239803	0	0	0	0	100	0	0	1
KsCSTR_41890		hypothetical protein	40.8	8.75	OTHER	0	3.03112e+06	2.10433e+06	1.1924e+06	239803	0	0	0	0	100	0	0	1
KsCSTR_41170	kusta0009	formate transporter, GN=focA/ycaE	33	9	OTHER	6	1.07313e+07	1.40661e+06	1.18943e+06	877133	2.93997e+06	873870	0	0	44.7252	55.2748	0	0.723626
KsCSTR_12290	kustd1298	AB hydrolase superfamily protein YisY, GN=yisY	30.2	7.27	OTHER	0	4.40103e+07	6.96289e+06	1.1767e+06	300441	1.48764e+07	3.56241e+06	1.40182e+07	1.11851e+06	7.53136	47.6076	44.861	0.313352
KsCSTR_05390	kustd1957	putative bacterial haemoglobin	15.8	7.43	OTHER	0	3.29983e+07	3.44908e+06	1.17577e+06	121974	4.78678e+06	370751	1.91027e+07	2.95758e+06	8.96133	18.2416	72.7971	0.180821	F22
KsCSTR_32190	kuste4246	L,D-transpeptidase YkuD, GN=ykuD	35.6	9.16	SP	0	1.00531e+07	3.81614e+06	1.15749e+06	1.00404e+06	1.04109e+06	335336	1.49684e+07	1.98122e+06	12.6333	5.68145	81.6853	0.15474	F10
KsCSTR_06650	kustd1831	hypothetical protein	29.5	7.53	SP	1	2.32813e+06	2.91368e+06	1.14842e+06	1.06947e+06	0	0	0	0	100	0	0	1
KsCSTR_00980	kustc0351	2',3'-cyclic-nucleotide 2'-phosphodiesterase, GN=ymdB	29	7.56	OTHER	0	6.84522e+06	1.74184e+06	1.14399e+06	1.34509e+06	4.96726e+06	447292	4.87133e+06	780128	18.8675	40.9618	40.1707	0.393484	F2
KsCSTR_48580	kustc0528	MEMO1 family protein STK_20620	29.5	6.21	OTHER	0	3.51067e+07	4.6758e+06	1.14268e+06	999363	5.5127e+06	906887	2.63316e+07	5.00755e+06	6.69612	16.1522	77.1516	0.147722	F17
KsCSTR_36550	kuste2418	metal-dependent hydrolase	23.4	6.13	OTHER	0	4.17761e+07	9.1202e+06	1.1409e+06	120443	1.00673e+07	2.12139e+06	2.75546e+07	3.20274e+06	5.71828	25.2289	69.0528	0.183327	F16
KsCSTR_00100	kustc0435	hydroxyacylglutathione hydrolase (Glyoxalase II), GN=gloB	23	6	OTHER	0	4.5552e+07	4.17678e+06	1.13994e+06	979850	4.37683e+06	581867	2.21733e+07	1.07092e+06	7.90801	15.1815	76.9105	0.154988	F16
KsCSTR_15150	kuste3111	putative L(+)-tartrate dehydratase	20.5	6.57	OTHER	0	3.25594e+07	5.99569e+06	1.12511e+06	366407	3.7922e+06	758251	2.14889e+07	910386	8.1733	13.7741	78.0526	0.150604	F3
KsCSTR_34590	kuste2609	putative colanic acid biosynthesis glycosyltransferase WcaL	47	8.28	OTHER	0	0	0	1.12109e+06	1.3075e+06	0	0	0	0	100	0	0	1	n.d.
KsCSTR_26320	kuste2687	6-phosphogluconate dehydrogenase, NADP(+)-dependent, decarboxylating, GN=gndA	52.5	6.35	OTHER	0	1.30602e+07	2.13839e+06	1.11698e+06	768697	7.54762e+06	1.05498e+06	4.24091e+06	803355	15.9313	53.8251	30.2436	0.428438
KsCSTR_38240	kuste2254	hypothetical membrane protein	38.3	8.63	OTHER	8	2.30548e+06	637933	1.11598e+06	332690	0	0	0	0	100	0	0	1
KsCSTR_09400	kustd1572	Sua5 YciO YrdC YwlC family protein	23	6.21	OTHER	0	1.02352e+07	3.60648e+06	1.11154e+06	774426	1.18569e+06	481387	6.62761e+06	608267	22.1503	11.8139	66.0358	0.280572	F21
KsCSTR_26110	kuste2671	NADH:ubiquinone oxidoreductase, membrane subunit M, GN=nuoM/nuoA	60.7	9.04	OTHER	14	1.88157e+06	2.17672e+06	1.09944e+06	911322	156246	312492	0	0	93.3657	6.63428	0	0.966829
KsCSTR_29260	kuste4610	carbon monoxide dehydrogenase 1, GN=cooS	70.5	7.62	OTHER	0	0	0	1.09788e+06	264678	436047	664448	0	0	83.4316	16.5684	0	0.917158	F16
KsCSTR_38230	kuste2255	uncharacterized ABC transporter ATP-binding protein YknY, GN=yknY	24.7	8.13	OTHER	0	3.53738e+06	3.07577e+06	1.09308e+06	190537	0	0	189655	379310	92.0172	0	7.98277	0.920172	F3
KsCSTR_05620	kustd1934	hypothetical protein	31.9	4.97	SP	1	2.34348e+07	6.94535e+06	1.08361e+06	764258	2.35851e+06	1.00774e+06	2.05126e+07	2.47986e+06	8.65561	9.41962	81.9248	0.133654	F17
KsCSTR_28690		hypothetical protein	102.2	6.8	OTHER	0	1.26389e+06	852245	1.07007e+06	754095	166943	44848.3	357868	94020.6	80.3069	6.2644	13.4287	0.834391	F17
KsCSTR_42040	kustc1187	hypothetical membrane protein	28.2	9.42	SP	3	370136	740271	1.05188e+06	1.30488e+06	0	0	0	0	100	0	0	1
KsCSTR_32450	kuste4220	hypothetical protein	61.7	9.72	OTHER	0	1.39484e+06	605285	1.05169e+06	175332	60280.8	43382.2	80216.6	63693.9	93.7386	2.68646	3.57491	0.950819
KsCSTR_22630	kuste3772	putative flavocytochrome C fumarate reductase, GN=FR	44.2	9.04	OTHER	0	167875	335750	1.04987e+06	242544	9386.68	18773.4	23691.1	28439.7	98.4491	0.440108	1.11079	0.986692
KsCSTR_18160	kuste3403	hypothetical protein	24.4	7.01	OTHER	0	2.45428e+06	2.88026e+06	1.0366e+06	228482	1.22902e+06	424532	8.53526e+06	1.49342e+06	17.5138	10.3824	72.1038	0.22705	F23
KsCSTR_19030	kuste3425	exported protein	86.4	4.73	SP	0	7.17838e+06	8.14845e+06	1.03362e+06	733090	1.78171e+06	1.18915e+06	2.26034e+06	1.6093e+06	33.8378	29.1639	36.9983	0.484197
KsCSTR_04000	kustd2091	exported protein	89.4	4.5	SP	1	9.98362e+06	2.02153e+06	1.02427e+06	713697	3.17462e+06	767140	1.87834e+06	239498	28.8467	44.7034	26.4499	0.511984	F14
KsCSTR_40860	kusta0040	hypothetical protein	11	8.02	OTHER	0	9.35683e+07	1.15721e+07	996878	943332	8.13006e+06	1.54051e+06	9.1026e+07	9.82832e+06	1.97109	8.03764	89.9913	0.0598991	F21
KsCSTR_49180	kustc0488	DNA polymerase III delta prime subunit	40	7.37	OTHER	0	334880	389110	973894	216485	0	0	0	0	100	0	0	1	F15
KsCSTR_02250		putative N-acylneuraminate-9-phosphate synthase	39	8.73	OTHER	0	1.96668e+06	328730	970769	197367	0	0	0	0	100	0	0	1	F3
KsCSTR_27430	kuste2789	SpoVT / AbrB like domain protein	10.4	9.66	OTHER	0	3.40554e+06	658717	966143	89124.9	0	0	0	0	100	0	0	1
KsCSTR_27610	kuste2807	putative kinesin light chain KLC	32.4	6	SP	0	4.44082e+07	5.10291e+06	963588	673869	7.29987e+06	1.48098e+06	4.69929e+07	5.94574e+06	3.42792	12.9845	83.5876	0.0992016	F19
KsCSTR_15310	kuste3128	aspartyl/glutamyl-tRNA(Asn/Gln) amidotransferase subunit C, GN=gatC	11	5.24	OTHER	0	1.52537e+07	2.73698e+06	959591	1.06231e+06	1.40659e+07	1.07808e+06	4.11255e+06	658769	9.54927	69.9879	20.4628	0.445432	F14
KsCSTR_49450	kustc0461	hypothetical membrane protein	41.4	8.75	OTHER	8	402763	805525	949493	385447	0	0	0	0	100	0	0	1
KsCSTR_15400	kuste3137	hypothetical protein	40.4	6	OTHER	0	9.64435e+06	2.85632e+06	946423	757273	550027	85028	6.43324e+06	721360	21.3252	6.19672	72.4781	0.244235	F12
KsCSTR_24830	kuste3988	dihydroorotase, GN=pyrC	48.9	7.36	OTHER	0	1.00056e+07	1.16408e+06	944306	635372	1.37615e+06	212216	2.94317e+06	723674	30.4226	22.1676	47.4098	0.415064	F20
KsCSTR_26000	kuste2661	NADH:ubiquinone oxidoreductase, subunit B, GN=nuoB	24	8.88	OTHER	0	2.32042e+06	2.76715e+06	941995	639953	0	0	0	0	100	0	0	1
KsCSTR_28020		hypothetical protein	37.6	7.85	OTHER	0	7.15723e+06	1.4468e+06	941253	643771	5.06716e+06	302173	4.91316e+06	722256	15.869	42.7146	41.4164	0.372263	F12
KsCSTR_26930	kuste2741	putative cell surface glycoprotein (S-layer protein), GN=flu	116.3	4.79	SP	1	4.00463e+06	3.18161e+06	940521	1.21122e+06	4.31932e+06	1.28709e+06	0	0	30.3376	69.6624	0	0.651688	F2
KsCSTR_16650	kuste3252	spore coat polysaccharide biosynthesis protein SpsC, GN=spsC	43	6.37	OTHER	0	2.76872e+07	5.73481e+06	934152	1.8683e+06	1.62814e+07	1.49868e+06	2.65427e+07	2.39306e+06	4.18036	36.4298	59.3898	0.223953	F16
KsCSTR_29480	kuste4587	putative trehalose-6-phosphate phosphorylase, GN=trePP	92.3	5.83	OTHER	0	2.49955e+06	2.88661e+06	921121	716243	2.8105e+06	497555	385463	372475	36.5654	55.7838	7.65079	0.644573	F12
KsCSTR_02630	kustd2223	ATP-dependent DNA helicase PcrA, GN=pcrA	83.1	6.84	OTHER	0	4.34999e+06	6.04161e+06	898398	1.05268e+06	2.64142e+06	1.90274e+06	2.96824e+06	1.29596e+06	24.2598	35.6638	40.0764	0.420917	F3
KsCSTR_37640	kuste2313	hypothetical protein	9.3	5.45	OTHER	0	7.50867e+07	1.59609e+07	895645	1.15907e+06	7.59796e+06	1.4773e+06	3.46732e+07	6.37782e+06	4.06534	17.2436	78.6911	0.126871	F12
KsCSTR_41900	-	hypothetical protein	24.8	9.41	OTHER	0	1.83905e+06	3.6781e+06	889791	1.12751e+06	0	0	0	0	100	0	0	1	F4
KsCSTR_37410	kuste2335	nitrate/nitrite transporter	44.5	9.31	OTHER	12	0	0	889142	356877	0	0	0	0	100	0	0	1	n.d.
KsCSTR_47600		putative nucleic acid-binding protein, contains PIN domain	16.1	4.93	OTHER	0	3.0667e+07	5.07527e+06	887032	743909	6.19811e+06	1.12547e+06	2.35355e+07	4.4152e+06	5.63057	19.6717	74.6977	0.154664
KsCSTR_03120	kustd2174	putative diguanylate cyclase	96.8	6.05	OTHER	0	0	0	882056	115800	0	0	0	0	100	0	0	1	F3
KsCSTR_48250	kustc0572	F1 sector of membrane-bound ATP synthase, beta subunit, GN=atpD/papD/uncD/papB/unc	49.8	5.63	OTHER	0	1.86379e+07	6.63004e+06	877976	603862	1.99661e+06	668506	3.63627e+06	515358	23.7649	27.022	49.213	0.37276	F18
KsCSTR_42330	kustc1159	hypothetical protein	14.8	6.64	OTHER	0	6.88281e+06	1.49506e+06	876581	194045	922178	113881	1.88047e+06	506558	38.4819	20.2418	41.2763	0.486028	F20
KsCSTR_33530	kuste4122	sarcosine/dimethylglycine N-methyltransferase	33.1	5.69	OTHER	0	9.77981e+06	3.74928e+06	875435	660810	2.43238e+06	830036	1.24943e+07	207996	10.4984	14.5848	74.9169	0.177907	F20
KsCSTR_07090	kustd1789	DNA polymerase III subunit alpha, GN=dnaE	129.4	6.7	OTHER	0	9.92378e+06	2.83741e+06	866166	590964	2.33825e+06	369308	1.06686e+06	252148	33.7197	45.5139	20.7664	0.564766
KsCSTR_33620	kuste4112	putative type II secretion system protein F	44.2	9.63	OTHER	3	1.57807e+06	315681	864254	144240	0	0	0	0	100	0	0	1
KsCSTR_35830	kuste2485	exported protein	17.6	9.11	LIPO	1	7.22508e+06	404849	856211	175085	0	0	0	0	100	0	0	1
KsCSTR_31380	kuste4321	putative histidine kinase	61.9	8.69	OTHER	2	4.99749e+06	5.32638e+06	847862	755468	288855	41250.2	1.87885e+06	466556	43.8917	7.47667	48.6316	0.476301
KsCSTR_46100	kustc0786	orotate phosphoribosyltransferase, GN=pyrE	25.8	8.09	OTHER	0	1.43138e+08	2.77038e+07	843411	382300	2.92922e+07	4.05744e+06	7.39814e+07	7.21846e+06	1.6071	27.9078	70.4851	0.15561	F21
KsCSTR_17990	kuste3387	hypothetical protein	8.5	10.07	OTHER	0	2.77567e+07	5.88389e+06	818794	1.63759e+06	5.09085e+06	1.44144e+06	1.80731e+07	2.05311e+06	6.60276	20.5263	72.8709	0.168659
KsCSTR_01810	kustc0277	putative cytokinin riboside 5'-monophosphate phosphoribohydrolase	23.2	7.46	OTHER	1	4.30709e+06	529486	806345	964051	1.03687e+06	92583.8	5.91509e+06	701465	18.8296	12.1064	69.064	0.248828	F19
KsCSTR_37030	-	regulator of RpoS, GN=rssB	51.9	7.33	OTHER	0	2.49362e+06	1.77292e+06	804987	574032	0	0	0	0	100	0	0	1
KsCSTR_21390	kuste3648	hypothetical protein	21.8	6.2	SP	1	1.42135e+06	2.15223e+06	803901	1.6078e+06	2.0589e+06	262351	186828	151107	41.7228	53.429	4.84821	0.684373
KsCSTR_03060	kustd2180	exported protein	45.3	7.5	LIPO	1	8.58883e+06	1.1569e+06	791184	566738	1.67247e+06	328395	4.80111e+06	905249	19.6422	20.7607	59.5971	0.300226	F3
KsCSTR_08580		SOS-response repressor and protease LexA	7.6	9.52	OTHER	0	1.56562e+08	1.6352e+07	790158	172383	1.18122e+07	2.13186e+06	1.13183e+08	4.48172e+06	1.24852	9.33217	89.4193	0.059146	F24
KsCSTR_22520	kuste3763	chorismate dehydratase, GN=mqnA	31.8	8.27	OTHER	0	6.121e+06	456710	789911	528723	853590	148945	3.47093e+06	578599	26.757	14.457	58.786	0.339855	F21
KsCSTR_37760	kuste2300	general secretory pathway component, cryptic, GN=gspE/yheG	62.2	5.27	OTHER	0	6.48992e+06	1.58733e+06	786398	562747	355627	259353	2.52854e+06	696298	35.2885	7.97912	56.7324	0.392781	F4
KsCSTR_26680	-	Sec-independent protein translocase protein TatA, GN=tatA	7.9	9.52	OTHER	1	2.6391e+07	7.61529e+06	781257	522526	5.34248e+06	1.24211e+06	2.23934e+06	1.63429e+06	17.0873	58.4239	24.4888	0.462992	F4
KsCSTR_01620	kustc0295	6-phosphogluconolactonase, GN=pgl	27.4	7.05	OTHER	0	1.7858e+07	1.68474e+06	774374	278496	3.06219e+06	460699	2.15988e+07	3.6764e+06	5.90906	11.6834	82.4075	0.117508	F21
KsCSTR_41080	kusta0018	putative protein TGAM_1450	23.4	8.13	OTHER	0	2.00142e+07	7.69695e+06	755851	927231	2.81948e+06	401340	1.93353e+07	796285	6.38753	11.9134	81.6991	0.123442	F13
KsCSTR_11040	kustd1414	corrinoid adenosyltransferase, GN=cobO	19.7	8.81	OTHER	0	2.16464e+06	442378	751880	266597	0	0	199457	54596.6	88.2894	0	11.7106	0.882894	F3
KsCSTR_39410	kustb0163	putative Mg-protoporphyrin monomethylester cyclase, GN=bchE	54.2	7.8	OTHER	0	3.85878e+06	2.6067e+06	746876	866307	215920	162915	839034	251972	58.6082	8.47177	32.92	0.628441	F15
KsCSTR_16780	kuste3265	hypothetical protein	42.5	6.99	OTHER	0	4.59616e+06	270529	746389	70599.6	770585	119712	1.52392e+06	302859	39.4155	20.3466	40.2379	0.495888	F5
KsCSTR_02170		hypothetical protein	8.7	8.65	OTHER	0	9.1167e+06	3.26989e+06	739799	578996	7.60441e+06	1.28285e+06	2.74142e+06	469182	12.512	64.3056	23.1824	0.446648
KsCSTR_46660	kustc0725	hypothetical protein	29.3	9.07	OTHER	0	3.16158e+06	2.1812e+06	727505	140969	376809	675945	3.26276e+06	434534	28.56	7.39627	64.0438	0.322581	F15
KsCSTR_14620	kuste3056	hypothetical protein	43.6	6	OTHER	1	2.2477e+07	2.93918e+06	714945	493089	8.02011e+06	1.01047e+06	5.92551e+06	1.78731e+06	9.29979	52.1616	38.5386	0.353806	F21
KsCSTR_10710	kustd1445	component of RuvABC resolvasome, endonuclease, GN=ruvC	16.5	8.95	OTHER	0	1.84107e+06	436687	711300	231364	51499.9	59471	0	0	96.5064	3.49365	0	0.982532	F4
KsCSTR_10030	kustd1509	hypothetical protein	8.3	4.26	OTHER	0	1.06832e+07	3.50086e+06	709646	516614	846066	48357.6	1.40365e+07	599006	8.70629	5.18998	86.1037	0.113013	F20
KsCSTR_47030	kustc0687	methylated-DNA-protein-cysteine methyltransferase, GN=ogt	21.3	9.63	OTHER	0	0	0	707912	1.41582e+06	0	0	0	0	100	0	0	1	F2
KsCSTR_30070	kuste4531	very similar to histidine kinase	61.3	7.53	OTHER	2	1.45521e+06	783841	695819	109860	0	0	2.4137e+06	292048	36.5707	0	63.4293	0.365707	F2
KsCSTR_02220		hypothetical protein	25.7	7.24	OTHER	0	3.98211e+07	5.12375e+06	689758	156740	1.17082e+07	1.52317e+06	1.86244e+07	1.7084e+06	4.35011	36.9204	58.7295	0.228103	F4
KsCSTR_08160	kustd1683	putative CheC like chemotaxis protein, GN=cheC	24	4.55	OTHER	0	3.88112e+07	2.68122e+06	685667	793736	3.07816e+06	425610	1.79493e+07	4.32201e+06	6.12236	13.7425	80.1351	0.129936	F20
KsCSTR_23320	-	hypothetical protein	19.2	8.53	OTHER	0	6.83476e+06	3.27388e+06	683709	801687	410469	67730.9	9.27966e+06	3.02857e+06	12.3664	3.71211	83.9215	0.142224	F11
KsCSTR_12530	kustd1275	hypothetical protein with TPR domain	30.8	5.14	SP	0	1.7292e+07	1.28936e+06	676454	543176	2.51378e+06	540789	1.54392e+07	1.13649e+06	7.00774	13.0208	79.9715	0.135181	F19
KsCSTR_26310	kuste2686	transaldolase 2, GN=tal	42.7	6.33	OTHER	0	8.54079e+07	1.03985e+07	667446	843493	1.53294e+07	3.43758e+06	5.45199e+07	6.36523e+06	1.87526	21.5348	76.59	0.126427	F19
KsCSTR_19890	kuste3503	LSU m5C1962 methyltransferase RlmI	36.1	8.48	OTHER	0	5.41036e+06	734222	656144	757651	2.56406e+06	508450	165062	330124	32.471	63.4447	4.08427	0.641934
KsCSTR_20120	kuste3527	hypothetical protein	8.3	6.52	OTHER	0	1.07145e+07	865943	655680	794339	1.01783e+06	279589	7.0217e+06	914903	14.0239	10.8848	75.0913	0.194663	F24
KsCSTR_37400	kuste2336	hypothetical membrane protein	29.2	6.33	OTHER	6	940904	1.88181e+06	644981	438191	345743	691485	0	0	78.8628	21.1372	0	0.894314	F3
KsCSTR_39730	kustb0130	hypothetical protein	16.8	6.02	OTHER	0	3.22004e+06	2.73591e+06	637197	66596.4	974848	228559	3.09985e+06	766397	23.8245	18.2246	57.9509	0.329368	F13
KsCSTR_19180	kuste3440	c-type heme protein	17.2	6.55	OTHER	0	2.49732e+08	2.0215e+07	636779	750389	1.37546e+07	3.30742e+06	1.14402e+08	9.82321e+06	0.983969	10.627	88.389	0.0629747	F22
KsCSTR_34440	kuste4036	hypothetical protein	168.6	5.01	SP	1	3.19486e+07	1.03148e+07	630536	733439	1.10599e+07	1.30668e+06	1.35902e+07	6.88173e+06	4.86691	42.6838	52.4493	0.262088	F17
KsCSTR_05880	kustd1907	aminodeoxyfutalosine synthase, GN=mqnE	41.9	6.28	OTHER	0	4.1818e+06	7.11535e+06	624654	1.24931e+06	944032	318965	501887	280888	46.3526	35.0261	18.6213	0.638657	F16
KsCSTR_01310	kustc0326	hypothetical protein	9.9	8.53	OTHER	0	9.48908e+06	2.86114e+06	624092	771243	941831	278403	1.10429e+07	1.9619e+06	9.43245	7.11736	83.4502	0.129911
KsCSTR_13170	kuste2908	similar to AcrA family multidrug efflux protein	41.2	5.81	LIPO	0	3.06797e+06	2.12138e+06	619902	423885	0	0	423443	343423	74.5412	0	25.4588	0.745412	F3
KsCSTR_11390	kustd1379	GDP-L-fucose synthase, GN=fcl	37.2	8.09	OTHER	0	5.68534e+07	7.23663e+06	619646	520487	2.34394e+07	1.75076e+06	3.59745e+07	3.44339e+06	2.04324	38.645	59.3118	0.213657	F17
KsCSTR_13940	kuste2986	translation initiation factor IF-1, GN=infA/bypA	8.3	9.47	OTHER	0	7.40201e+07	4.86548e+06	610629	1.22126e+06	7.80499e+06	447269	8.76081e+07	1.07872e+07	1.26379	8.07683	90.6594	0.0530221	F24
KsCSTR_00390	kustc0403	hypothetical protein	10.6	8.12	OTHER	0	1.06771e+07	2.13541e+07	609243	711426	0	0	0	0	100	0	0	1	F3
KsCSTR_08620	kustd1646	ribulose-phosphate 3-epimerase, GN=rpe	25.2	6.7	OTHER	0	7.97425e+07	6.74449e+06	606854	826500	2.35251e+07	2.81577e+06	8.45062e+07	6.38796e+06	1.111	21.5343	77.3547	0.118781	F9
KsCSTR_15140	kuste3110	putative L(+)-tartrate dehydratase subunit alpha	30.8	7.08	OTHER	0	6.00061e+06	4.53669e+06	604612	538038	662498	575216	1.88091e+06	522818	32.2234	17.6542	50.1224	0.410505	F17
KsCSTR_02130		hypothetical protein	28.9	7.33	OTHER	0	3.74249e+07	9.81561e+06	602810	489793	1.31452e+07	3.46426e+06	1.4036e+07	1.12304e+06	4.24711	46.3075	49.4454	0.274008	F15
KsCSTR_15750	kuste3175	strongly similar to methionyl-tRNA synthetase (Mets), GN=metS	11.8	5.91	OTHER	0	3.64401e+08	3.25324e+07	596264	715876	4.54437e+07	6.56112e+06	2.8477e+08	1.50669e+07	0.359839	13.7124	85.9278	0.0721604	F21
KsCSTR_29710	kuste4566	cysteine synthase, GN=cysM	34.9	8.27	OTHER	0	6.8433e+06	2.91514e+06	591544	1.18309e+06	3.96718e+06	929708	6.0474e+06	738435	10.5655	35.4286	54.0059	0.282798
KsCSTR_14350	kuste3030	putative xanthine dehydrogenase, GN=xdhB	83.5	7.11	OTHER	0	1.95625e+06	2.35738e+06	591324	906736	1.52375e+06	530619	42550.1	85100.2	43.0218	55.4303	1.54787	0.70737	F12
KsCSTR_22130	kuste3729	recombination protein RecR, GN=recR	24	6.67	OTHER	0	0	0	587766	50973.6	0	0	0	0	100	0	0	1	n.d.
KsCSTR_33950	kuste4082	similar to periplasmic zinc binding protein	34.7	7.93	SP	1	3.18868e+07	5.13553e+06	582686	1.16537e+06	3.28562e+06	458292	1.72417e+07	322247	5.37219	15.1462	79.4816	0.129453	F10
KsCSTR_14280	kuste3023	thiamine-monophosphate kinase, GN=thiL	37.3	7.81	OTHER	1	584761	1.16952e+06	582309	673520	0	0	0	0	100	0	0	1
KsCSTR_39490	kustb0156	hypothetical protein	30.5	6.65	OTHER	1	1.37562e+07	1.26185e+06	575483	676957	2.95649e+06	990967	3.55812e+06	348631	15.0147	38.5684	46.4169	0.342989
KsCSTR_40700	kusta0056	flagellar protein FliS	11.6	6.07	OTHER	0	0	0	564845	419465	0	0	0	0	100	0	0	1	n.d.
KsCSTR_17820	kuste3369	putative guanine deaminase, GN=guaD	19.4	8.54	OTHER	0	8.62438e+06	313731	558178	649321	711738	827349	3.00564e+06	214995	23.0951	14.7244	62.1805	0.304573	F17
KsCSTR_31990	kuste4266	putative methylmalonyl-CoA epimerase	14.8	8.34	OTHER	0	2.06661e+08	2.36489e+07	551506	644193	2.68723e+07	5.37213e+06	1.02526e+08	5.69683e+06	0.845212	20.5916	78.5632	0.11141
KsCSTR_17770	-	putative outer membrane lipoprotein-sorting protein LolA, GN=lolA	27.7	7.65	SP	1	4.49404e+06	633820	543754	392873	1.00148e+06	164906	3.12583e+06	73670.5	20.8542	19.2046	59.9413	0.304564
KsCSTR_37210	-	hypothetical protein	9.2	9.01	OTHER	0	1.63215e+07	2.21696e+07	537343	1.07469e+06	3.81901e+06	1.00363e+06	1.01696e+07	2.20739e+06	7.13444	25.353	67.5126	0.198109	F13
KsCSTR_22300	kuste3746	hypothetical protein	7.7	7.59	OTHER	0	4.33896e+06	2.93771e+06	530815	615203	539961	125312	3.93521e+06	769205	19.1741	9.75221	71.0737	0.240502	F24
KsCSTR_08350	-	hypothetical protein	18.5	6.09	OTHER	0	1.83774e+06	3.67549e+06	528466	1.05693e+06	0	0	4.24114e+06	571612	19.9494	0	80.0506	0.199494	F14
KsCSTR_43010	kustc1084	twitching mobility protein, GN=pilT	41.5	6.64	OTHER	0	4.50346e+07	3.19473e+06	518027	473169	8.50786e+06	1.28308e+06	2.83138e+07	4.02521e+06	2.73671	22.4733	74.79	0.139733	F11
KsCSTR_09440	kustd1568	hypothetical protein	14.2	8.57	OTHER	0	3.36073e+07	6.94831e+06	517630	607453	4.46627e+06	812361	2.56079e+07	3.02849e+06	3.32779	14.3566	82.3156	0.105061	F22
KsCSTR_19310	kuste3452	putative glycerophosphodiester phosphodiesterase, GN=glpQ	66.8	8.63	SP	1	1.38552e+07	6.73948e+06	513732	691636	3.70012e+06	754723	3.85193e+06	1.2316e+06	11.9758	43.1274	44.8969	0.335395
KsCSTR_01000	kustc0349	exported protein	110.1	5.17	SP	1	858522	1.71704e+06	504380	619986	0	0	0	0	100	0	0	1
KsCSTR_28330	kustd2217	chaperone protein DnaJ, GN=dnaJ	41.2	8.87	OTHER	0	7.08063e+06	1.17762e+06	503971	336149	516606	92308.8	3.26409e+06	405091	21.0486	10.7882	68.1632	0.264427	F3
KsCSTR_23630	kuste3870	V-type ATP synthase subunit I	65.2	7.5	OTHER	7	0	0	493851	353648	0	0	0	0	100	0	0	1	n.d.
KsCSTR_35640	kuste2502	putative small heat shock protein, GN=hsp	15.9	5.39	OTHER	0	8.0728e+07	9.10238e+06	489029	332014	7.45018e+06	3.41545e+06	4.36875e+07	6.95153e+06	1.8767	14.2954	83.8279	0.0902443	F18
KsCSTR_00970	kustc0352	exonuclease VII, large subunit, GN=xseA	46	9.06	OTHER	0	3.54606e+06	2.20262e+06	485294	334131	2.93487e+06	1.15387e+06	293070	64734.8	23.1174	69.9023	6.9803	0.580685	F12
KsCSTR_20020	kuste3518	hypothetical protein	14.6	5.15	OTHER	0	3.87498e+07	1.5295e+06	476800	324760	1.42919e+07	2.71814e+06	1.54595e+07	1.26894e+06	3.10569	46.5458	50.3485	0.263786	F15
KsCSTR_05330	kustd1964	tRNA-guanine transglycosylase, GN=tgt	41.3	7.39	OTHER	0	1.08686e+07	2.17734e+06	467638	539983	6.57815e+06	1.08892e+06	1.45902e+06	511998	10.4239	73.315	16.2611	0.470814
KsCSTR_12550	kustd1273	magnesium transporter MgtE	50.8	5.57	OTHER	5	1.97997e+07	1.33485e+06	466720	933441	2.01492e+06	463810	2.55675e+06	253134	16.9559	36.6009	46.4432	0.352564	F13
KsCSTR_08970	kustd1613	hypothetical protein	12.8	5.54	OTHER	0	1.32942e+08	1.42363e+07	464272	536110	1.57589e+07	1.61962e+06	1.40709e+08	1.26871e+07	0.589941	10.0123	89.3978	0.0559608	F22
KsCSTR_07170	kustd1781	4-hydroxybenzoate polyprenyltransferase	32.1	9.66	OTHER	8	1.1556e+06	842104	459130	918261	0	0	0	0	100	0	0	1
KsCSTR_11550	kustd1365	hypothetical protein	21.2	8.87	LIPO	1	5.76152e+06	1.00496e+06	430083	860166	0	0	0	0	100	0	0	1	F3
KsCSTR_23090	kuste3814	hypothetical protein	8.6	5.29	OTHER	0	2.71254e+07	3.90778e+06	427106	529917	1.60445e+06	1.06982e+06	1.12865e+07	1.7076e+06	6.21463	11.6728	82.1125	0.12051	F5
KsCSTR_21270	kuste3637	putative two-component response regulator CheY, GN=cheY	16.2	9.25	OTHER	0	1.82623e+07	6.14838e+06	426439	533277	0	0	7.45247e+06	816080	10.269	0	89.731	0.10269	F13
KsCSTR_22650	kuste3775	putative ATP-dependent RNA helicase (RNA polymerase associated protein), GN=hepA	102.3	7.56	OTHER	0	2.64108e+07	2.75779e+07	422098	844195	857345	595381	0	0	49.6136	50.3864	0	0.748068
KsCSTR_27220	kuste2770	sulfur carrier protein ThiS adenylyltransferase, GN=thiF	37.4	7.77	OTHER	0	3.17165e+06	4.16414e+06	413152	826303	2.33333e+06	781581	1.17016e+06	166821	19.0841	53.8901	27.0258	0.460292
KsCSTR_39420	kustb0162	hypothetical protein	12.6	9.07	OTHER	0	1.33498e+07	3.02746e+06	413086	503541	2.0668e+06	223070	7.69192e+06	1.87628e+06	7.8052	19.526	72.6688	0.175682	F13
KsCSTR_13350	kuste2931	strongly similar to general secretory system type II protein, ATPase component, GN=gspE	63.8	7.24	OTHER	0	1.46109e+06	389922	411943	487770	0	0	0	0	100	0	0	1	F14
KsCSTR_13380	kuste2934	ADP-ribose pyrophosphatase	22.2	7.8	OTHER	0	1.04567e+07	2.51356e+06	410079	820158	778724	508857	5.15958e+06	3.03289e+06	12.1353	11.5222	76.3425	0.178964	F4
KsCSTR_45260	kustc0865	hypothetical protein	54.4	4.79	OTHER	0	4.12783e+06	828448	408420	471902	619594	422648	470759	173731	42.8294	32.4872	24.6833	0.59073
KsCSTR_40870	kusta0039	hypothetical protein	8.5	6.04	OTHER	0	6.78667e+07	1.06587e+07	407522	815044	2.24155e+06	1.6328e+06	3.9749e+07	8.6422e+06	1.90406	5.23658	92.8594	0.0452235	F24
KsCSTR_02270		N-acylneuraminate cytidylyltransferase	26.4	7.31	OTHER	0	554958	650809	401472	274279	0	0	492305	144179	61.9915	0	38.0085	0.619915
KsCSTR_10260	kustd1487	exported protein	46.1	6.23	SP	0	1.3914e+07	5.03488e+06	393406	786812	809011	1.39067e+06	663937	214587	34.8184	35.8007	29.3809	0.527188
KsCSTR_18760	kuste3907	hypothetical protein	72.3	8.76	OTHER	0	3.25541e+07	3.77244e+07	385929	460880	0	0	68631.9	137264	91.8343	0	8.16571	0.918343
KsCSTR_33120	kuste4284	hypothetical protein	72.3	8.76	OTHER	0	3.25541e+07	3.77244e+07	385929	460880	0	0	68631.9	137264	91.8343	0	8.16571	0.918343
KsCSTR_26210	kuste2679	hypothetical protein	8.2	8.91	OTHER	0	9.49058e+06	2.18173e+06	354547	709094	614975	163044	6.53488e+06	1.66755e+06	9.02275	7.82515	83.1521	0.129353	F24
KsCSTR_31360	kuste4323	putative DNA-binding response regulator in two-component system, GN=yfhA	52.1	8.68	OTHER	0	0	0	352134	425983	58056.1	116112	536525	253620	54.2225	4.46981	41.3077	0.564574	n.d.
KsCSTR_16310	kuste3222	hypothetical protein	9	9.61	OTHER	0	1.09139e+07	2.46488e+06	349385	404939	992423	308228	4.24091e+06	366740	11.7795	16.7297	71.4908	0.201443
KsCSTR_45390	kustc0852	3'(2'),5'-bisphosphate nucleotidase CysQ, GN=cysQ	34.3	6.62	OTHER	0	4.02046e+07	1.26465e+07	327377	451148	8.79715e+06	719305	5.16638e+07	3.44668e+06	1.07133	14.3942	84.5344	0.0826846	F13
KsCSTR_29740	kuste4563	siroheme synthase / Precorrin-2 oxidase	24	8.4	OTHER	0	6.32159e+06	996424	312532	625065	1.28315e+06	231948	3.61958e+06	229227	11.3077	23.2128	65.4796	0.22914	F2
KsCSTR_46750	kustc0715	DNA primase, GN=dnaG	68.7	9	OTHER	0	1.16789e+06	129603	309331	212325	0	0	0	0	100	0	0	1
KsCSTR_25190	kuste4018	phosphomethylpyrimidine kinase	29.1	8.47	OTHER	0	4.23774e+06	1.16414e+06	300677	355584	3.03968e+06	418177	1.7395e+06	265941	11.1765	56.4941	32.3295	0.394235	F17
KsCSTR_02050	kustc0256	hypothetical protein	15.6	5.59	OTHER	0	1.77382e+07	4.72229e+06	293399	351651	4.58656e+06	1.59907e+06	7.0735e+06	927178	4.79141	37.4509	57.7577	0.235169	F11
KsCSTR_06060	kustd1892	3-deoxy-manno-octulosonate cytidylyltransferase, GN=kdsB	28.7	5.94	OTHER	0	3.12104e+06	638468	291676	339003	457218	305572	1.53569e+06	1.02762e+06	22.6434	17.7474	59.6092	0.315171	F17
KsCSTR_03790	kustd2112	hypothetical protein	17.7	6.54	OTHER	0	9.86437e+06	4.20685e+06	284806	569611	4.23799e+06	440429	4.68425e+06	842548	6.00106	44.6487	49.3502	0.283254	F4
KsCSTR_07320	kustd1766	thiamine-phosphate synthase, GN=thiE	23.8	9.33	OTHER	0	5.1993e+06	466223	281567	563135	195566	138344	1.21445e+06	273493	28.5398	9.91135	61.5489	0.334955
KsCSTR_19330	-	hypothetical protein	7.8	10.07	OTHER	0	0	0	280937	561874	2.10388e+06	323535	63244.8	126490	20.589	77.0935	2.31751	0.591357	n.d.
KsCSTR_46730	kustc0717	RNA polymerase sigma factor SigA, GN=sigA	64.3	8.6	OTHER	0	3.70437e+06	4.34531e+06	276635	553269	0	0	1.79672e+06	300109	23.5435	0	76.4565	0.235435	F3
KsCSTR_41120	kusta0014	dipeptide epimerase, GN=tfdD	37.6	6.54	OTHER	0	2.61403e+06	1.78385e+06	272519	545038	722129	94831.7	907288	295233	25.0655	33.2096	41.7248	0.416703	F13
KsCSTR_09040	kustd1606	hypothetical protein	13.3	8.47	OTHER	0	7.09088e+07	1.54925e+07	271429	542859	5.11915e+06	756152	4.49781e+07	2.16447e+06	1.07199	10.1089	88.8191	0.0612643	F23
KsCSTR_23430	kuste3848	putative flavoprotein, GN=wrbA	21.8	6.28	OTHER	0	3.53898e+07	3.26974e+06	268704	537407	1.66515e+07	2.59584e+06	9.57975e+06	1.25993e+06	2.0076	62.2052	35.7872	0.331102	F13
KsCSTR_02240		putative methionyl-tRNA formyltransferase	33.2	6.99	OTHER	0	2.70947e+06	3.1932e+06	259501	519001	1.04846e+06	728972	1.33484e+06	1.54136e+06	17.8824	36.125	45.9926	0.359449	F17
KsCSTR_37080	kuste2367	RNA polymerase sigma factor RpoD	57.3	9.33	OTHER	0	0	0	237773	475546	0	0	0	0	100	0	0	1	F3
KsCSTR_05900	kustd1905	ribonuclease Z	28.5	6.44	OTHER	0	3.86771e+06	1.04254e+06	234464	271690	630809	421785	1.21244e+06	874716	20.2808	27.2821	52.4371	0.339219	F12
KsCSTR_45570	kustc0835	NADH:ubiquinone oxidoreductase, subunit I, GN=nuoI	15.7	7.43	OTHER	0	650091	1.30018e+06	229935	459869	0	0	0	0	100	0	0	1	F3
KsCSTR_47470		hypothetical protein	36.9	6.84	OTHER	0	2.06733e+06	4.13466e+06	226060	452121	0	0	230642	461283	66.2194	0	33.7806	0.662194	F6
KsCSTR_17810	kuste3368	cytosine deaminase	16.1	5.05	OTHER	0	1.41828e+08	9.42616e+06	220649	257240	1.64727e+07	5.13781e+06	9.45756e+07	5.35645e+06	0.39582	14.7751	84.829	0.0778339	F20
KsCSTR_43080	kustc1078	hypothetical protein	9.1	10.49	OTHER	0	5.32967e+06	1.06593e+07	215214	430428	0	0	1.80512e+06	170601	19.2537	0	80.7463	0.192537	F24
KsCSTR_03010	kustd2185	thymidylate kinase, GN=tmk	25.6	7.97	OTHER	0	6.82863e+07	6.74581e+06	201992	403985	1.59645e+07	1.47387e+06	4.84749e+07	2.43824e+06	0.623016	24.6201	74.7569	0.129331	F18
KsCSTR_06980	kustd1800	branched-chain amino acid aminotransferase	31.5	7.46	OTHER	0	7.27063e+06	2.38663e+06	201585	403169	3.03931e+06	757840	4.57747e+06	1.07821e+06	5.02707	37.8969	57.076	0.239755	F18
KsCSTR_40990	kusta0027	peptidyl-tRNA hydrolase, GN=pth	20.7	7.71	OTHER	0	9.57891e+06	1.42222e+06	201395	402790	686083	792231	6.45302e+06	784990	5.34071	9.09696	85.5623	0.0988919	F3
KsCSTR_11760	kustd1345	hypothetical protein	31.2	7.34	OTHER	0	3.01887e+06	2.03961e+06	186492	218407	673392	66864.5	2.48786e+06	243125	10.5535	19.0534	70.3932	0.200802	F13
KsCSTR_17520	kuste3340	acyl carrier protein	9.3	5.48	OTHER	0	9.18499e+06	847887	185552	371104	1.91331e+06	327044	3.10053e+06	312779	6.89151	35.5308	57.5777	0.246569	F14
KsCSTR_33900	kuste4087	hypothetical protein	6.7	9.29	OTHER	0	4.73515e+06	3.31796e+06	184489	368979	1.26274e+06	461900	3.45594e+06	319996	7.25243	24.8196	67.9279	0.196623	F21
KsCSTR_41700	kustc1220	putative cytochrome c like protein, GN=ccpA	19.4	8.1	SP	0	1.39686e+07	1.54388e+06	180219	360439	3.45534e+06	141781	1.26306e+07	853786	2.1916	21.0098	76.7986	0.126965	F13
KsCSTR_15340	kuste3131	hypothetical protein	10.3	5.41	OTHER	0	8.30224e+07	8.82405e+06	177418	354837	4.00259e+06	1.14848e+06	4.4491e+07	4.80828e+06	0.726403	8.1939	91.0797	0.0482335	F23
KsCSTR_10470	kustd1467	hypothetical protein	26.2	8.24	OTHER	1	0	0	161846	323692	0	0	1.40045e+06	194366	18.7741	0	81.2259	0.187741	n.d.
KsCSTR_42320	kustc1160	hypothetical protein	11.6	4.83	OTHER	0	1.44298e+07	2.98798e+06	159567	319134	1.15292e+06	229911	3.76684e+06	1.36366e+06	6.09162	22.007	71.9014	0.170951	F21
KsCSTR_05690	kustd1926	peptidyl-prolyl cis-trans isomerase	15.6	4.84	OTHER	0	1.06405e+07	1.43317e+07	158651	317302	0	0	6.19051e+06	3.25136e+06	4.8757	0	95.1243	0.048757	F5
KsCSTR_20300	kuste3544	flagellar assembly factor FliW, GN=fliW	17	4.79	OTHER	0	7.22747e+06	1.91409e+06	155296	310593	630392	117221	5.71519e+06	1.26737e+06	4.66624	9.47079	85.863	0.0940164	F12
KsCSTR_46280	kustc0768	divalent-cation tolerance protein CutA, GN=cutA	12.6	5.03	OTHER	0	2.31817e+07	3.5874e+06	147733	295465	4.72777e+06	411806	1.38342e+07	2.81902e+06	1.56684	25.0711	73.362	0.141024	F10
KsCSTR_40510	kusta0075	putative UDP-glucose 4-epimerase	34.8	7.91	OTHER	0	252948	505897	146487	292973	0	0	100304	108341	74.4954	0	25.5046	0.744954	F13
KsCSTR_36170	kuste2453	strongly similar to exoribonuclease YhaM, GN=yhaM	35.3	7.11	OTHER	0	1.72459e+07	7.23449e+06	145850	291699	1.94015e+07	1.10298e+06	856025	1.02155e+06	1.41951	94.4148	4.16572	0.486269
KsCSTR_33480	kuste4127	hypothetical protein	21.3	6.54	OTHER	0	5.18985e+06	435353	138905	277810	842067	224079	849033	659189	14.1098	42.7682	43.122	0.354939	F19
KsCSTR_49090	kustc0494	protein-L-isoaspartate O-methyltransferase, GN=pcm	31.1	5.58	OTHER	0	2.44264e+07	1.59022e+07	134721	269442	1.32171e+07	1.86639e+06	2.19536e+07	2.29398e+06	0.760274	37.2941	61.9457	0.194073	F17
KsCSTR_17440	kuste3332	hypothetical protein	38.5	9.42	OTHER	0	7.94378e+06	3.12744e+06	115916	231833	1.19631e+06	189545	760888	543945	10.5906	54.6503	34.7591	0.379158
KsCSTR_00660	kustc0382	glutamate formimidoyltransferase	37	7.81	OTHER	0	5.69229e+06	1.9021e+06	109252	218505	847033	327671	7.66061e+06	959473	2.50402	9.70683	87.7891	0.0735744	F20
KsCSTR_29250	kuste4611	3-phosphoshikimate 1-carboxyvinyltransferase, GN=aroA	46.2	8.47	OTHER	0	0	0	106676	213351	113601	227201	2.41163e+06	698044	7.79059	4.14816	88.0613	0.0986467	F20
KsCSTR_24550	kuste3962	hypothetical protein	26	6.61	OTHER	0	5.92814e+06	4.07233e+06	103058	206115	242273	326100	2.22721e+06	1.07953e+06	7.70351	9.0549	83.2416	0.12231	F13
KsCSTR_03070	kustd2179	hypothetical protein	26.1	9.23	OTHER	1	2.08538e+06	2.6581e+06	102162	204323	405838	287788	3.26392e+06	290655	5.2741	10.4757	84.2502	0.10512
KsCSTR_43320	kustc1057	hypothetical protein	11.4	8.78	OTHER	0	4.00358e+06	1.38933e+06	95131.1	190262	127830	151052	1.17167e+06	276282	12.7713	8.58056	78.6481	0.170616
KsCSTR_05550	kustd1941	hypothetical protein	11.4	9.28	OTHER	0	2.09226e+06	2.16811e+06	90775.3	181551	172025	29853.4	1.59854e+06	352038	9.3002	8.81224	81.8876	0.137063
KsCSTR_01490	kustc0308	hypothetical protein	39.6	6.57	OTHER	0	621429	1.24286e+06	76235.7	152471	415701	277422	2.38353e+06	876191	5.16554	14.0834	80.751	0.122073	F20
KsCSTR_01320	kustc0325	hypothetical protein	25.7	6.57	OTHER	0	1.09009e+06	1.27063e+06	9082.21	18164.4	205377	285179	7.51528e+06	3.37839e+06	0.234718	2.65385	97.1114	0.0156164	F21
KsCSTR_22530	kuste3764	hypothetical protein	27.1	8.12	SP	1	1.20529e+08	1.06886e+07	0	0	2.94227e+07	4.32697e+06	1.07168e+08	1.0242e+07	0	21.5408	78.4592	0.107704	F19
KsCSTR_04430	kustd2053	molybdenum ABC transporter, periplasmic molybdenum-binding protein ModA (TC 3.A.1.8.1)	31.9	7.36	OTHER	1	1.1024e+07	9.02386e+06	0	0	1.63112e+07	3.0963e+06	2.73287e+07	2.74668e+06	0	37.3768	62.6232	0.186884	F15
KsCSTR_03200	kustd2167	hypothetical protein	19	4.79	OTHER	0	1.98449e+08	1.47333e+07	0	0	1.46488e+07	1.61439e+06	1.11069e+08	1.07729e+07	0	11.6521	88.3479	0.0582605	F21
KsCSTR_28040	kuste2845	pantothenate synthetase, GN=panC	32.2	6.25	OTHER	0	4.20489e+07	3.95567e+06	0	0	1.22241e+07	1.23162e+06	2.59742e+07	1.52191e+06	0	32.0017	67.9983	0.160008	F17
KsCSTR_32390	kuste4226	hypothetical protein	8.4	5.71	OTHER	0	4.51696e+07	1.04834e+07	0	0	9.87475e+06	1.55326e+06	2.90317e+07	3.20199e+06	0	25.3808	74.6192	0.126904
KsCSTR_11030	kustd1415	flavin-dependent thymidylate synthase, GN=thyX	27.6	7.9	OTHER	0	5.29572e+06	1.8758e+06	0	0	9.78746e+06	1.7157e+06	871647	604738	0	91.8225	8.17748	0.459113	F16
KsCSTR_03900	kustd2101	hypothetical protein	8.1	5.01	OTHER	0	1.84752e+07	5.9414e+06	0	0	9.07863e+06	3.04768e+06	8.24851e+06	2.29454e+06	0	52.3954	47.6046	0.261977	F3
KsCSTR_19320	-	hypothetical protein	74.6	5.08	OTHER	1	896085	1.79217e+06	0	0	8.80796e+06	1.44257e+07	6.48703e+06	1.33906e+06	0	57.5872	42.4128	0.287936
KsCSTR_14700	kuste3064	hypothetical protein	18.7	8.54	OTHER	0	3.4242e+07	4.23144e+06	0	0	8.69215e+06	1.24244e+06	9.77945e+06	1.42753e+06	0	47.0568	52.9432	0.235284
KsCSTR_24200	kuste3933	endonuclease III, GN=nth	25.7	9.09	OTHER	0	6.74232e+06	3.82607e+06	0	0	8.47204e+06	1.08422e+06	1.44347e+06	198534	0	85.4423	14.5577	0.427211	F4
KsCSTR_44260	kustc0948	transaldolase 2, GN=tal	41.9	5.69	OTHER	0	2.86478e+07	5.49397e+06	0	0	8.28382e+06	915337	3.37415e+07	4.23212e+06	0	19.7115	80.2885	0.0985574	F12
KsCSTR_11410	kustd1377	hypothetical protein	20.7	7.25	SP	1	8.3421e+07	9.50869e+06	0	0	6.33837e+06	1.66741e+06	7.80087e+07	1.2951e+07	0	7.51463	92.4854	0.0375731	F13
KsCSTR_23880	-	hypothetical protein	12.1	9.7	OTHER	0	1.22378e+07	1.90189e+06	0	0	5.97175e+06	646208	5.89873e+06	511483	0	50.3076	49.6924	0.251538
KsCSTR_12010	kustd1322	hypothetical protein	12.3	5.83	OTHER	0	0	0	0	0	5.43588e+06	1.31861e+06	1.57972e+06	605100	0	77.4828	22.5172	0.387414	F19
KsCSTR_21600	kuste3672	strongly similar to rhodanese sulfur transferase and phage shock protein pspE, GN=pspE	12.6	8.81	SP	0	6.0337e+07	1.26126e+06	0	0	5.33977e+06	1.35545e+06	3.58494e+07	5.75842e+06	0	12.964	87.036	0.06482	F15
KsCSTR_49540	kustc0453	succinyl-CoA synthetase, NAD(P)-binding, alpha subunit, GN=sucD	30.4	7.14	OTHER	0	1.31102e+06	2.62204e+06	0	0	5.33888e+06	1.19385e+06	3.47199e+06	545038	0	60.5943	39.4057	0.302971	F16
KsCSTR_12060	kustd1317	hypothetical protein	28	8.48	OTHER	1	3.83006e+07	1.07667e+07	0	0	5.29128e+06	1.08336e+06	6.69595e+07	2.0803e+06	0	7.32349	92.6765	0.0366175	F21
KsCSTR_20030	kuste3519	hypothetical protein	8.4	5.22	OTHER	0	1.53725e+07	5.62223e+06	0	0	5.28178e+06	836712	2.71415e+06	465510	0	66.0559	33.9441	0.330279	F13
KsCSTR_03720	kustd2118	hypothetical protein	33.9	9.09	OTHER	0	3.20538e+06	1.32933e+06	0	0	5.21161e+06	923140	40008.7	80017.5	0	99.2382	0.761836	0.496191
KsCSTR_22160	kuste3732	silmilar to D-aminoacylase, GN=dan	58.2	5.92	OTHER	0	1.86974e+07	8.28283e+06	0	0	4.77386e+06	1.19476e+06	5.55333e+06	1.90941e+06	0	46.2261	53.7739	0.23113	F3
KsCSTR_30610	-	hypothetical protein	27.6	6.99	OTHER	0	9.68132e+06	2.0873e+06	0	0	4.58107e+06	905367	7.13269e+06	1.14458e+06	0	39.1084	60.8916	0.195542	F13
KsCSTR_44420	kustc0967	putative thioredoxin-like protein, GN=tlpA	18.3	7.23	SP	1	2.70455e+07	7.44917e+06	0	0	4.56064e+06	1.13394e+06	2.46534e+07	1.81969e+06	0	15.6112	84.3888	0.0780558	F3
KsCSTR_43510	kustc1038	hypothetical protein	8.9	4.65	OTHER	0	5.204e+06	1.50104e+06	0	0	4.49103e+06	318556	1.17837e+07	1.54858e+06	0	27.5951	72.4049	0.137976
KsCSTR_25150	kuste4015	ferredoxin	5.8	3.84	OTHER	0	4.82654e+07	8.36781e+06	0	0	4.43731e+06	321154	5.46362e+07	1.82987e+07	0	7.51151	92.4885	0.0375575	F22
KsCSTR_17840	kuste3371	N-(5'-phosphoribosyl)anthranilate isomerase, GN=trpF	22.1	7.8	OTHER	0	1.88183e+07	4.34887e+06	0	0	4.31988e+06	20946.9	1.79088e+07	1.77945e+06	0	19.4338	80.5662	0.0971689	F17
KsCSTR_41410	kustc1251	cobyrinate a,c-diamide synthase, GN=cbiA	51.7	7.15	OTHER	0	1.17876e+07	554366	0	0	4.13618e+06	432362	7.92802e+06	1.18843e+06	0	34.2847	65.7153	0.171424	F19
KsCSTR_04790	kustd2019	hypothetical protein	13.7	9.45	OTHER	0	1.6306e+07	1.36828e+06	0	0	4.13599e+06	822871	7.60182e+06	1.08825e+06	0	35.2365	64.7635	0.176182	F23
KsCSTR_04620	kustd2035	3-ketosteroid-9-alpha-hydroxylase reductase subunit, GN=hmp	26.7	5.78	OTHER	0	1.89864e+07	1.1797e+07	0	0	4.09753e+06	740955	3.2826e+07	1.42776e+07	0	11.0974	88.9026	0.0554868	F4
KsCSTR_39430	kustb0161	hypothetical protein	9.4	4.6	OTHER	0	4.78743e+06	3.42865e+06	0	0	3.9036e+06	695523	3.63934e+06	436635	0	51.7517	48.2483	0.258759
KsCSTR_44360	kustc0961	hypothetical protein	23.8	8	OTHER	0	1.30202e+07	1.59961e+07	0	0	3.81704e+06	512496	8.47232e+06	2.23583e+06	0	31.0597	68.9403	0.155299
KsCSTR_14710	kuste3065	hypothetical protein	9.2	4.84	OTHER	0	2.28461e+07	3.13268e+06	0	0	3.81204e+06	567206	5.02953e+06	989877	0	43.1149	56.8851	0.215575	F16
KsCSTR_43400	kustc1048	hypothetical protein	12	6.57	OTHER	0	8.17496e+06	730675	0	0	3.7786e+06	740035	1.39235e+07	2.01056e+06	0	21.3455	78.6545	0.106728	F20
KsCSTR_31130	kuste4346	hypothetical protein	27.8	6.4	SP	1	7.17692e+06	2.69584e+06	0	0	3.65916e+06	1.33632e+06	2.51369e+06	490907	0	59.2783	40.7217	0.296392	F21
KsCSTR_33800	kuste4097	hypothetical protein	90.9	7.24	OTHER	0	6.34917e+06	869009	0	0	3.43931e+06	335465	1.94728e+06	897282	0	63.8495	36.1505	0.319248	F15
KsCSTR_37020	kuste2371	vitamin B12-dependent ribonucleoside-diphosphate reductase	65.5	8.5	OTHER	0	6.66936e+06	5.04681e+06	0	0	3.33527e+06	761835	1.63013e+06	1.19238e+06	0	67.1701	32.8299	0.335851	F15
KsCSTR_02880	kustd2198	rubredoxin	11.1	8	OTHER	0	1.66989e+07	7.38251e+06	0	0	3.30633e+06	1.11433e+06	4.32907e+07	5.33088e+06	0	7.09558	92.9044	0.0354779	F21
KsCSTR_13110	kuste2903	glucosephosphate isomerase, GN=pgi	62.2	7.74	OTHER	0	0	0	0	0	2.99053e+06	622854	0	0	0	100	0	0.5	n.d.
KsCSTR_22270	kuste3743	2-C-methyl-D-erythritol 4-phosphate cytidylyltransferase, GN=ispD	25.3	8.35	OTHER	0	5.14549e+06	3.58484e+06	0	0	2.8949e+06	720243	5.66353e+06	381981	0	33.8252	66.1748	0.169126	F19
KsCSTR_15760	kuste3176	tRNA pseudouridine synthase A, GN=truA	27.9	9.22	OTHER	0	3.80688e+06	222482	0	0	2.85959e+06	830262	609903	382813	0	82.421	17.579	0.412105
KsCSTR_40730	kusta0053	flagellin, GN=FliC	31.3	7.25	OTHER	0	6.42146e+06	1.27241e+06	0	0	2.84144e+06	889608	1.81869e+07	688522	0	13.5125	86.4875	0.0675624	F12
KsCSTR_14290	kuste3024	flagellin	31.6	5.76	OTHER	0	6.42146e+06	1.27241e+06	0	0	2.84144e+06	889608	1.73902e+07	501222	0	14.0445	85.9555	0.0702226	F12
KsCSTR_26330	kuste2688	glucose-6-phosphate 1-dehydrogenase, GN=zwf	58	7.2	OTHER	0	0	0	0	0	2.81471e+06	827102	134508	269016	0	95.4392	4.5608	0.477196	F12
KsCSTR_00320	kustc0413	hypothetical protein	57.6	8.41	OTHER	0	0	0	0	0	2.77117e+06	428275	279697	249913	0	90.8322	9.16779	0.454161	F4
KsCSTR_03430	kustd2145	excinulease of nucleotide excision repair, DNA damage recognition component, GN=uvrB/dar/dar	75.4	5.81	OTHER	0	1.00571e+07	3.48932e+06	0	0	2.75813e+06	1.52514e+06	4.88007e+06	394669	0	36.1097	63.8903	0.180549	F15
KsCSTR_37000	kuste2373	transcriptional regulator MraZ, GN=mraZ	17.1	5.21	OTHER	0	1.75994e+06	2.11756e+06	0	0	2.74251e+06	297270	570122	380756	0	82.7895	17.2105	0.413947
KsCSTR_31620	kuste4301	putative multicopper oxidase sufI, GN=sufI	47.2	6.99	TAT	0	0	0	0	0	2.60947e+06	440764	0	0	0	100	0	0.5	F14
KsCSTR_27280	kuste2776	7-cyano-7-deazaguanine synthase, GN=queC	24.7	5.9	OTHER	0	1.13353e+07	2.16525e+06	0	0	2.59957e+06	472847	9.47129e+06	806963	0	21.5359	78.4641	0.10768
KsCSTR_17980	kuste3386	hypothetical protein	9.4	4.74	OTHER	0	2.69084e+07	6.20802e+06	0	0	2.58229e+06	306251	1.49121e+07	1.72538e+06	0	14.7606	85.2394	0.0738031	F21
KsCSTR_32870	kuste4180	hypothetical protein	19.9	4.92	SP	1	8.63849e+07	2.71107e+07	0	0	2.57311e+06	736389	5.12204e+07	1.24962e+07	0	4.78331	95.2167	0.0239165	F13
KsCSTR_23230	kuste3828	ribose-5-phosphate isomerase B, GN=rpiB	16.3	7.46	OTHER	0	1.97779e+06	1.33791e+06	0	0	2.47547e+06	3.23988e+06	1.06231e+07	4.35836e+06	0	18.8988	81.1012	0.0944941	F2
KsCSTR_16300	kuste3221	hypothetical protein	10.2	4.63	OTHER	0	1.26443e+07	8.44054e+06	0	0	2.43309e+06	305226	1.30171e+07	1.05895e+06	0	15.748	84.252	0.0787399	F22
KsCSTR_47680		hypothetical protein	8.3	10.05	OTHER	0	9.06888e+06	1.48268e+06	0	0	2.41047e+06	364362	1.12243e+07	2.84327e+06	0	17.6789	82.3211	0.0883943	F21
KsCSTR_45890	-	hypothetical protein	19.4	6.6	OTHER	0	1.76641e+07	6.80913e+06	0	0	2.2998e+06	565085	1.13302e+07	1.23477e+06	0	16.873	83.127	0.0843651	F22
KsCSTR_27520	kuste2798	putative phosphoglycerol transferase, GN=pgt	82.5	5.82	OTHER	5	3.42713e+06	717539	0	0	2.29622e+06	297319	4.10015e+06	198262	0	35.8988	64.1012	0.179494
KsCSTR_48000	kustc0595	hypothetical protein	17.8	5.27	OTHER	0	6.52863e+06	819796	0	0	2.17848e+06	1.10821e+06	4.7823e+06	985840	0	31.2965	68.7035	0.156483
KsCSTR_00380	kustc0404	hypothetical protein	7.6	4.67	OTHER	0	1.11153e+07	4.53307e+06	0	0	2.17839e+06	336251	8.86648e+06	2.02276e+06	0	19.7231	80.2769	0.0986154	F19
KsCSTR_00370	kustc0405	hypothetical protein	12.4	6.65	OTHER	0	1.33254e+07	2.96735e+06	0	0	2.16534e+06	219535	4.04461e+06	776716	0	34.8689	65.1311	0.174345	F19
KsCSTR_18040	kuste3391	glucanase	39.7	6.79	LIPO	1	1.22107e+06	2.44214e+06	0	0	2.08934e+06	490528	744318	520721	0	73.733	26.267	0.368665
KsCSTR_33870	kuste4090	hypothetical protein	19.7	9.39	OTHER	0	8.85624e+06	897522	0	0	2.0053e+06	509201	0	0	0	100	0	0.5	F17
KsCSTR_02120	kustc0647	hypothetical protein	16.5	5.33	OTHER	0	3.00909e+06	382388	0	0	1.8427e+06	888728	3.88458e+06	1.23372e+06	0	32.1741	67.8259	0.160871
KsCSTR_43710	kustc1019	hypothetical protein	34.6	5.71	OTHER	0	5.75735e+06	2.46542e+06	0	0	1.81046e+06	848906	7.0419e+06	1.05443e+06	0	20.4517	79.5483	0.102259	F20
KsCSTR_25300	kuste4028	type I restriction-modification system, specificity subunit S	31.7	9.44	OTHER	0	9.14235e+06	1.07355e+06	0	0	1.80556e+06	440210	2.83922e+06	550714	0	38.8728	61.1272	0.194364
KsCSTR_40660	kusta0060	flagellin, GN=fliC	31.3	5.27	OTHER	0	0	0	0	0	1.79523e+06	248229	8.98641e+06	603911	0	16.6508	83.3492	0.083254	n.d.
KsCSTR_15780	kuste3178	ketoacid-binding protein, GN=yjgF	13.5	7.24	OTHER	0	2.31239e+07	1.37335e+07	0	0	1.77899e+06	2.30215e+06	1.27874e+07	2.99529e+06	0	12.213	87.787	0.061065	F21
KsCSTR_05370	kustd1959	putative beta-propeller protein YxaL, GN=yxaL	41.8	6.27	SP	0	1.32546e+06	1.67195e+06	0	0	1.773e+06	178644	1.41605e+06	333771	0	55.5965	44.4035	0.277982	F21
KsCSTR_28350		cobalt-precorrin-3b C17-methyltransferase	27.6	8.92	OTHER	0	6.84199e+06	1.25052e+06	0	0	1.77117e+06	568259	1.92219e+06	296576	0	47.9555	52.0445	0.239777	F3
KsCSTR_01030	kustc0346	hypothetical protein	15.5	6.89	OTHER	0	4.79477e+06	701087	0	0	1.7302e+06	557376	6.2909e+06	941597	0	21.5706	78.4294	0.107853	F20
KsCSTR_08740	kustd1634	dTDP-4-deoxyrhamnose-3,5-epimerase, GN=rmlC/rfbD/rfbC	21.4	6.8	OTHER	0	272478	544956	0	0	1.72508e+06	250883	1.17004e+07	759181	0	12.8494	87.1506	0.0642468	F20
KsCSTR_28390		NAD-reducing hydrogenase HoxS subunit beta, GN=hoxH	48.7	7.31	OTHER	0	2.69433e+06	1.93433e+06	0	0	1.69638e+06	404562	1.52684e+06	95907.3	0	52.6301	47.3699	0.26315	F13
KsCSTR_06400	kustd1857	hypothetical protein	14.5	6.52	OTHER	0	1.03838e+07	2.6153e+06	0	0	1.68137e+06	765579	1.90267e+06	1.26925e+06	0	46.9127	53.0873	0.234563	F14
KsCSTR_33330	kuste4140	heme d1 biosynthesis protein NirF, GN=nirF	43.7	8.35	OTHER	1	7.39864e+06	1.3388e+06	0	0	1.66004e+06	228846	3.79258e+06	854436	0	30.4448	69.5552	0.152224	F21
KsCSTR_32690	kuste4197	similar to chromosomal condensation regulatory protein	61	5.3	SP	1	1.24021e+06	1.43499e+06	0	0	1.6465e+06	210226	887784	657172	0	64.9691	35.0309	0.324846	F17
KsCSTR_04580	-	hypothetical protein	12.8	7.5	OTHER	0	4.84721e+06	3.30736e+06	0	0	1.6312e+06	97331.7	4.96307e+06	629200	0	24.7366	75.2634	0.123683
KsCSTR_36090	kuste2461	putative c554 cytochrome protein	50.2	6.3	SP	0	4.21475e+06	3.26817e+06	0	0	1.59123e+06	171464	7.02549e+06	717762	0	18.4668	81.5332	0.0923338
KsCSTR_36500	kuste2424	hypothetical protein	43.3	6.73	TAT	0	9.9779e+06	1.90545e+06	0	0	1.56691e+06	192222	3.95834e+06	725571	0	28.3591	71.6409	0.141795	F17
KsCSTR_28710		hypothetical protein	7.5	5.17	OTHER	0	9.31666e+06	518359	0	0	1.52447e+06	568148	3.67103e+06	1.00978e+06	0	29.3421	70.6579	0.14671	F15
KsCSTR_42210	kustc1170	Putative tetraheme cytochrome c protein	22.8	8.35	LIPO	0	0	0	0	0	1.46481e+06	336164	2.00886e+06	134670	0	42.169	57.831	0.210845	F10
KsCSTR_47610		hypothetical protein	8.1	6.07	OTHER	0	1.02131e+07	5.24147e+06	0	0	1.45979e+06	241650	1.92086e+07	996619	0	7.06294	92.9371	0.0353147	F15
KsCSTR_10730	kustd1443	hypothetical protein	26.9	8.32	SP	1	1.00153e+07	2.17859e+06	0	0	1.43469e+06	291621	2.89385e+06	786721	0	33.1449	66.8551	0.165724	F17
KsCSTR_31820		exported protein	13.4	7.06	SP	0	0	0	0	0	1.41361e+06	209034	4.35472e+06	632616	0	24.5064	75.4936	0.122532	F22
KsCSTR_14470	kuste3043	hypothetical protein	67.1	6.32	OTHER	0	1.09126e+06	2.18251e+06	0	0	1.3347e+06	247115	1.41143e+06	169509	0	48.6029	51.3971	0.243015	F5
KsCSTR_42100	kustc1181	putative S-adenosylmethionine synthase, GN=mat	43.9	6.67	OTHER	0	1.43281e+06	1.66042e+06	0	0	1.32974e+06	369509	0	0	0	100	0	0.5	F17
KsCSTR_16320	kuste3223	hypothetical protein	15.9	5.57	OTHER	0	0	0	0	0	1.30651e+06	379487	8.14131e+06	2.34069e+06	0	13.8287	86.1713	0.0691435	F20
KsCSTR_36050	kuste2465	two-component system response regulator	14.7	5.17	OTHER	0	5.97109e+06	1.22541e+06	0	0	1.29247e+06	238626	6.88516e+06	576805	0	15.805	84.195	0.0790249	F23
KsCSTR_45780	kustc0818	putative sodium/calcium/potassium exchanger NCKX1	110.9	4.94	SP	12	1.7971e+07	1.85415e+06	0	0	1.23785e+06	448099	7.48982e+06	1.2283e+06	0	14.1831	85.8169	0.0709153	F21
KsCSTR_29860	kuste4549	hypothetical protein	11.6	8.5	OTHER	1	0	0	0	0	1.18219e+06	271374	1.4436e+06	331633	0	45.0222	54.9778	0.225111	n.d.
KsCSTR_47250	-	hypothetical protein	14.8	7.62	OTHER	0	8.97947e+06	1.73641e+06	0	0	1.14807e+06	835557	3.63013e+06	736385	0	24.0273	75.9727	0.120137	F12
KsCSTR_34800	kuste2585	exported protein	259.2	5.3	SP	1	247958	495915	0	0	1.05989e+06	181791	309062	256556	0	77.4235	22.5765	0.387117
KsCSTR_27500	-	hypothetical protein	6	9.25	OTHER	0	4.30592e+06	2.8929e+06	0	0	1.04283e+06	256701	3.61623e+06	525706	0	22.3828	77.6172	0.111914
KsCSTR_43250	-	hypothetical protein	10.6	9.23	OTHER	0	1.18913e+07	1.12918e+06	0	0	1.02581e+06	142016	1.20704e+07	1.07123e+06	0	7.83285	92.1672	0.0391642	F24
KsCSTR_32710	kuste4195	ATP-dependent nuclease, subunit A	136.8	6.32	OTHER	0	0	0	0	0	1.01402e+06	103852	0	0	0	100	0	0.5	n.d.
KsCSTR_06780	kustd1819	putative nickel insertion protein	44.2	6.86	OTHER	0	0	0	0	0	1.01211e+06	2.02421e+06	0	0	0	100	0	0.5	F14
KsCSTR_47500		N-Acetylneuraminate cytidylyltransferase	28.1	8.22	OTHER	0	4.87019e+06	319885	0	0	985147	122132	2.24475e+06	205115	0	30.5008	69.4992	0.152504	F13
KsCSTR_11050	kustd1413	hypothetical protein	7	9.2	OTHER	0	299170	598340	0	0	967561	326796	1.872e+06	346340	0	34.0743	65.9257	0.170371	F14
KsCSTR_41820	kustc1207	flavin prenyltransferase UbiX, GN=ubiX	21.8	7.08	OTHER	0	945082	1.89016e+06	0	0	942241	335972	0	0	0	100	0	0.5
KsCSTR_29190	kuste4617	hypothetical protein	13.3	9.5	OTHER	0	0	0	0	0	935040	114344	254354	294597	0	78.6148	21.3852	0.393074	n.d.
KsCSTR_02850	kustd2201	hypothetical protein	14.2	4.65	OTHER	0	1.21477e+07	3.73773e+06	0	0	923608	488474	1.72096e+07	4.40163e+06	0	5.09347	94.9065	0.0254674	F22
KsCSTR_32630	kuste4203	ATP-dependent dethiobiotin synthetase BioD, GN=bioD	25.9	6.34	OTHER	0	1.14692e+06	1.36564e+06	0	0	894612	139851	1.24228e+06	205365	0	41.8652	58.1348	0.209326	F19
KsCSTR_04530	kustd2049	putative Lactoylglutathione lyase	14.7	5.07	OTHER	0	2.83574e+06	1.96506e+06	0	0	873560	132499	2.97952e+06	285063	0	22.6717	77.3283	0.113359	F20
KsCSTR_26420	kuste2697	adenylyl-sulfate kinase, GN=cysC	20.9	8.09	OTHER	0	605556	1.21111e+06	0	0	873344	92142.5	0	0	0	100	0	0.5
KsCSTR_48190	kustc0578	F1 sector of membrane-bound ATP synthase, alpha subunit, GN=atpA/papA/uncA/unc	54.9	7.84	OTHER	0	2.23044e+06	1.5372e+06	0	0	858820	173497	715717	116566	0	54.5443	45.4557	0.272722
KsCSTR_48360	kustc0564	hypothetical protein	7.2	5.78	OTHER	0	3.81007e+06	1.02786e+06	0	0	839737	317618	4.32656e+06	585511	0	16.2541	83.7459	0.0812706
KsCSTR_27640	kuste2810	exported protein	13.3	5.01	SP	1	5.7507e+06	352721	0	0	836588	142623	3.64107e+06	916655	0	18.6836	81.3164	0.0934181
KsCSTR_18430		hypothetical protein	10.2	8.5	OTHER	0	4.44191e+06	608872	0	0	799586	345288	2.18422e+06	454163	0	26.7975	73.2025	0.133988	F21
KsCSTR_02950	kustd2191	putative nicotinate-nucleotide pyrophosphorylase [carboxylating], GN=nadC	32.8	6.71	OTHER	0	0	0	0	0	781301	239076	1.79747e+06	415131	0	30.2974	69.7026	0.151487	F17
KsCSTR_37700	kuste2306	hypothetical protein	14.5	6.16	OTHER	0	4.60337e+06	667568	0	0	771655	278965	2.03039e+06	218710	0	27.539	72.461	0.137695	F13
KsCSTR_29870	kuste4548	hypothetical protein	8.6	8.47	OTHER	0	7.3279e+06	4.98755e+06	0	0	752329	351077	2.31967e+06	379202	0	24.4898	75.5102	0.122449	F17
KsCSTR_07860	kustd1714	hypothetical protein	41	5.2	SP	0	1.78211e+07	6.58361e+06	0	0	729886	842791	1.91251e+07	4.50712e+06	0	3.67609	96.3239	0.0183805	F22
KsCSTR_36580	kuste2415	ECF RNA polymerase sigma factor SigH, GN=sigH	22.8	5.83	OTHER	0	4.11935e+06	976036	0	0	728677	165175	1.5528e+06	167395	0	31.9388	68.0612	0.159694
KsCSTR_37840	kuste2292	hypothetical protein	46	5.95	LIPO	0	3.96004e+06	4.64642e+06	0	0	726040	1.45208e+06	2.32473e+06	203732	0	23.7986	76.2014	0.118993	F16
KsCSTR_05120	kustd1985	hypothetical protein	7.2	9.39	OTHER	0	1.8676e+06	1.29804e+06	0	0	708712	208210	4.18647e+06	722853	0	14.4778	85.5222	0.0723888	F22
KsCSTR_25580	kuste2621	hypothetical protein	26.3	5.54	OTHER	1	3.00768e+06	1.18384e+06	0	0	701259	110900	3.56151e+06	1.26796e+06	0	16.4508	83.5492	0.082254
KsCSTR_17640	kuste3352	hypothetical protein	30.3	8.87	SP	0	2.86046e+06	2.40379e+06	0	0	680707	602089	2.85396e+06	224683	0	19.258	80.742	0.0962902
KsCSTR_11060	kustd1412	hypothetical protein	17.8	5.17	OTHER	0	5.62921e+06	1.81494e+06	0	0	656508	146011	1.36863e+06	499171	0	32.418	67.582	0.16209	F3
KsCSTR_43480	-	strongly similar to response regulator of the arsR family protein, GN=arsR	15.5	8.87	OTHER	0	746186	1.49237e+06	0	0	653662	265940	0	0	0	100	0	0.5
KsCSTR_13460	kuste2942	inositol-1-monophosphatase, GN=suhB	30.2	6.54	OTHER	0	4.06694e+06	317804	0	0	651684	71964.3	1.18019e+06	140748	0	35.5747	64.4253	0.177873	F12
KsCSTR_27540	-	phosphoadenylyl-sulfate reductase (thioredoxin)	28.6	6.3	OTHER	0	1.57199e+06	1.81723e+06	0	0	622079	462738	1.88006e+06	304329	0	24.8619	75.1381	0.124309	F20
KsCSTR_41110	kusta0015	putative sulfatase modifying factor 1 ( C-alpha-formylglycine-generating enzyme), GN=sumf	35.5	4.88	OTHER	0	0	0	0	0	593105	135219	4.65117e+06	884343	0	11.3096	88.6904	0.0565478	F20
KsCSTR_47730		D-glycero-alpha-D-manno-heptose 1-phosphate guanylyltransferase, GN=hddC	27	7.46	OTHER	0	5.53178e+06	715952	0	0	592501	294627	2.60662e+06	658574	0	18.5207	81.4793	0.0926037	F13
KsCSTR_34260	kuste4053	exported protein	170	5.57	SP	0	247958	495915	0	0	592495	196898	236968	162351	0	71.4311	28.5689	0.357156
KsCSTR_36630	kuste2409	hypothetical protein	7.1	7.3	OTHER	0	0	0	0	0	591301	457061	1.00153e+06	781848	0	37.1226	62.8774	0.185613	F21
KsCSTR_01420	kustc0315	multicopper oxidase domain-containing protein	44.8	6.18	SP	1	0	0	0	0	563629	127217	0	0	0	100	0	0.5	n.d.
KsCSTR_40720	kusta0054	flagellar hook-associated protein 2, GN=fliD	63.3	5.31	OTHER	0	0	0	0	0	562825	665396	481164	396743	0	53.911	46.089	0.269555	n.d.
KsCSTR_11850	kustd1337	strongly similar to sigma 54 formate hydrogen lyase transcriptional activator FlhA, GN=fhlA	60.9	9.04	OTHER	0	0	0	0	0	550185	94858.1	476369	323276	0	53.5953	46.4047	0.267977	n.d.
KsCSTR_27960	kuste2841	hypothetical protein	109.6	6.99	OTHER	0	419077	838155	0	0	549521	44401.8	0	0	0	100	0	0.5
KsCSTR_12930	-	hypothetical protein	4.4	5.15	OTHER	0	3.23448e+06	3.73601e+06	0	0	531146	375784	1.48178e+06	273811	0	26.3867	73.6133	0.131934	F22
KsCSTR_16760	-	hypothetical protein	4.6	4.44	OTHER	0	3.23448e+06	3.73601e+06	0	0	531146	375784	1.48178e+06	273811	0	26.3867	73.6133	0.131934	F22
KsCSTR_12920	-	hypothetical protein	4.7	5.17	OTHER	0	3.23448e+06	3.73601e+06	0	0	531146	375784	1.48178e+06	273811	0	26.3867	73.6133	0.131934	F22
KsCSTR_23900	kuste3899	cobalt-precorrin-2 C20-methyltransferase	26.3	5.68	OTHER	0	0	0	0	0	522906	301544	3.68778e+06	355909	0	12.4186	87.5814	0.0620928	F13
KsCSTR_32380	kuste4227	hypothetical protein	12.6	9.04	OTHER	0	6.4789e+06	924532	0	0	516605	600743	2.6298e+06	518716	0	16.4189	83.5811	0.0820944
KsCSTR_18400		hypothetical protein	9.6	5.5	OTHER	0	4.21768e+06	1.61316e+06	0	0	500246	53318.2	2.51315e+06	223411	0	16.6007	83.3993	0.0830036	F14
KsCSTR_35620	kuste2504	putative Sigma-54 dependent transcriptional regulator, GN=anfA	58.2	8.68	OTHER	0	1.9108e+06	2.20829e+06	0	0	472582	59190.8	252719	43795.4	0	65.1566	34.8434	0.325783
KsCSTR_36390	kuste2436	hypothetical protein	7.4	4.54	OTHER	0	0	0	0	0	435783	536520	896761	243516	0	32.7031	67.2969	0.163516	F9
KsCSTR_49350	kustc0472	putative histone deacetylase, GN=HDAC	34.5	5.91	OTHER	0	5.42626e+06	1.22015e+06	0	0	433638	501194	2.37377e+06	176939	0	15.4462	84.5538	0.0772311
KsCSTR_33210	kuste4150	putative toxin RelE2	10.3	9.92	OTHER	0	345734	691469	0	0	414068	60824.8	4.19818e+06	1.09504e+06	0	8.97758	91.0224	0.0448879	F2
KsCSTR_41810	kustc1208	hypothetical protein	11	5.07	OTHER	0	0	0	0	0	397997	273926	948360	458428	0	29.5611	70.4389	0.147805	F12
KsCSTR_07650	kustd1733	tRNA modification GTPase MnmE, GN=mnmE/trmE	52.3	5.36	OTHER	0	8.8113e+06	8.99252e+06	0	0	380551	761101	0	0	0	100	0	0.5
KsCSTR_22680	kuste3778	hypothetical protein	9.3	5.41	OTHER	0	534406	1.06881e+06	0	0	372705	85474.1	1.64123e+06	510830	0	18.5063	81.4937	0.0925314
KsCSTR_47990	kustc0596	hypothetical protein	7.2	4.72	OTHER	0	1.02562e+06	1.19046e+06	0	0	365663	249249	887583	606893	0	29.1773	70.8227	0.145886
KsCSTR_03560	kustd2133	hypothetical protein	9.9	9.82	OTHER	0	5.39898e+06	5.24925e+06	0	0	346083	250764	4.76054e+06	2.78989e+06	0	6.77715	93.2228	0.0338858	F3
KsCSTR_07060	kustd1792	hypothetical protein	20.9	7.42	OTHER	1	909581	1.81916e+06	0	0	342650	406023	793879	228024	0	30.1488	69.8512	0.150744	F22
KsCSTR_35230	kuste2541	RNA polymerase sigma factor WhiG, GN=whiG	29.8	6.28	OTHER	0	8.93764e+06	3.32801e+06	0	0	337697	241448	431082	504828	0	43.9264	56.0736	0.219632
KsCSTR_04370	kustd2059	biotin--[acetyl-CoA-carboxylase] ligase, GN=birA	27.3	6.64	OTHER	0	0	0	0	0	278150	211408	3.08989e+06	665939	0	8.2585	91.7415	0.0412925	F12
KsCSTR_08230	kustd1676	dTDP-4-dehydrorhamnose reductase	32.1	7.56	OTHER	0	0	0	0	0	277149	332375	1.91382e+06	506485	0	12.6496	87.3504	0.0632482	F4
KsCSTR_03910	kustd2100	hypothetical protein	11.5	9.17	OTHER	0	0	0	0	0	268623	196377	4.81953e+06	1.36176e+06	0	5.27937	94.7206	0.0263969	n.d.
KsCSTR_36030	kuste2467	hypothetical protein	12.5	8.81	OTHER	0	4.93161e+06	1.1155e+06	0	0	265801	36443.2	2.69734e+06	650400	0	8.97024	91.0298	0.0448512
KsCSTR_15430	kuste3141	hypothetical protein	6.8	10.51	OTHER	0	0	0	0	0	262725	307521	370083	250814	0	41.5173	58.4827	0.207587	n.d.
KsCSTR_18900	kuste3414	phosphate-binding protein PstS, GN=pstS	35.6	9.19	SP	0	2.04492e+06	2.40171e+06	0	0	257695	337129	4.71069e+06	2.01866e+06	0	5.18669	94.8133	0.0259334
KsCSTR_45020	kustc0887	transaldolase	22.8	6.38	OTHER	0	0	0	0	0	236334	187698	0	0	0	100	0	0.5	n.d.
KsCSTR_00520		Fic/DOC family protein	30.7	6.09	OTHER	0	1.63121e+06	3.26242e+06	0	0	207592	415184	3.95131e+06	536351	0	4.99152	95.0085	0.0249576	F15
KsCSTR_10070	kustd1506	glutamate racemase, GN=murI	29.7	6.54	OTHER	0	875355	1.018e+06	0	0	193695	232226	1.76626e+06	295720	0	9.88264	90.1174	0.0494132	F3
KsCSTR_01480	kustc0309	hypothetical protein	20.2	9.25	OTHER	0	0	0	0	0	190283	380565	5.65434e+06	850685	0	3.25569	96.7443	0.0162784	F4
KsCSTR_45850	kustc0812	putative sodium/potassium proton antiport protein GerN, GN=GerN	81.2	4.81	SP	12	0	0	0	0	188275	232647	3.86158e+06	634064	0	4.64894	95.3511	0.0232447	F2
KsCSTR_12410	kustd1287	hypothetical protein	28.1	6.9	OTHER	0	0	0	0	0	179359	209870	999343	139292	0	15.2166	84.7834	0.0760832	F21
KsCSTR_04300	kustd2064	putative histidine kinase	91.4	7.53	OTHER	2	9.16821e+06	6.021e+06	0	0	160888	321775	827513	374162	0	16.2776	83.7224	0.0813879	F17
KsCSTR_43470	kustc1041	putative bacterial transcription regulatory protein (ArsR family)	13.7	8.62	OTHER	0	0	0	0	0	150698	102220	628926	197419	0	19.3296	80.6704	0.0966478	F3
KsCSTR_39300	kustb0173	hypothetical protein	7.5	4.61	OTHER	0	0	0	0	0	140516	281032	2.08029e+06	733614	0	6.32725	93.6728	0.0316362	F21
KsCSTR_04840	kustd2014	putative serine-proteinase HtrA/ DegQ/ DegS family, GN=htrA	59.3	6.99	OTHER	1	0	0	0	0	125727	251454	1.45018e+06	154739	0	7.9781	92.0219	0.0398905	n.d.
KsCSTR_01560	kustc0301	potassium uptake protein, integral membrane component, KtrB, GN=krtB	48.9	8.53	OTHER	10	4.81007e+06	1.51446e+06	0	0	111946	75231.9	3.81792e+06	978405	0	2.84859	97.1514	0.014243
KsCSTR_06790	kustd1818	putative nicotinate-nucleotide adenylyltransferase, GN=nadD	23.3	8.65	OTHER	0	0	0	0	0	100955	201910	1.81857e+06	329160	0	5.25937	94.7406	0.0262968	F13
KsCSTR_33890	-	type II toxin-antitoxin system HicB family antitoxin	8	4.67	OTHER	0	3.12563e+06	2.11926e+06	0	0	100317	200634	1.53898e+06	567571	0	6.11952	93.8805	0.0305976	F22
KsCSTR_41280		hypothetical membrane protein	93.8	8.15	OTHER	5	1.25368e+06	1.45208e+06	0	0	97403.2	194806	2.78241e+06	366252	0	3.38228	96.6177	0.0169114
KsCSTR_00500	kustc0391	alpha/beta hydrolase family protein	25.4	5.43	OTHER	0	0	0	0	0	76564.3	153129	698777	265093	0	9.87491	90.1251	0.0493746	F21
KsCSTR_01200		hypothetical protein	7.6	4.88	OTHER	0	0	0	0	0	72474.6	49109.7	469598	166728	0	13.3699	86.6301	0.0668496	n.d.
KsCSTR_02790	kustd2207	hypothetical protein	8	6.29	OTHER	0	2.28025e+06	3.08685e+06	0	0	63130.3	126261	1.1297e+07	2.68237e+06	0	0.555718	99.4443	0.00277859	F19
KsCSTR_03570	kustd2132	hypothetical protein	12.6	7.12	OTHER	0	7.04738e+06	1.47022e+06	0	0	34039.6	68079.1	2.1141e+06	640199	0	1.58461	98.4154	0.00792305	F18
KsCSTR_04260	kustd2068	putative ABC-type transport system ATP-binding protein	27.2	6.87	OTHER	0	2.73974e+06	2.07618e+06	0	0	0	0	362574	467415	0	0	100	0
KsCSTR_30590	kuste4484	hypothetical protein	13.2	9.85	OTHER	1	2.6542e+06	2.11747e+06	0	0	0	0	970176	1.0259e+06	0	0	100	0	F24
KsCSTR_02550	kustd2230	hypothetical protein	8.3	9.23	OTHER	0	1.11691e+06	1.30886e+06	0	0	0	0	5.11502e+06	912816	0	0	100	0
KsCSTR_46260	kustc0770	putative O-linked GlcNAc transferase	45.8	8.62	OTHER	1	995329	736533	0	0	0	0	720607	248637	0	0	100	0
KsCSTR_11890	kustd1333	strongly similar to circadian clock rhythm protein KaiB, GN=kaiB	12	9.58	OTHER	0	914324	1.82865e+06	0	0	0	0	765289	123070	0	0	100	0	F12
KsCSTR_11310	kustd1387	acyl carrier protein (ACP), GN=acpP	8.7	4.46	OTHER	0	612694	1.22539e+06	0	0	0	0	1.36265e+06	2.7253e+06	0	0	100	0	F22
KsCSTR_02310	kustc1057	hypothetical protein	11.1	4.74	OTHER	0	398050	796100	0	0	0	0	685054	74588.4	0	0	100	0
KsCSTR_07430	kustd1755	putative uncharacterized ABC transporter ATP-binding protein YdiF	73.9	7.5	OTHER	0	0	0	0	0	0	0	1.72326e+06	498275	0	0	100	0	F2
KsCSTR_06410	kustd1856	transcriptional regulatory protein ZraR, GN=zraR	51.6	7.53	OTHER	0	0	0	0	0	0	0	637059	117473	0	0	100	0	F3
KsCSTR_49130	kustc0492	hypothetical protein	10.1	6.13	OTHER	0	0	0	0	0	0	0	492473	141567	0	0	100	0	F3
KsCSTR_18170	kuste3404	hypothetical protein	22.2	7.46	OTHER	0	0	0	0	0	0	0	961385	307055	0	0	100	0	F7
KsCSTR_08180	kustd1681	hypothetical protein	7.5	9.09	OTHER	0	0	0	0	0	0	0	2.78842e+06	354674	0	0	100	0	F8
KsCSTR_18050	kuste3392	tetratricopeptide repeat protein	150.9	5.62	SP	1	0	0	0	0	0	0	2.136e+06	589653	0	0	100	0	F13
KsCSTR_24700	-	YcfA-like protein	7.3	9.89	OTHER	0	0	0	0	0	0	0	1.53702e+06	340149	0	0	100	0	F13
KsCSTR_06550	kustd1841	anthranilate phosphoribosyltransferase, GN=trpD	36.6	8.4	OTHER	0	0	0	0	0	0	0	752439	267947	0	0	100	0	F13
KsCSTR_04290	kustd2065	putative two-component response-regulator (Transcription regulator)	16.3	5.63	OTHER	0	0	0	0	0	0	0	601483	424259	0	0	100	0	F15
KsCSTR_43890	-	putative serine/threonine protein kinase (Catalytic domain)	31.3	7.99	OTHER	0	0	0	0	0	0	0	421418	357699	0	0	100	0	F15
KsCSTR_12040	-	hypothetical protein	5.4	7.85	OTHER	0	0	0	0	0	0	0	1.23459e+06	153837	0	0	100	0	F16
KsCSTR_03710	kustd2119	hypothetical protein	55.1	7.56	OTHER	0	0	0	0	0	0	0	820414	148455	0	0	100	0	F16
KsCSTR_08040	kustd1696	peptide chain release factor 2, GN=prfB	35.9	5.4	OTHER	0	0	0	0	0	0	0	2.06154e+06	393586	0	0	100	0	F18
KsCSTR_41390	kustc1253	exported protein	30.9	5.02	SP	1	0	0	0	0	0	0	306197	251973	0	0	100	0	F19
KsCSTR_39500	kustb0155	hypothetical protein	19.2	4.49	OTHER	0	0	0	0	0	0	0	1.07428e+06	76634.2	0	0	100	0	F20
KsCSTR_49280	kustc0478	hypothetical protein	8	4.92	OTHER	0	0	0	0	0	0	0	2.18092e+06	293065	0	0	100	0	F21
KsCSTR_24110	-	hypothetical protein	12.5	5.76	OTHER	0	0	0	0	0	0	0	794007	122488	0	0	100	0	F21
KsCSTR_27760	kuste2822	hemerythrin HHE cation binding domain protein	19.7	5.78	OTHER	0	0	0	0	0	0	0	3.42469e+06	1.0099e+06	0	0	100	0	F22
KsCSTR_12650	kustd1263	exported protein	22.2	6.98	SP	0	0	0	0	0	0	0	296753	228353	0	0	100	0	F22
KsCSTR_48330	kustc0566	electron transport complex protein RnfB	6.4	4.72	OTHER	0	0	0	0	0	0	0	2.34793e+06	226208	0	0	100	0	F23
KsCSTR_27660	kuste2812	LSU m5C1962 methyltransferase RlmI	46.5	9	OTHER	0	0	0	0	0	0	0	656123	599960	0	0	100	0	n.d.
KsCSTR_23760	kuste3885	hypothetical protein	26.3	4.96	OTHER	0	0	0	0	0	0	0	426600	112167	0	0	100	0	n.d.
KsCSTR_21690	kuste3680	hypothetical protein	7.7	4.97	OTHER	0	0	0	0	0	0	0	325858	393354	0	0	100	0	n.d.
KsCSTR_17480	kuste3336	carotenoid cis-trans isomerase	52.7	8.31	OTHER	1	0	0	0	0	0	0	133499	213815	0	0	100	0	n.d.

## Sheet: Table S2
Locus tag	KUST	Annotation	MW [kDa]	calc. pI	Fraction containing maximum amount of this protein	Fraction and its middle point on FPLC elution curve (mL)																																				Fraction and its middle point on FPLC elution curve (mL)
						F01	F02	F03	F04	F05	F06	F07	F08	F09	F10	F11	F12a	F12b	F13a	F13b	F14a	F14b	F15a	F15b	F16a	F16b	F17a	F17b	F18	F19	F20	F21	F22	F23	F24	F25	F26	F27	F28	F29	F30	F01	F02	F03	F04	F05	F06	F07	F08
						6.25	6.75	7.25	7.75	8.25	8.75	9.25	9.75	10.25	10.75	11.25	11.75		12.25		12.75		13.25		13.75		14.25		14.75	15.25	15.75	16.25	16.75	17.25	17.75	18.25	18.75	19.25	19.75	20.25	20.75	6.25	6.75	7.25	7.75	8.25	8.75	9.25	9.75
						Normalized protein abundance (MS intensity)																																				Percentage (%) of protein amount in each fraction
KsCSTR_28210	kuste2861	hydrazine synthase subunit alpha, GN=hzsA	90.2	6.71	F13	1.12529e+07	2.66308e+07	2.58609e+07	2.29728e+07	5.45989e+08	5.21893e+07	7.26865e+07	1.25478e+08	2.48375e+08	5.35127e+08	1.16982e+09	3.30127e+09	3.45616e+09	1.69515e+10	1.68481e+10	1.36098e+10	1.48376e+10	8.39912e+09	8.92205e+09	3.93322e+09	3.7177e+09	1.2341e+09	1.08841e+09	3.50862e+08	1.7861e+08	1.29208e+08	9.44645e+07	9.43874e+07	6.23553e+07	9.81858e+07	3.50496e+07	3.44968e+07	2.59931e+07	2.25515e+07	3.49024e+07	1.4596e+07	0.0215731	0.0510544	0.0495785	0.0440416	1.04673	0.100053	0.139349	0.240557
KsCSTR_28190	kuste2859	hydrazine synthase subunit beta, GN=hzsB	41.1	6.13	F13	9.96083e+06	3.12236e+07	2.52876e+07	1.48608e+07	4.94503e+08	2.74862e+07	3.79133e+07	6.86502e+07	1.37988e+08	3.33584e+08	7.0337e+08	2.07559e+09	2.16752e+09	1.12805e+10	1.09021e+10	9.00737e+09	9.71612e+09	5.17863e+09	5.49807e+09	2.17831e+09	2.03736e+09	7.01534e+08	6.15034e+08	2.01059e+08	1.04131e+08	5.09423e+07	3.66063e+07	2.70121e+07	3.20019e+07	4.7337e+07	3.25194e+07	2.67142e+07	2.96269e+07	2.40136e+07	4.92167e+07	1.69318e+07	0.0299646	0.0939283	0.0760712	0.044705	1.48758	0.0826853	0.114052	0.206517
KsCSTR_12680	kuste2860	hydrazine synthase subunit gamma, GN=hzsC	37.5	6.24	F13	3.25861e+06	2.25263e+06	1.12891e+06	4.34047e+06	1.79846e+07	1.14914e+07	1.72669e+07	3.50439e+07	8.07225e+07	1.87325e+08	3.86503e+08	1.21853e+09	1.33333e+09	6.81209e+09	7.46006e+09	6.10922e+09	6.31616e+09	3.41548e+09	3.31248e+09	1.21911e+09	1.2499e+09	3.84946e+08	3.69267e+08	1.1014e+08	4.66085e+07	3.19372e+07	2.01278e+07	1.33466e+07	1.12317e+07	9.13569e+06	4.81389e+06	3.51628e+06	2.51631e+06	3.23213e+06	3.64492e+06	1.07127e+06	0.0158117	0.0109303	0.00547777	0.0210611	0.087266	0.0557593	0.0837834	0.170042
KsCSTR_43280	kustc1061	NO-producing hydroxylamine dehydrogenase, GN=HOX	60.2	7.25	F14	1.47314e+07	3.10144e+07	4.12307e+07	7.42074e+07	6.57709e+08	5.70172e+07	8.71536e+07	2.77806e+08	2.33845e+09	2.32216e+09	9.07045e+08	6.1138e+08	6.46605e+08	3.77485e+09	4.22266e+09	1.44677e+10	1.471e+10	7.69727e+09	8.43293e+09	1.84132e+09	1.71066e+09	4.93864e+08	5.64434e+08	2.73916e+08	2.78867e+08	2.64281e+08	1.82066e+08	1.624e+08	1.59051e+08	1.60237e+08	9.02822e+07	1.0711e+08	8.53553e+07	9.31061e+07	1.04268e+08	6.76144e+07	0.0383391	0.0807165	0.107305	0.193128	1.71172	0.14839	0.226821	0.723003
KsCSTR_40390	kusta0087	class IIb small soluble cyt c, GN=naxL	14.8	8.07	F21	3.54867e+06	1.17817e+07	1.09117e+07	9.27114e+06	1.86012e+08	2.27197e+07	2.66973e+07	2.96966e+07	3.5473e+07	4.01386e+07	6.57839e+07	7.42093e+07	7.95483e+07	1.37779e+08	1.28825e+08	8.62037e+07	1.02522e+08	7.26479e+07	7.25499e+07	8.59351e+07	8.70282e+07	1.39078e+08	1.38729e+08	2.02472e+08	4.57154e+08	3.25541e+09	5.25549e+09	1.62586e+09	3.55551e+08	8.84047e+07	3.30306e+07	1.86386e+07	1.16834e+07	1.48019e+07	1.76439e+07	7.35647e+06	0.0286459	0.0951049	0.088082	0.0748393	1.50155	0.1834	0.215509	0.239719
KsCSTR_08000	kustd1700	nitrite:nitrate oxidoreductase subunit alpha, GN=nxrA	131.7	8.44	F13	6.90754e+06	3.95441e+06	1.69504e+07	5.74289e+07	6.01365e+07	5.8202e+07	6.81456e+07	9.968e+07	1.55393e+08	2.09819e+08	3.04548e+08	7.52844e+08	7.98975e+08	5.01932e+09	5.45781e+09	4.82318e+09	4.88936e+09	1.39291e+09	1.47458e+09	3.3702e+08	3.08304e+08	9.85189e+07	6.15543e+07	5.80905e+07	4.23388e+07	3.60809e+07	3.43405e+07	4.68404e+07	3.57265e+07	1.89818e+07	6.04561e+06	2.97074e+06	2.13138e+06	2.43887e+06	3.27317e+06	1.71564e+06	0.0492013	0.0281667	0.120735	0.409057	0.428343	0.414564	0.485391	0.710005
KsCSTR_06200	kustd1878	cation-specific pore-forming outer membrane protein (OMP)	61.1	4.68	F5	782055	2.21047e+06	4.10174e+06	4.91232e+06	1.4524e+07	337664	194499	170261	0	1.03093e+06	462142	1.07317e+06	2.30269e+06	4.0104e+06	3.60144e+06	4.28746e+06	5.77515e+06	7.36727e+06	6.0721e+06	5.06673e+06	5.04659e+06	3.28732e+06	2.73016e+06	2.61637e+06	786611	1.69795e+06	945541	236919	390982	768525	601202	836373	715783	1.11759e+06	1.20774e+06	332776	1.17974	3.33451	6.18751	7.41026	21.9096	0.509368	0.293402	0.25684
KsCSTR_46980	kustc0694	hydrazine dehydrogenase, GN=HDH	72.4	7.93	F6	2.17724e+06	312115	6.36726e+06	4.6602e+07	4.3311e+07	1.01507e+08	4.59599e+07	3.67359e+07	2.9128e+07	3.03406e+07	3.63317e+07	2.62896e+07	2.55098e+07	3.40919e+07	3.0121e+07	2.06467e+07	2.14572e+07	1.18241e+07	1.25293e+07	5.21175e+06	4.12847e+06	5.36926e+06	5.11515e+06	2.28566e+06	1.46652e+06	3.66207e+06	3.06162e+06	1.63327e+06	1.26144e+06	466598	360725	118928	66292.8	66873.2	88385.2	77567.3	0.44026	0.0631127	1.28752	9.42338	8.75792	20.5257	9.29355	7.42835
KsCSTR_11820	kustd1340	hydrazine dehydrogenase, GN=HDH	65.1	6.98	F6	2.17724e+06	312115	6.01664e+06	4.55285e+07	3.89691e+07	9.54021e+07	4.33463e+07	3.47705e+07	2.75499e+07	2.84255e+07	3.45289e+07	2.47853e+07	2.42757e+07	3.40919e+07	2.97453e+07	2.02874e+07	2.14572e+07	1.18241e+07	1.25293e+07	5.21175e+06	4.12847e+06	5.36926e+06	5.11515e+06	2.28566e+06	1.46652e+06	3.66207e+06	3.06162e+06	1.63327e+06	1.26144e+06	466598	360725	118928	66292.8	66873.2	88385.2	77567.3	0.462208	0.0662589	1.27727	9.66526	8.27277	20.2529	9.20199	7.38143
KsCSTR_08010	kustd1699	blue copper protein	26.9	7.94	F21	3.37246e+06	1.01784e+06	1.33239e+06	3.07471e+06	1.3596e+07	3.83082e+06	6.13386e+06	1.00608e+07	1.55109e+07	1.61221e+07	2.66473e+07	2.50207e+07	3.33056e+07	6.23695e+07	1.21763e+08	1.13076e+08	1.37732e+08	4.7876e+07	4.52833e+07	6.71599e+07	6.9925e+07	8.99376e+07	8.35957e+07	9.759e+07	3.2632e+08	2.00117e+09	2.03214e+09	5.16242e+08	8.51616e+07	1.94554e+07	8.62607e+06	2.53146e+06	1.77713e+06	1.68685e+06	2.11233e+06	695377	0.0597453	0.0180317	0.0236041	0.0544705	0.240862	0.0678655	0.108665	0.178234
KsCSTR_09620	kustd1550	NAD-dependent formate dehydrogenase alpha subunit / selenocysteine-containing, GN=fdhA	99.2	7.9	F13	8.42872e+06	902183	1.27954e+07	3.35444e+07	8.46434e+06	7.21477e+07	9.27452e+07	1.44949e+08	3.76279e+08	4.65868e+08	2.88503e+08	2.97949e+08	3.29922e+08	5.976e+08	5.99469e+08	4.44114e+08	4.35148e+08	2.09069e+08	2.20669e+08	1.42928e+08	1.40318e+08	9.59199e+07	8.11173e+07	6.25983e+07	4.13635e+07	4.15753e+07	4.13612e+07	3.49829e+07	1.95228e+07	6.81733e+06	4.06051e+06	922256	859642	249248	0	82093.6	0.237019	0.0253698	0.359811	0.943283	0.238021	2.02883	2.60804	4.07602
KsCSTR_13700	kuste2962	protein chain elongation factor EF-Tu (duplicate of tufA), GN=tufB/kirT/pulT	43.5	6.23	F18	5.20157e+06	3.07852e+06	7.46302e+06	1.70621e+07	8.00336e+07	1.1242e+07	1.10646e+07	9.46143e+06	1.14009e+07	1.23115e+07	1.83378e+07	3.16204e+07	3.43129e+07	1.00531e+08	5.04968e+07	8.73285e+07	8.00033e+07	1.2586e+08	1.43236e+08	3.02761e+08	2.97421e+08	7.80526e+08	7.56764e+08	1.16134e+09	1.07809e+09	3.24358e+08	1.32939e+08	6.41941e+07	8.14038e+07	6.92954e+07	2.14206e+07	7.73822e+06	4.86018e+06	7.39122e+06	4.43355e+06	2.72181e+06	0.114515	0.067775	0.164302	0.375629	1.76197	0.247497	0.243591	0.208297
KsCSTR_09610	kuste2507	strongly similar to proton-translocating NADH dehydrogenase I, 51 kDa subunit (NuoF), GN=nuoF	59.7	5.82	F17	4.4627e+06	691636	5.76943e+06	1.32311e+07	2.0769e+07	7.4621e+07	9.0346e+07	1.2348e+08	2.71896e+08	3.49383e+08	2.1999e+08	2.48342e+08	2.50537e+08	5.26e+08	5.78394e+08	4.79122e+08	4.97954e+08	3.09983e+08	3.1792e+08	3.6765e+08	3.6203e+08	8.13796e+08	7.14271e+08	6.89199e+08	1.82973e+08	5.90303e+07	2.84227e+07	2.00678e+07	1.52637e+07	6.42472e+06	3.90099e+06	2.19266e+06	1.54375e+06	1.27526e+06	1.5882e+06	375899	0.0907071	0.0140579	0.117267	0.26893	0.422143	1.51672	1.83634	2.50981
KsCSTR_09970	kustd1514	S-layer protein	158.7	4.78	F5	3.93852e+06	2.16081e+06	6.24346e+07	8.56953e+08	2.21389e+09	1.91954e+09	1.19438e+09	4.36925e+08	2.19553e+08	1.04327e+08	1.04472e+08	7.65813e+07	8.3081e+07	5.35873e+07	4.75576e+07	2.17394e+07	2.40899e+07	2.72953e+07	3.11262e+07	3.96628e+07	3.65739e+07	2.34439e+07	1.98908e+07	1.251e+07	8.19262e+06	5.89715e+06	6.44693e+06	6.02497e+06	4.27767e+06	3.25331e+06	2.84416e+07	7.01879e+07	2.54056e+07	1.33855e+06	6.699e+07	656524	0.0518192	0.0284297	0.821452	11.2749	29.1282	25.2554	15.7144	5.74862
KsCSTR_07870	kustd1713	blue copper protein	26.5	7.81	F21	1.14843e+07	3.12398e+06	3.06192e+06	5.07174e+06	3.8097e+07	7.29734e+06	1.10527e+07	1.95978e+07	2.54665e+07	1.82363e+07	1.74237e+07	2.50114e+07	2.3256e+07	4.76486e+07	4.66721e+07	4.85136e+07	5.84224e+07	8.25954e+07	4.76814e+07	6.3631e+07	6.36635e+07	1.56013e+08	1.25009e+08	1.25098e+08	7.61778e+07	6.52266e+08	2.71101e+09	2.23185e+09	5.82311e+08	1.30365e+08	3.47661e+07	1.08508e+07	5.79126e+06	8.30082e+06	5.68963e+06	1.6729e+06	0.161068	0.0438138	0.0429435	0.0711312	0.53431	0.102345	0.155015	0.274859
KsCSTR_11180	kustd1400	putative PQQ biosynthesis protein C, GN=pqqC	26.9	6.44	F21	2.15375e+06	1.34542e+06	4.10395e+06	6.67443e+06	1.57594e+07	9.03345e+06	1.21872e+07	7.37035e+06	6.81134e+06	7.1056e+06	8.75887e+06	1.3499e+07	1.7207e+07	2.40737e+07	2.01797e+07	2.01592e+07	2.24362e+07	1.6155e+07	2.11448e+07	1.94065e+07	1.90012e+07	2.47219e+07	2.40523e+07	3.88631e+07	1.36528e+08	1.10229e+09	1.17579e+09	5.06249e+08	1.88127e+08	3.57352e+07	6.85151e+06	2.53477e+06	1.56e+06	1.31261e+06	1.15614e+06	402320	0.0633509	0.0395743	0.120714	0.196323	0.463548	0.265711	0.358476	0.216792
KsCSTR_35700	kuste2497	chaperone Hsp70, co-chaperone with DnaJ, GN=dnaK/grpF/seg/lop/groPAB/groPC/groPF/grpC	67.4	5.39	F15	7.06728e+06	2.49754e+06	6.95909e+06	3.23984e+07	3.59484e+08	3.51007e+07	4.0179e+07	7.69259e+07	1.58008e+08	1.88971e+08	2.84699e+08	3.33965e+08	3.37591e+08	6.18843e+08	5.58634e+08	7.9994e+08	8.84914e+08	8.79196e+08	9.09018e+08	5.02806e+08	4.74664e+08	1.92031e+08	1.87645e+08	1.21258e+08	1.2272e+08	7.03893e+07	2.09075e+07	2.45099e+07	1.94131e+07	5.72791e+07	2.68171e+07	7.45933e+06	7.91655e+06	1.01364e+07	6.12934e+06	6.88492e+06	0.140398	0.0496161	0.138249	0.643626	7.1415	0.697309	0.798194	1.52821
KsCSTR_02700	kustd2216	Cpn60 chaperonin GroEL, large subunit of GroESL, GN=groL/groEL/mopB/groE/hdh/mopA	57.4	5.21	F7	7.46301e+06	2.83356e+06	6.56931e+06	2.19057e+07	2.42081e+08	3.73405e+08	7.74903e+08	2.97188e+08	7.83083e+07	3.48364e+07	4.66312e+07	6.33445e+07	7.00605e+07	1.44275e+08	1.52646e+08	1.91808e+08	2.00499e+08	2.72579e+08	3.08017e+08	5.43224e+08	5.2056e+08	5.07856e+08	4.29488e+08	1.60498e+08	6.17505e+07	8.79338e+07	5.57196e+07	2.06896e+07	1.63395e+07	2.03639e+07	7.07561e+06	4.64614e+06	5.68314e+06	3.19781e+06	3.76108e+06	898774	0.184872	0.0701922	0.162733	0.542642	5.99676	9.24989	19.1957	7.36187
KsCSTR_30870	kuste4371	pyruvate:ferredoxin (flavodoxin) oxidoreductase, GN=ydbK/nifJ	130.9	7.53	F12	9.76824e+06	1.99305e+06	1.42494e+07	4.03707e+07	3.6056e+07	3.87054e+07	5.30567e+07	3.81674e+07	5.88922e+07	1.59079e+08	4.05504e+08	9.7487e+08	1.00163e+09	6.85333e+08	6.75768e+08	2.05981e+08	2.16159e+08	9.69284e+07	9.26243e+07	6.12975e+07	6.37809e+07	6.29891e+07	5.47157e+07	4.36551e+07	3.88714e+07	4.3977e+07	4.55711e+07	3.6491e+07	1.98071e+07	1.92402e+07	7.30287e+06	4.19303e+06	3.75165e+06	2.54315e+06	2.99062e+06	2.2242e+06	0.303126	0.0618478	0.442185	1.25278	1.11888	1.2011	1.64644	1.1844
KsCSTR_02720	kustd2214	Cpn60 chaperonin GroEL, large subunit of GroESL, GN=groL/groEL/mopB/groE/hdh/mopA	59.3	5.35	F7	1.70012e+06	954477	6.08821e+06	2.41483e+07	2.28717e+07	3.16313e+08	6.85683e+08	2.39063e+08	5.81659e+07	2.19475e+07	2.54452e+07	3.97554e+07	3.98863e+07	8.906e+07	7.62427e+07	8.35617e+07	8.10057e+07	1.03009e+08	1.24338e+08	1.62299e+08	1.67458e+08	1.94723e+08	1.89262e+08	1.47463e+08	9.23569e+07	6.37554e+07	3.73514e+07	1.69413e+07	9.44657e+06	1.04078e+07	1.36628e+07	3.58245e+06	1.60878e+06	1.80328e+06	1.99832e+06	918324	0.0685814	0.0385029	0.245594	0.974124	0.922628	12.7598	27.6599	9.64362
KsCSTR_07960	kustd1704	nitrite:nitrate oxidoreductase subunit gamma, GN=nxrC	35.4	5.17	F14	4.45063e+06	196078	581097	1.11774e+07	4.26165e+07	1.9749e+07	2.75566e+07	2.94462e+07	3.96757e+07	4.35417e+07	8.6947e+07	1.41646e+08	1.77796e+08	1.00726e+09	1.13448e+09	1.08534e+09	1.17537e+09	3.00436e+08	3.06162e+08	8.69187e+07	7.90817e+07	5.38816e+07	4.60466e+07	7.09245e+07	5.71636e+07	2.9902e+07	1.19822e+07	7.42768e+06	6.00331e+06	3.80114e+06	1.59904e+06	722526	228491	242291	202463	99861	0.135136	0.0059536	0.0176441	0.339382	1.29398	0.599647	0.836711	0.894086
KsCSTR_06110	kustd1887	hypothetical protein	40.5	6.05	F14	534771	294759	222236	1.72567e+06	6.34068e+06	3.9311e+07	1.36005e+07	5.30129e+06	1.18424e+07	832696	6.35878e+06	2.84533e+06	2.04721e+07	3.65724e+08	4.95116e+08	5.10584e+08	4.23642e+08	2.81268e+08	2.58418e+08	2.91711e+07	2.8364e+07	2.12325e+07	1.83589e+07	1.01419e+07	1.27401e+07	2.15751e+07	1.54381e+07	1.21215e+07	8.62224e+06	6.42803e+06	3.2836e+06	810626	296327	385293	458120	127282	0.0380244	0.0209585	0.0158018	0.122702	0.450848	2.79517	0.967048	0.376943
KsCSTR_49490	kustc0458	putative hydroxylamine oxidoreductase hao, GN=hao	62.7	6.23	F9	6.6774e+06	1.23207e+06	482238	3.42915e+06	1.49289e+07	6.72452e+07	1.88172e+08	1.4491e+09	2.24277e+09	5.03939e+08	1.15449e+08	4.30806e+07	4.5826e+07	2.38973e+07	2.37092e+07	1.21629e+07	1.1296e+07	1.55291e+07	1.74917e+07	2.63728e+07	2.79225e+07	2.43778e+07	1.99737e+07	1.67354e+07	1.6208e+07	2.38607e+07	2.35751e+07	4.71755e+07	3.01148e+07	1.31593e+07	7.81844e+06	2.63053e+06	1.93709e+06	641587	761749	266484	0.135606	0.0250212	0.00979335	0.0696396	0.303179	1.36563	3.82143	29.4286
KsCSTR_18830	kuste3409	putative periplasmic serine endoprotease DegP-like, GN=htrA	55.8	6.62	F10	2.93908e+06	861304	3.96846e+06	1.49279e+07	3.81725e+07	5.33967e+07	1.22664e+08	1.73387e+08	1.98512e+08	2.28506e+08	2.07843e+08	1.73473e+08	1.89905e+08	2.16835e+08	2.34088e+08	1.9423e+08	2.05293e+08	1.71194e+08	1.93986e+08	1.52327e+08	1.53835e+08	1.66715e+08	1.6469e+08	9.67629e+07	7.27428e+07	6.14852e+07	5.72382e+07	4.45255e+07	2.68058e+07	1.49079e+07	7.77657e+06	5.36593e+06	4.32286e+06	3.59781e+06	4.8152e+06	1.59284e+06	0.115015	0.0337053	0.155297	0.584169	1.4938	2.08956	4.80019	6.78512
KsCSTR_07970	kustd1703	nitrite:nitrate oxidoreductase subunit beta, GN=narH	47.9	8.35	F14	5.23797e+06	9.25992e+06	1.86055e+07	1.53224e+07	1.18355e+08	1.19387e+07	1.3334e+07	2.15129e+07	3.06285e+07	3.54222e+07	5.55698e+07	1.34441e+08	1.43046e+08	9.4513e+08	1.16456e+09	1.20521e+09	1.22412e+09	2.56806e+08	2.85441e+08	5.83553e+07	5.78506e+07	3.23595e+07	4.58139e+07	1.79553e+07	2.86014e+07	3.28732e+07	1.89889e+07	2.68557e+07	1.76154e+07	8.92241e+07	1.6179e+07	1.63186e+07	1.7367e+07	1.43152e+07	1.59281e+07	1.32412e+07	0.15239	0.269402	0.541295	0.44578	3.44334	0.347337	0.387929	0.625881
KsCSTR_39350	kustb0169	formate-tetrahydrofolate ligase, GN=fhs	63.4	7.66	F12	1.75328e+06	4.51719e+06	1.40228e+07	3.38647e+07	6.85867e+07	4.40683e+07	4.22762e+07	4.1006e+07	5.93901e+07	5.71472e+07	1.10023e+08	2.2475e+08	2.35087e+08	1.98127e+08	2.01596e+08	1.04557e+08	1.04397e+08	1.37405e+08	1.3797e+08	1.22202e+08	1.21546e+08	6.59377e+07	5.51062e+07	2.17681e+07	5.92274e+06	8.23168e+06	6.27178e+06	5.80065e+06	4.43837e+06	5.01464e+06	6.90427e+06	8.65981e+06	5.11657e+06	2.14681e+06	8.28478e+06	2.33415e+06	0.123306	0.317689	0.98621	2.38167	4.82363	3.09928	2.97324	2.88391
KsCSTR_40380	kusta0088	class I small soluble cyt c, GN=naxS	13.7	8.57	F21	1.27273e+06	582400	787020	339000	1.44707e+06	407030	841868	1.00458e+06	1.96896e+06	2.05861e+06	4.32776e+06	4.28982e+06	4.67705e+06	4.76316e+06	7.81023e+06	5.82588e+06	5.63451e+06	3.63149e+06	6.08241e+06	1.00533e+07	9.96148e+06	1.81234e+07	1.44118e+07	3.19404e+07	6.70628e+07	4.98421e+08	7.70944e+08	2.77412e+08	5.21808e+07	1.04738e+07	2.28686e+06	249417	82099.7	0	898154	302868	0.0717063	0.0328127	0.044341	0.0190994	0.0815284	0.0229322	0.0474312	0.0565984
KsCSTR_02710	kustd2215	Cpn10 chaperonin GroES, small subunit of GroESL, GN=groS/groES/mopA/groE/hdh/mopB/TabB	10.4	6.79	F22	220972	1.73453e+06	3.15716e+06	6.85022e+06	7.24864e+07	1.17292e+08	2.63964e+08	1.35002e+08	2.40463e+07	1.04428e+07	8.60827e+06	8.54805e+06	8.61336e+06	1.06411e+07	1.33977e+07	2.32357e+07	1.98846e+07	1.12761e+08	1.10657e+08	3.44681e+08	3.26915e+08	2.08668e+08	1.58757e+08	1.45767e+08	1.45301e+08	2.54808e+08	4.06179e+08	7.82734e+08	4.32044e+08	8.42474e+07	1.87188e+07	6.47085e+06	3.74646e+06	2.4825e+06	3.1882e+06	1.75697e+06	0.00613022	0.0481197	0.0875862	0.190039	2.01093	3.25393	7.32292	3.74525
KsCSTR_11170	kustd1401	glutamate synthase (NADPH) large chain	57.4	7.34	F7	5.92722e+06	572216	2.85848e+06	7.30882e+06	2.57879e+07	2.91989e+08	3.74625e+08	1.38474e+08	4.07786e+07	2.52327e+07	3.53761e+07	7.94893e+07	8.62173e+07	9.24436e+07	9.73711e+07	2.59864e+07	2.77885e+07	6.24338e+06	5.77532e+06	5.18837e+06	4.82619e+06	4.87957e+06	2.62543e+06	2.97618e+06	1.60568e+06	1.16493e+06	723759	569885	495209	4.07146e+06	1.10801e+06	1.42587e+06	379180	656047	185953	647706	0.500459	0.0483145	0.241353	0.617113	2.17738	24.6538	31.6311	11.6919
KsCSTR_49500	kustc0457	c-type diheme-containing protein	29	6.04	F9	1.77734e+06	511611	1.1679e+06	3.07805e+06	7.38002e+06	4.87177e+07	1.57017e+08	1.24921e+09	1.80983e+09	4.62405e+08	1.04241e+08	3.87373e+07	3.72203e+07	4.34546e+07	3.52735e+07	3.01322e+07	3.34017e+07	3.02236e+07	2.16548e+07	1.18674e+07	1.45191e+07	8.79546e+06	6.56869e+06	5.82255e+06	5.07376e+06	1.16006e+07	1.0353e+07	5.47185e+06	2.80011e+06	1.6407e+06	1.53616e+06	638186	541133	420290	420177	242881	0.0439086	0.0126392	0.0288526	0.076042	0.182321	1.20355	3.87905	30.8614
KsCSTR_46550	kustc0735	peptidylprolyl isomerase, GN=surA	37.1	7.28	F18	3.28947e+06	609527	594217	2.96836e+06	1.67443e+07	1.16514e+07	1.82277e+07	1.78364e+07	2.30624e+07	2.89344e+07	4.16708e+07	7.47544e+07	7.70301e+07	9.37504e+07	9.58984e+07	1.40907e+08	1.36593e+08	2.08711e+08	2.09172e+08	2.62469e+08	2.64733e+08	4.0019e+08	3.5146e+08	3.85711e+08	2.11439e+08	6.01475e+07	1.61218e+07	6.91392e+06	4.29944e+06	2.37288e+06	1.42872e+06	611335	517162	285946	264931	180345	0.163353	0.0302688	0.0295085	0.147407	0.831514	0.578603	0.905175	0.885744
KsCSTR_46210	kustc0775	putative nitrite reductase electron transfer 4Fe-4S subunit, GN=fcp	15.8	8.18	F14	418393	0	847329	2.03719e+06	0	2.35101e+06	3.22887e+06	4.1173e+07	3.82782e+08	3.74299e+08	1.71182e+08	9.00105e+07	1.11886e+08	6.72467e+08	6.03673e+08	1.13497e+09	1.38676e+09	6.68643e+08	1.04217e+09	2.27925e+08	2.37442e+08	6.42149e+07	1.19678e+06	2.62564e+07	777921	905562	2.67639e+07	2.24842e+07	1.88251e+07	422098	422747	0	0	0	0	0	0.00997159	0	0.0201944	0.0485526	0	0.0560316	0.0769539	0.981278
KsCSTR_10590	kustd1457	RNA binding protein, GN=rdb	12.9	9.96	F23	726818	386985	200455	299843	0	387450	499923	1.69894e+06	6.88952e+06	4.64275e+06	1.08249e+07	1.28595e+07	1.35675e+07	2.51227e+07	2.33225e+07	3.38045e+07	3.65473e+07	5.52283e+07	6.88549e+07	1.12373e+08	1.13441e+08	1.56477e+08	1.29067e+08	1.75979e+08	1.66926e+08	3.1728e+08	6.32372e+08	6.69213e+08	7.19626e+08	3.53033e+08	5.18336e+07	2.02987e+06	1.09743e+06	512496	512722	376190	0.0207208	0.0110325	0.00571474	0.00854817	0	0.0110458	0.0142522	0.0484348
KsCSTR_22880	kuste3795	F1 sector of membrane-bound ATP synthase, beta subunit, GN=atpD/papD/uncD/papB/unc	51.7	5.62	F18	1.67623e+06	681443	3.33857e+06	1.03114e+07	3.88999e+07	4.40809e+06	2.75708e+06	3.9343e+06	7.37897e+06	3.01418e+07	5.62917e+07	3.16085e+07	3.50595e+07	2.25689e+07	2.06698e+07	2.60688e+07	1.76887e+07	1.67389e+07	1.87574e+07	2.22952e+07	2.16183e+07	5.19747e+07	5.20735e+07	8.93451e+07	4.95308e+07	2.55161e+07	8.84513e+06	4.24854e+06	2.47983e+06	4.61008e+06	2.99874e+06	1.94459e+06	392040	774055	449571	177248	0.322542	0.131124	0.642413	1.98414	7.48518	0.848212	0.530522	0.757044
KsCSTR_39950		leucine-tRNA ligase, GN=leuS	95.2	6.67	F15	508568	613230	1.40412e+06	2.56446e+06	1.98628e+06	3.13523e+06	5.77944e+06	9.72343e+06	2.61068e+07	1.91984e+07	2.07112e+07	2.14633e+07	2.2368e+07	2.44001e+07	2.14241e+07	3.17225e+07	3.52944e+07	4.56964e+07	4.62473e+07	2.41143e+07	2.45929e+07	3.02041e+07	2.73872e+07	2.28149e+07	2.05288e+07	9.05229e+06	3.87533e+06	1.08744e+06	1.1092e+06	983274	446650	0	40631.2	32373.6	0	23361.6	0.154494	0.186288	0.426547	0.779039	0.603397	0.952428	1.75569	2.95381
KsCSTR_09660	kustd1545	carbon monoxide dehydrogenase/acetyl-CoA synthase subunit alpha, GN=acsB	80.1	5.31	F16	1.90748e+06	2.08734e+06	5.86628e+06	1.37666e+07	5.46418e+06	2.45697e+07	2.47913e+07	1.80746e+07	2.40695e+07	2.81851e+07	3.40856e+07	3.79419e+07	3.95272e+07	6.60152e+07	6.1585e+07	6.71091e+07	8.24694e+07	1.29244e+08	1.42696e+08	1.67915e+08	1.6391e+08	1.15838e+08	1.01341e+08	6.776e+07	3.18798e+07	3.19605e+07	2.97753e+07	1.08254e+07	4.43058e+06	2.70131e+06	2.2251e+06	891570	200635	277331	175590	0	0.199994	0.218853	0.615064	1.4434	0.572906	2.57607	2.5993	1.89507
KsCSTR_48660	kustc0541	putative peroxiredoxin in rubredoxin operon	19.3	7.2	F17	2.16211e+06	0	658132	7.66671e+06	5.04929e+06	1.38961e+07	2.50324e+07	4.47835e+07	1.21087e+08	1.09847e+08	1.08762e+08	9.22881e+07	1.16518e+08	9.33769e+07	9.60132e+07	8.92428e+07	8.8747e+07	1.06151e+08	1.03015e+08	1.13804e+08	1.15674e+08	1.30171e+08	1.29967e+08	1.08861e+08	1.13512e+08	6.4303e+07	1.64668e+07	6.91127e+06	5.16446e+06	2.63608e+06	1.17029e+06	205258	178435	102318	99159.9	40143.9	0.15487	0	0.0471415	0.54916	0.361677	0.995364	1.79305	3.20781
KsCSTR_07490	kustd1750	nucleoside diphosphate kinase, GN=ndk	44	7.18	F12	4.52765e+06	966063	454675	1.60347e+06	3.8161e+06	530871	237252	207847	1.13005e+06	2.17905e+07	9.61711e+07	2.13759e+08	2.36006e+08	1.14539e+08	9.69142e+07	1.10919e+07	1.16132e+07	1.85358e+07	8.94945e+06	6.78925e+06	6.17917e+06	4.4754e+07	3.38388e+07	1.56498e+07	1.94975e+06	1.34417e+06	1.10699e+06	700189	125643	68576.3	327377	480636	55805.8	26598.5	0	73885.1	0.816044	0.174119	0.0819486	0.289002	0.687796	0.0956818	0.0427613	0.0374613
KsCSTR_11150	kustd1403	hypothetical protein	19.2	8.35	F17	829527	341202	3.38295e+06	1.30456e+07	1.00461e+07	4.38077e+06	2.47148e+06	1.58099e+06	1.96219e+07	2.62671e+07	4.09333e+06	1.52421e+07	1.37739e+07	5.34764e+07	6.13256e+07	2.16813e+08	8.85713e+07	1.09273e+08	1.35122e+08	3.22693e+08	3.19784e+08	1.23111e+09	1.20082e+09	1.04658e+09	4.84437e+08	8.21954e+07	2.15852e+07	6.99089e+06	5.9616e+06	6.04491e+06	4.06586e+06	2.27655e+06	1.71474e+06	1.57783e+06	2.4842e+06	725059	0.0228099	0.00938219	0.0930224	0.358721	0.276242	0.12046	0.0679595	0.0434731
KsCSTR_35110	kuste2551	capsule polysaccharide export protein	31	5.82	F12	984321	534100	345208	156631	0	91509.6	69374.8	707715	2.74148e+06	2.12218e+07	8.76807e+07	1.6911e+08	1.87933e+08	9.04176e+07	9.04773e+07	1.20442e+07	1.28699e+07	3.53938e+06	3.60331e+06	4.25038e+06	2.86471e+06	4.26037e+07	3.32037e+07	1.29314e+07	5.46709e+06	9.62498e+06	4.25049e+06	1.45106e+06	1.13111e+06	644754	343724	0	0	72597.9	0	0	0.206396	0.111992	0.0723844	0.0328429	0	0.0191881	0.0145468	0.148396
KsCSTR_40350	kusta0091	hypothetical protein	17	5.6	F23	662738	1.04986e+06	6.93517e+06	6.44051e+06	2.19949e+07	7.22027e+06	1.03023e+07	1.22563e+07	2.58673e+07	2.84982e+07	3.57943e+07	4.33116e+07	3.7364e+07	5.39783e+07	5.32405e+07	5.38056e+07	5.71508e+07	6.02787e+07	5.79729e+07	7.24338e+07	6.40958e+07	7.08017e+07	5.62723e+07	6.29232e+07	5.92241e+07	6.16618e+07	5.99486e+07	6.59596e+07	8.1818e+07	3.37568e+07	9.17413e+06	2.94511e+06	2.95173e+06	1.79909e+06	633416	2.00799e+06	0.0703411	0.111429	0.736078	0.683577	2.33448	0.766338	1.09345	1.30085
KsCSTR_03600	kustd2129	Cpn60 chaperonin GroEL, large subunit of GroESL, GN=groL/groEL/mopB/groE/hdh/mopA	58.3	6.38	F7	1.07004e+07	1.3987e+06	5.10395e+06	2.0062e+07	4.5192e+07	3.47538e+08	6.68282e+08	2.46387e+08	6.30649e+07	2.15611e+07	1.20993e+07	5.38131e+06	4.05355e+06	1.01941e+07	7.09523e+06	7.71338e+06	9.74814e+06	7.74743e+06	1.46613e+07	1.47946e+07	1.48229e+07	1.72863e+07	2.06776e+07	1.89906e+07	1.91753e+07	2.44803e+07	2.83462e+07	1.7575e+07	7.41978e+06	4.55093e+06	7.1544e+06	4.50586e+06	1.4864e+06	1.07634e+06	1.40182e+06	113808	0.650576	0.08504	0.310317	1.21976	2.74764	21.1301	40.6311	14.9802
KsCSTR_09650	kustd1546	carbon monoxide dehydrogenase 1, GN=acsA/cooS	70.8	7.18	F13	1.26006e+07	1.53527e+06	1.06733e+07	2.39777e+07	2.98456e+07	3.05088e+07	3.61154e+07	3.63215e+07	6.58546e+07	8.017e+07	1.20924e+08	1.73547e+08	1.70185e+08	2.4519e+08	2.40333e+08	1.17377e+08	1.26031e+08	4.39023e+07	5.18342e+07	2.74764e+07	2.66614e+07	2.25999e+07	2.31911e+07	1.21721e+07	9.05564e+06	8.08141e+06	7.41681e+06	7.44876e+06	5.04943e+06	2.59471e+06	2.19261e+06	1.18452e+06	925481	1.79824e+06	646259	444623	1.10367	0.134472	0.93486	2.10017	2.61413	2.67222	3.16329	3.18135
KsCSTR_07290	kustd1769	Cpn60 chaperonin GroEL, large subunit of GroESL, GN=groL/groEL/mopB/groE/hdh/mopA	56.9	5.58	F7	2.00046e+06	6.40597e+06	5.97827e+06	1.03427e+07	1.11028e+08	1.86725e+08	3.7415e+08	1.39923e+08	3.60383e+07	1.24828e+07	9.13063e+06	8.47066e+06	6.16452e+06	6.49456e+06	7.91235e+06	1.10655e+07	1.2418e+07	2.02662e+07	2.13903e+07	9.54679e+07	9.13653e+07	1.86712e+08	1.58106e+08	9.9177e+07	4.95901e+07	3.90746e+07	3.00921e+07	1.35517e+07	1.0273e+07	7.41732e+06	6.6994e+06	5.05373e+06	5.41167e+06	4.88392e+06	6.14236e+06	3.96024e+06	0.134399	0.430379	0.401644	0.694864	7.45928	12.5449	25.1369	9.4006
KsCSTR_15640	kuste3163	putative succinyl-diaminopimelate desuccinylase, GN=dapE	43.7	6.37	F22	1.04821e+06	584051	733820	2.09366e+06	5.60288e+06	3.41153e+06	3.82235e+07	5.44779e+06	9.83716e+06	1.11615e+07	1.72086e+07	2.25026e+07	2.35889e+07	5.9951e+07	5.48643e+07	6.15253e+07	6.90982e+07	7.9528e+07	8.32459e+07	4.26727e+07	4.3711e+07	5.28521e+07	2.76469e+07	2.2215e+07	8.05921e+07	3.28011e+06	4.25122e+06	1.18795e+08	1.83396e+07	2.7957e+06	1.37064e+06	735169	454257	677030	576713	191435	0.158766	0.0884631	0.111148	0.317115	0.848637	0.516726	5.7895	0.825147
KsCSTR_43980	kustc0998	protein disaggregation chaperone, GN=clpB/htpM	97.6	5.73	F14	4.85927e+06	105221	976051	1.3742e+06	452447	2.14538e+06	2.51627e+06	1.92127e+06	3.68501e+06	7.75149e+06	1.67445e+07	3.78695e+07	3.74523e+07	2.24161e+08	2.39203e+08	3.81926e+08	4.03271e+08	2.05891e+08	2.12298e+08	6.85383e+07	6.44083e+07	2.62407e+07	2.0012e+07	1.21433e+07	1.90833e+07	2.17906e+07	2.89639e+07	3.55985e+07	9.85329e+06	2.28912e+06	1.22928e+06	377740	216544	0	550619	0	0.428031	0.00926843	0.0859758	0.121047	0.0398539	0.188976	0.221646	0.169236
KsCSTR_09700	kustd1542	corrinoid/iron-sulfur protein large subunit, GN=acsC	48.3	7.12	F13	5.3807e+06	2.15638e+07	1.77572e+07	1.38744e+07	1.1612e+08	1.44445e+07	1.82708e+07	2.52606e+07	2.72777e+07	5.1216e+07	1.28035e+08	2.41602e+08	2.62479e+08	3.45562e+08	3.8369e+08	1.55481e+08	1.59139e+08	1.54112e+08	1.53753e+08	2.16502e+08	2.04936e+08	1.23089e+08	1.13638e+08	3.17762e+07	1.33782e+07	9.58016e+06	8.60626e+06	8.21885e+06	1.63219e+07	2.51156e+07	1.80854e+07	1.69002e+07	1.69713e+07	1.2687e+07	3.48872e+07	1.46576e+07	0.279753	1.12114	0.923229	0.721357	6.03729	0.750995	0.94993	1.31334
KsCSTR_15030		peptidylprolyl isomerase	39.9	5.31	F17	1.65792e+06	278387	3.41018e+06	1.09446e+07	9.6171e+06	1.34117e+07	1.29914e+07	1.33642e+07	2.0539e+07	1.5267e+07	1.42586e+07	2.10377e+07	2.20931e+07	2.83451e+07	2.39958e+07	2.56253e+07	2.65291e+07	4.70335e+07	4.76176e+07	8.13472e+07	7.94936e+07	1.45472e+08	1.35636e+08	1.40529e+08	8.66664e+07	4.34792e+07	2.19679e+07	1.35856e+07	9.67796e+06	5.12206e+06	2.02041e+06	993534	485261	391233	347781	121354	0.211675	0.035543	0.435394	1.39735	1.22786	1.71233	1.65867	1.70627
KsCSTR_07030	kustd1795	chaperone protein HtpG, GN=htpG	73.2	5.92	F16	2.29143e+06	397077	2.55095e+06	6.22613e+06	0	6.69202e+06	6.93151e+06	1.02633e+07	2.09141e+07	2.12692e+07	2.62861e+07	5.28917e+07	5.17835e+07	7.22156e+07	7.5265e+07	6.42674e+07	7.48376e+07	1.13918e+08	1.19355e+08	2.08144e+08	2.08164e+08	2.05095e+08	1.90839e+08	5.88018e+07	1.356e+07	1.07817e+07	3.96854e+06	1.62053e+06	1.36043e+06	1.28018e+06	1.89499e+06	300812	0	0	0	0	0.250216	0.0433595	0.278555	0.679873	0	0.730746	0.756898	1.12071
KsCSTR_09740	kustd1538	5-methyltetrahydrofolate:corrinoid/iron-sulfur protein co-methyltransferase, GN=acsE	29.2	5.05	F17	1.76704e+06	2.97993e+06	5.59693e+06	916020	8.5947e+07	2.63494e+06	4.38106e+06	2.20738e+06	9.42905e+06	6.54087e+07	4.34893e+07	1.47773e+07	1.44691e+07	8.5342e+06	9.92864e+06	1.61336e+07	1.48678e+07	1.37339e+07	1.52923e+07	1.09217e+08	1.10456e+08	5.91046e+08	4.94201e+08	3.45922e+08	6.96625e+07	1.15003e+07	6.70897e+06	6.0939e+06	6.2972e+06	9.60263e+06	4.94538e+06	4.59263e+06	3.91118e+06	3.28654e+06	5.67179e+06	3.73108e+06	0.125055	0.210892	0.3961	0.0648275	6.08254	0.186477	0.310051	0.156218
KsCSTR_07100	kustd1788	exonuclease SbcC	30	5.31	F17	1.17224e+06	378690	4.68483e+06	8.88044e+06	1.06865e+07	3.50499e+06	2.44872e+06	1.67207e+06	1.67077e+06	757958	1.48018e+06	2.10755e+06	1.90674e+06	6.98321e+06	6.41149e+06	6.08261e+06	6.21956e+06	2.80196e+06	3.11785e+06	1.73002e+06	2.39411e+06	1.78419e+07	1.73378e+07	4.04229e+06	2.29639e+06	2.70305e+06	2.41517e+06	2.62404e+06	2.02685e+06	867127	1.17036e+06	65049.2	0	0	0	0	1.26027	0.407127	5.03663	9.5473	11.489	3.76819	2.63261	1.79763
KsCSTR_09730	kustd1539	corrinoid/iron-sulfur protein small subunit, GN=acsD	34.9	5.29	F13	1.48063e+06	341687	1.58702e+06	3.97582e+06	7.48629e+06	8.50973e+06	1.71284e+07	1.56574e+08	1.64045e+08	6.66644e+07	9.33036e+07	1.65402e+08	1.86041e+08	3.46681e+08	3.22173e+08	1.7728e+08	1.91394e+08	1.24709e+08	1.29003e+08	1.24006e+08	1.44239e+08	8.01206e+07	7.00548e+07	2.11243e+07	7.85631e+06	4.65727e+06	1.53421e+06	2.31149e+06	1.48383e+06	887606	476366	220325	389160	415626	505479	183533	0.0929059	0.0214399	0.099581	0.249472	0.469745	0.533963	1.07476	9.82458
KsCSTR_47150	kustc0676	trigger factor, GN=tig	49.6	5.34	F16	3.14453e+06	298439	1.20741e+06	1.48492e+06	7.75967e+06	3.99655e+06	3.05418e+06	4.22179e+06	3.12879e+06	2.27498e+06	4.05152e+06	5.57451e+06	2.66109e+06	1.50435e+07	1.22064e+07	1.27806e+07	1.63681e+07	5.53538e+07	5.40505e+07	1.83563e+08	1.95001e+08	1.6935e+08	1.50075e+08	7.21733e+07	1.60948e+07	9.62435e+06	7.00609e+06	3.3547e+06	1.15027e+06	3.00839e+06	3.18602e+06	690380	304250	361977	250511	219202	0.534728	0.0507497	0.205321	0.252512	1.31953	0.679614	0.519364	0.717917
KsCSTR_31460	kuste4313	hypothetical protein	18.8	8.4	F9	779973	2.41695e+06	1.32862e+06	864185	5.86349e+07	4.88519e+06	1.70375e+07	9.59502e+07	1.19239e+09	8.44155e+08	2.08807e+08	3.99573e+07	4.15462e+07	1.91076e+07	2.00055e+07	1.85953e+07	1.97141e+07	1.48838e+07	1.51931e+07	1.19234e+07	6.80718e+06	9.96858e+06	1.01345e+07	1.53677e+07	2.19831e+07	1.11114e+07	5.48147e+06	2.63305e+06	2.64928e+06	3.61187e+06	2.34783e+06	2.06479e+06	1.32446e+06	2.54275e+06	4.84757e+06	1.68118e+06	0.0297834	0.0922916	0.0507334	0.0329991	2.23898	0.186542	0.650579	3.66388
KsCSTR_17850	kuste3373	fused IMP cyclohydrolase ; phosphoribosylaminoimidazolecarboxamide formyltransferase, GN=purH	57.2	6.8	F15	2.78476e+06	638036	1.49007e+06	2.43172e+06	2.59483e+07	1.26693e+06	1.61266e+06	1.28416e+06	5.29938e+06	3.7768e+06	1.9984e+07	2.47379e+07	2.4857e+07	3.40457e+07	4.60398e+07	1.74234e+08	1.98356e+08	7.50809e+08	8.81898e+08	4.8247e+08	4.6037e+08	1.07544e+08	9.96171e+07	1.66977e+07	7.73171e+06	7.78782e+06	3.59031e+06	2.18158e+06	1.69203e+06	8.49779e+06	2.03945e+06	1.91882e+06	1.0505e+06	1.20698e+06	962499	715180	0.15777	0.0361477	0.0844195	0.137768	1.47009	0.0717777	0.0913646	0.0727538
KsCSTR_20450	kuste3559	hypothetical protein	93.6	5.41	F13	4.51419e+06	1.49958e+06	6.51576e+06	1.96229e+07	7.62166e+07	1.44881e+07	1.1014e+07	8.79484e+06	1.2531e+07	1.40601e+07	3.17238e+07	1.76848e+07	5.95518e+07	8.97198e+07	8.73348e+07	7.49525e+07	7.70245e+07	5.20429e+07	5.23424e+07	2.40193e+07	2.08798e+07	1.95751e+07	1.62359e+07	7.99211e+06	7.10057e+06	5.30999e+06	3.11891e+06	2.42026e+06	2.65063e+06	2.50732e+06	3.00775e+06	1.71123e+06	2.42936e+06	1.34978e+06	2.90159e+06	1.46804e+06	0.834986	0.277376	1.20521	3.62964	14.0977	2.67985	2.03725	1.62677
KsCSTR_24160	kuste3929	LL-diaminopimelate aminotransferase, GN=dapL	43.7	7.37	F5	5.70911e+06	8.6143e+06	1.86586e+07	2.30487e+07	1.72664e+09	1.03533e+07	4.78547e+06	8.94413e+06	5.13299e+07	1.84073e+07	1.57925e+07	1.45469e+07	2.2963e+07	1.66029e+07	7.62032e+06	6.92791e+07	1.64523e+07	4.84547e+07	4.88643e+07	3.27963e+08	3.21775e+08	9.08751e+08	9.55645e+08	3.33477e+08	1.18831e+08	6.83386e+07	1.91492e+07	6.37459e+07	3.42973e+07	1.9744e+08	7.46508e+07	4.82168e+07	3.15073e+07	3.38943e+07	2.06471e+07	1.70918e+07	0.131758	0.198805	0.430612	0.53193	39.8484	0.238938	0.110442	0.206417
KsCSTR_46790	kustc0712	putative NAD(P) oxidoreductase, FAD-containing subunit	76.9	6.49	F13	1.51017e+06	219281	1.30531e+06	1.89916e+06	1.89748e+06	2.75488e+06	3.76178e+06	5.49036e+06	1.64274e+07	2.14332e+07	4.52858e+07	2.09738e+08	2.17314e+08	2.5275e+08	2.5767e+08	1.74261e+08	1.75111e+08	2.23403e+08	2.63876e+08	2.22008e+08	2.14637e+08	7.26602e+07	6.23073e+07	1.76041e+07	5.03389e+06	8.96222e+06	1.95326e+07	2.00589e+07	4.08249e+06	1.29514e+06	1.61864e+06	729566	60604.8	224817	316591	0	0.111503	0.0161906	0.0963773	0.140225	0.140101	0.203407	0.277751	0.405381
KsCSTR_01600	kustc0297	gluconate-6-phosphate dehydrogenase, decarboxylating, GN=gnd	51.7	7.02	F16	1.22123e+06	647349	310531	2.47681e+06	930472	4.75377e+06	7.92327e+06	1.61273e+07	6.2136e+07	6.74108e+07	3.54301e+07	2.95743e+07	2.90715e+07	6.26235e+07	8.28254e+07	2.26368e+08	2.38348e+08	1.85765e+08	1.75893e+08	2.87924e+08	2.76671e+08	1.74234e+08	1.59646e+08	5.07669e+07	3.01565e+07	2.0218e+07	1.09028e+07	2.49457e+07	2.84012e+07	5.14165e+06	2.13683e+06	1.07514e+06	916951	328856	459588	138357	0.0911759	0.0483302	0.0231839	0.184915	0.0694679	0.354911	0.591541	1.20404
KsCSTR_08130	kustd1687	glycine C-acetyltransferase, GN=kbl	42.3	5.95	F14	625632	0	111752	55980.7	2.05622e+06	135154	89276.3	612165	1.7737e+06	5.81572e+06	6.91495e+06	3.98314e+07	4.6539e+07	2.79804e+08	2.58369e+08	2.8288e+08	2.73985e+08	1.33634e+08	1.67247e+08	7.38837e+07	7.20291e+07	9.18559e+07	8.06164e+07	3.52771e+07	4.22827e+06	848390	760955	586308	511662	608218	315034	91728.3	140483	115421	59511.7	51254.6	0.0650262	0	0.0116152	0.00581846	0.213717	0.0140474	0.0092791	0.0636265
KsCSTR_32340	kuste4231	DNA-binding protein HU-alpha, GN=hupA	11.1	10.27	F10	1.01489e+06	467340	3.58062e+06	1.30993e+07	4.50248e+06	1.61431e+07	1.20638e+07	1.39113e+07	1.8269e+07	2.43357e+07	1.64808e+07	1.11622e+07	1.116e+07	6.17528e+06	5.37936e+06	4.18736e+06	1.51754e+06	6.03983e+06	834178	1.36547e+06	1.03398e+06	342858	114244	274266	200225	605642	635144	0	297586	158753	0	0	30883.1	0	0	37747	0.673159	0.309979	2.37497	8.68857	2.98643	10.7075	8.00177	9.22719
KsCSTR_40830	kusta0043	putative hydroxylamine oxidoreductase hao, GN=hao	67	7.14	F12	7.04478e+06	2.30125e+06	5.09064e+06	3.85513e+06	2.45943e+07	4.92358e+06	3.98378e+06	8.95238e+06	4.10909e+07	1.05753e+08	3.59292e+08	5.68588e+08	6.40759e+08	5.38098e+08	5.33689e+08	3.25663e+08	3.204e+08	1.16518e+08	1.29133e+08	2.30062e+07	2.22853e+07	6.37552e+06	7.17545e+06	4.14764e+06	4.31989e+06	3.5913e+06	3.30355e+06	4.56764e+06	5.0238e+06	5.21762e+06	4.39382e+06	2.4288e+06	2.54373e+06	1.4105e+06	2.56883e+06	1.52344e+06	0.316226	0.103298	0.228508	0.173049	1.10399	0.221009	0.178824	0.401854
KsCSTR_22860	kuste3793	F1 sector of membrane-bound ATP synthase, alpha subunit, GN=atpA/papA/uncA/unc	55	5.31	F11	1.84264e+06	508729	5.42248e+06	1.01398e+07	1.78829e+07	5.66476e+06	3.85695e+06	2.26188e+06	3.45281e+06	1.68331e+07	3.46386e+07	1.7919e+07	1.99668e+07	1.2741e+07	1.27976e+07	1.31853e+07	1.19691e+07	1.18877e+07	1.15647e+07	8.98949e+06	7.81757e+06	1.59186e+07	1.35729e+07	2.76151e+07	3.07587e+07	2.04599e+07	6.428e+06	3.45494e+06	2.67038e+06	2.57168e+06	2.79382e+06	1.67652e+06	1.71997e+06	1.09118e+06	436638	1.38628e+06	0.647147	0.178669	1.90441	3.56117	6.28059	1.9895	1.35459	0.794386
KsCSTR_40340	kusta0092	hemerythrin HHE cation binding domain protein	30.6	5.16	F18	382595	366731	617505	2.82028e+06	1.00692e+06	3.70403e+06	4.85719e+06	4.44361e+06	1.07986e+07	1.35149e+07	1.68023e+07	2.24317e+07	2.47334e+07	3.93628e+07	3.61223e+07	4.32339e+07	4.28079e+07	4.25764e+07	4.86622e+07	5.96369e+07	5.69309e+07	8.96729e+07	7.72956e+07	1.28054e+08	8.85796e+07	4.79109e+07	2.63458e+07	1.46224e+07	5.45449e+06	1.20761e+06	668792	346891	74913.1	186270	306810	173486	0.0575349	0.0551493	0.0928606	0.424116	0.151421	0.557014	0.730426	0.668232
KsCSTR_34760	kuste2592	putative C-methyltransferase NovU	46.8	6.96	F13	3.49228e+06	942055	753938	117245	1.0438e+07	49505.6	74224	87549	110652	1.04079e+07	1.85275e+07	6.5185e+07	6.29273e+07	2.4255e+08	2.99873e+08	2.75569e+08	2.1644e+08	1.48092e+08	1.48122e+08	1.29905e+08	1.22012e+08	1.13545e+08	1.06996e+08	2.62201e+07	3.0981e+06	1.16131e+06	248314	134796	289717	667705	412904	213803	124801	248829	320755	54787.5	0.334572	0.090252	0.0722298	0.0112324	0.999999	0.00474281	0.00711091	0.00838749
KsCSTR_08030	kustd1697	serine hydroxymethyltransferase, GN=glyA	45.9	8.05	F17	575422	215111	1.05048e+06	2.26393e+06	2.68793e+06	2.86651e+06	3.67959e+06	3.23162e+06	3.94864e+06	7.16856e+06	7.86737e+06	1.14392e+07	1.4747e+07	2.37374e+07	2.47699e+07	3.03648e+07	3.21516e+07	4.10762e+07	4.33395e+07	1.31346e+08	1.19549e+08	4.91121e+08	3.99501e+08	4.09429e+08	9.70037e+07	1.59988e+07	5.59121e+06	2.84416e+06	2.15309e+06	1.45707e+06	1.21148e+06	727757	327067	614095	376889	61994.8	0.0458532	0.0171414	0.0837085	0.180404	0.214191	0.228421	0.293213	0.257516
KsCSTR_24880	kuste3993	YfdX protein	38.6	6.98	F10	3.94413e+06	508032	2.14705e+06	2.92876e+06	1.56113e+07	3.72707e+06	7.99627e+06	3.42506e+07	2.71846e+08	8.92999e+08	7.5883e+08	1.73017e+08	1.80823e+08	6.14364e+07	6.39166e+07	2.58978e+07	3.16014e+07	1.97385e+07	2.06615e+07	1.57656e+07	1.3099e+07	1.60648e+07	1.24325e+07	2.18257e+07	3.63119e+07	2.15969e+07	4.96669e+06	3.42662e+06	3.97893e+06	4.75394e+06	3.63043e+06	1.028e+06	481093	289892	400155	385663	0.163312	0.0210357	0.0889013	0.121269	0.646407	0.154324	0.331096	1.41819
KsCSTR_39310	kustb0172	methionine adenosyltransferase 1, GN=metK/metX	42.3	7.53	F14	3.08854e+06	1.5412e+06	5.14463e+06	8.54532e+06	1.73466e+07	9.3658e+06	1.09756e+07	8.49313e+06	1.19618e+07	1.33579e+07	2.00303e+07	4.26299e+07	4.46436e+07	9.3183e+07	9.51703e+07	2.28755e+08	2.86716e+08	1.66507e+08	1.79113e+08	5.52216e+07	4.91831e+07	2.04323e+07	1.69007e+07	1.07853e+07	1.09476e+07	4.77797e+06	2.47764e+06	1.4532e+06	1.73536e+06	2.85795e+06	1.41861e+06	1.28946e+06	529860	912378	507608	169580	0.391479	0.195351	0.652094	1.08314	2.19873	1.18714	1.39118	1.07652
KsCSTR_06280	kustd1872	30S ribosomal subunit protein S1, GN=rpsA/ssyF/rps	65.3	5.35	F5	7.80811e+06	3.37134e+07	5.83448e+07	6.60052e+07	2.79134e+08	1.03537e+08	1.18847e+08	1.3396e+08	1.79233e+08	1.72424e+08	1.91747e+08	1.85404e+08	1.76434e+08	1.74199e+08	1.5799e+08	1.09753e+08	1.32809e+08	1.04487e+08	1.21336e+08	1.01521e+08	9.0953e+07	7.95834e+07	5.53693e+07	6.11285e+07	5.8647e+07	6.0532e+07	5.2114e+07	6.83751e+07	6.9301e+07	1.27608e+08	8.9484e+07	5.83977e+07	6.44564e+07	3.58305e+07	7.8121e+07	6.48668e+07	0.262146	1.13188	1.95884	2.21603	9.37152	3.4761	3.99013	4.4975
KsCSTR_38970	kustb0200	adenosylhomocysteinase, GN=ahcY	52	6.48	F13	848084	628878	1.38956e+06	2.20841e+06	1.26252e+07	2.27569e+06	2.94543e+06	4.08566e+06	7.31931e+06	9.47762e+06	2.74993e+07	2.1836e+08	2.46183e+08	4.23727e+08	4.6346e+08	1.49621e+08	1.48258e+08	5.705e+07	6.29823e+07	4.78388e+07	4.88644e+07	7.67679e+07	7.19939e+07	5.97063e+07	2.32215e+07	2.0157e+07	1.11908e+07	4.73599e+06	1.71594e+06	1.69251e+06	1.65324e+06	896231	843646	584466	353068	227383	0.0703317	0.052153	0.115236	0.183144	1.04701	0.188723	0.244265	0.338824
KsCSTR_21150	kuste3626	NADP-dependent isopropanol dehydrogenase, GN=adh	37.5	5.45	F14	2.18793e+06	732320	1.09579e+06	2.94251e+06	5.80795e+06	1.23283e+06	1.51754e+06	2.10492e+06	2.1237e+06	5.27815e+06	9.7367e+06	2.19207e+07	3.08195e+07	5.96375e+07	5.61426e+07	1.77779e+08	1.68693e+08	1.43854e+08	1.6325e+08	6.15496e+07	5.82193e+07	5.24898e+07	5.15281e+07	9.78685e+07	1.32412e+08	8.93584e+07	3.03164e+07	8.10701e+06	2.8201e+06	2.06191e+06	623206	830879	569119	476000	847865	747411	0.236599	0.0791919	0.118497	0.318199	0.628062	0.133316	0.164105	0.227623
KsCSTR_27240	kuste2772	hypothetical protein	7.8	4.81	F15	58754.8	0	768148	1.95055e+06	3.78999e+06	2.46884e+06	4.12159e+06	5.24958e+06	1.12106e+07	1.04486e+07	1.13946e+07	1.68786e+07	1.87889e+07	2.763e+07	2.68501e+07	3.28306e+07	3.27932e+07	3.7165e+07	3.80664e+07	3.24132e+07	2.96459e+07	2.33836e+07	2.1483e+07	1.55443e+07	1.35443e+07	1.52799e+07	1.83876e+07	2.05411e+07	3.62283e+07	2.00851e+07	2.17507e+06	422443	256013	0	218801	170355	0.0161735	0	0.211449	0.536929	1.04327	0.679598	1.13455	1.44506
KsCSTR_37890	kuste2289	exported protein	28.5	5.95	F23	806893	68639.2	660549	2.15002e+06	0	5.13955e+06	7.15828e+06	1.02854e+07	1.44721e+07	1.14781e+07	1.67589e+07	1.45668e+07	1.58216e+07	1.51702e+07	1.46555e+07	1.08013e+07	1.26457e+07	1.71557e+07	1.62504e+07	1.60506e+07	1.6865e+07	1.79165e+07	1.66116e+07	1.75215e+07	3.61e+07	4.10041e+07	2.51425e+07	6.42782e+07	2.01344e+08	1.05022e+08	2.34911e+07	1.90268e+06	395554	649118	136210	0	0.118972	0.0101205	0.0973945	0.317009	0	0.7578	1.05545	1.51653
KsCSTR_13650	kuste2957	RNA polymerase, beta subunit, GN=rpoB/ftsR/groN/nitB/rif/ron/sdgB/stl/stv/tabD	138.7	6.55	F5	1.16464e+07	5.89029e+06	6.65169e+06	3.63857e+07	1.97059e+08	8.59063e+07	1.11999e+08	1.31696e+08	1.12425e+08	4.45818e+07	2.64687e+07	1.18633e+07	5.87905e+06	8.0411e+06	5.53066e+06	7.93483e+06	7.74418e+06	3.43218e+06	3.78317e+06	7.82336e+06	7.13287e+06	1.9553e+07	1.41415e+07	1.51933e+07	9.1315e+06	3.52118e+06	3.24598e+06	2.12694e+06	2.59619e+06	1.07264e+07	2.81444e+06	1.99167e+06	2.69578e+06	2.43947e+06	2.81886e+06	615994	1.32037	0.66779	0.754112	4.12509	22.3408	9.73931	12.6974	14.9306
KsCSTR_11970	kustd1325	hypothetical protein	31.4	8.65	F19	551702	21942.1	1.59907e+06	8.65934e+06	2.83887e+06	2.39718e+07	2.54772e+07	2.81741e+07	3.64397e+07	3.51585e+07	4.57904e+07	4.65993e+07	4.89503e+07	5.7357e+07	5.21368e+07	3.64017e+07	4.37603e+07	4.48619e+07	4.32246e+07	4.94079e+07	4.66661e+07	5.23099e+07	4.13453e+07	5.78958e+07	7.25946e+07	7.15687e+07	3.95728e+07	3.05483e+07	1.56504e+07	4.06452e+06	1.04852e+06	27345	46267.9	0	0	38806.8	0.0704376	0.00280142	0.204159	1.10557	0.362448	3.06056	3.25275	3.59708
KsCSTR_39230	kustb0178	threonine synthase, GN=thrC	45	7.21	F16	897997	98400.9	553524	934350	4.48018e+06	483927	759201	726751	368311	636414	1.58722e+06	3.35268e+06	4.68096e+06	8.43617e+06	7.65338e+06	1.3439e+07	1.4808e+07	7.39685e+07	8.06e+07	3.06836e+08	3.10925e+08	2.94939e+08	2.85923e+08	6.0347e+07	1.26299e+07	3.54075e+06	1.09169e+06	597339	844967	765156	538796	239901	299863	159014	398438	183715	0.112822	0.0123628	0.0695431	0.117389	0.562877	0.0607991	0.0953837	0.0913069
KsCSTR_48700		DNA-binding transcriptional repressor, GN=cspE/gicA/msmC	7.3	5.38	F22	239354	364255	177837	183068	750264	201984	879935	78914.3	132085	382607	894814	3.02324e+06	1.27285e+06	4.24066e+06	5.16659e+06	9.04414e+06	1.20221e+07	4.83988e+07	5.19304e+07	6.59875e+07	7.52655e+07	7.02542e+07	7.96318e+07	1.16487e+08	1.3215e+08	2.27367e+08	3.31015e+08	4.13053e+08	3.92674e+08	1.45669e+08	2.98315e+07	1.83385e+07	6.276e+06	6.96117e+06	6.43758e+06	2.56722e+06	0.0116973	0.0178013	0.00869094	0.00894659	0.0366657	0.00987103	0.0430027	0.00385657
KsCSTR_08650	kustd1643	glyceraldehyde-3-phosphate dehydrogenase A, GN=gapA/gad	36.4	8.37	F5	1.15015e+07	2.3245e+07	4.91118e+07	2.57422e+07	7.92861e+08	1.35685e+07	9.98826e+06	1.67157e+07	3.12178e+07	1.37061e+07	2.00608e+07	1.73933e+07	1.93755e+07	3.69704e+07	4.23719e+07	2.45307e+08	2.46187e+08	4.98606e+08	5.37493e+08	3.38901e+08	3.15506e+08	1.82233e+08	2.31168e+08	9.48315e+07	8.8343e+07	7.07647e+07	3.20358e+07	5.7261e+07	4.46196e+07	1.77086e+08	6.31523e+07	3.99875e+07	4.15106e+07	4.0779e+07	3.88749e+07	3.42882e+07	0.360887	0.729366	1.541	0.807721	24.8779	0.425743	0.313405	0.524494
KsCSTR_24860	kuste3991	hypothetical protein	15.9	5.4	F15	195614	268575	856890	309150	1.98178e+06	752264	1.38353e+06	9.49316e+06	7.12101e+07	9.06367e+07	2.96358e+07	1.97596e+07	2.0764e+07	1.18007e+08	1.50629e+08	1.5516e+07	2.37728e+07	2.06948e+08	2.87027e+08	7.32075e+07	6.89171e+07	2.21112e+07	1.86385e+07	5.52458e+07	5.38968e+07	1.86345e+07	6.64498e+06	5.60412e+06	4.824e+06	3.2754e+06	3.50566e+06	749783	755919	290272	789214	500496	0.0223792	0.0307262	0.0980323	0.0353683	0.226725	0.0860626	0.158283	1.08606
KsCSTR_13660	kuste2958	RNA polymerase, beta prime subunit, GN=rpoC/tabD/tabB	153.2	8.88	F8	2.80231e+06	1.47559e+06	7.14292e+06	2.91143e+07	2.66109e+07	7.06874e+07	9.29804e+07	1.08353e+08	8.2104e+07	2.31145e+07	1.18744e+07	7.9811e+06	6.40406e+06	1.36687e+07	1.21221e+07	1.86883e+07	2.9743e+07	1.64071e+07	2.26192e+07	1.14452e+07	1.15233e+07	1.36608e+07	1.46049e+07	1.02637e+07	8.16271e+06	4.7504e+06	4.09297e+06	5.21149e+06	3.98291e+06	3.46582e+06	4.61288e+06	1.86651e+06	9.31311e+06	1.45825e+06	9.18132e+06	2.30977e+06	0.456132	0.240182	1.16265	4.73893	4.33145	11.5058	15.1344	17.6365
KsCSTR_48710	kustc0535	polynucleotide phosphorylase/polyadenylase, GN=pnp/bfl	76.7	5.36	F11	3.56074e+06	3.42512e+06	3.23224e+06	9.27915e+06	4.36658e+07	3.82977e+07	5.72219e+07	9.1269e+07	2.15492e+08	3.91644e+08	5.43139e+08	2.32551e+08	2.58815e+08	5.0573e+07	4.629e+07	9.4955e+06	9.34353e+06	5.75971e+06	6.31063e+06	5.94897e+06	6.30495e+06	6.49052e+06	4.2693e+06	5.73011e+06	2.9068e+06	4.40458e+06	2.52892e+06	3.89721e+06	6.48478e+06	1.25143e+07	3.62196e+06	3.55746e+06	5.61233e+06	4.14459e+06	4.47636e+06	2.33825e+06	0.199647	0.192043	0.181228	0.520272	2.44829	2.14731	3.20837	5.11735
KsCSTR_14570	kuste3052	hypothetical protein	39.1	5.22	F4	636008	529397	9.02823e+06	1.3222e+07	4.24674e+06	5.21178e+06	2.75714e+06	2.05792e+06	2.10589e+06	549898	437157	169811	141187	991990	293230	0	250828	0	251225	168333	820789	563373	563015	466320	1.70528e+06	2.84774e+06	2.85931e+06	1.79172e+06	688868	0	0	0	0	0	0	0	1.19442	0.994205	16.955	24.8308	7.97537	9.78769	5.17789	3.86476
KsCSTR_46780	kustc0713	NADP-reducing hydrogenase subunit HndC, GN=hndC	64.6	6.74	F12	9.99073e+06	248197	1.28839e+06	3.88862e+06	5.42718e+06	3.96484e+06	4.12745e+06	5.07181e+06	1.43198e+07	1.57753e+07	3.87468e+07	1.57575e+08	1.72052e+08	1.62004e+08	1.63058e+08	5.69326e+07	5.63597e+07	5.01359e+07	6.00107e+07	9.52951e+07	9.55064e+07	1.00405e+08	9.25225e+07	3.01873e+07	1.01371e+07	7.85307e+06	4.09659e+06	3.70827e+06	2.64991e+06	456353	502989	260338	63381	82030.2	85580.5	27592.6	1.25846	0.0312634	0.162288	0.48982	0.683621	0.499421	0.519904	0.638858
KsCSTR_38890	kustb0208	hypothetical protein	83.6	6.11	F17	2.15883e+06	468339	2.01918e+06	923062	1.28439e+07	1.20685e+06	1.67058e+06	2.03041e+06	2.10861e+06	5.34752e+06	1.05945e+07	2.13351e+07	2.1165e+07	9.45833e+07	1.18531e+08	8.62545e+07	8.45038e+07	6.54304e+07	5.76149e+07	9.10222e+07	9.3449e+07	1.99224e+08	1.85498e+08	1.29272e+08	6.22361e+07	3.87107e+07	1.62365e+07	6.60709e+06	3.29484e+06	2.27467e+06	1.78873e+06	1.17139e+06	1.07513e+06	198216	1.04324e+06	1.02383e+06	0.2494	0.0541051	0.233267	0.106637	1.4838	0.139422	0.192995	0.234565
KsCSTR_42650	kustc1130	assembly factor of hydrazine dehydrogenase	15.5	6.68	F5	733965	5.00351e+06	9.41087e+06	3.35662e+06	1.2062e+08	4.17513e+06	6.51273e+06	6.90869e+06	3.53112e+06	4.0549e+06	3.18373e+06	4.09533e+06	2.97535e+06	1.7875e+06	2.60029e+06	2.60298e+06	2.71917e+06	3.04845e+06	3.19114e+06	3.84477e+06	3.59325e+06	3.3563e+06	1.96522e+06	3.52003e+06	2.78975e+06	3.52229e+06	9.80938e+06	1.21293e+07	3.85893e+07	4.45153e+07	1.68626e+07	9.76412e+06	7.50318e+06	5.5822e+06	8.34381e+06	5.82454e+06	0.207255	1.41287	2.65741	0.947832	34.0602	1.17896	1.83904	1.95085
KsCSTR_38150	kuste2263	putative PTS component; possibly regulatory, GN=yfeU	32.8	7.72	F19	3.02702e+06	1.10257e+06	1.77749e+06	1.35777e+06	1.01333e+07	491136	445975	3.47e+06	744883	1.46532e+06	883911	3.08396e+06	1.84568e+06	2.26203e+06	5.26275e+06	947967	3.89049e+06	3.11582e+06	3.64747e+06	1.34578e+07	1.36418e+07	6.68027e+07	6.13321e+07	3.35604e+08	3.93761e+08	8.44415e+07	1.3394e+07	5.23524e+06	5.13719e+06	2.20314e+06	2.31041e+06	1.52488e+06	1.8204e+06	878889	1.40619e+06	1.49746e+06	0.314084	0.114402	0.184433	0.140882	1.05143	0.0509604	0.0462745	0.360049
KsCSTR_13640	kuste2956	50S ribosomal subunit protein L7/L12, GN=rplL	14.6	5.1	F13	1.44445e+06	124969	30020.7	236081	1.42896e+06	223142	348240	416884	241208	204257	439496	1.52872e+07	1.46474e+07	7.2996e+07	8.12972e+07	5.01949e+07	5.22124e+07	3.2525e+07	3.60417e+07	2.16592e+07	1.84649e+07	1.62658e+07	1.34592e+07	8.43753e+06	9.28833e+06	9.83405e+06	9.60125e+06	5.3402e+07	6.29601e+07	1.01542e+07	1.54927e+06	182292	91838.2	183810	143288	32434	0.376626	0.0325845	0.0078276	0.0615558	0.372588	0.058182	0.0908003	0.108698
KsCSTR_14300	kuste3025	hypothetical protein	6.6	6.65	F22	52881.6	289281	193752	256892	0	78832.6	182239	285809	1.48453e+06	1.1404e+06	988399	7.27308e+06	1.56343e+07	1.2465e+07	9.81106e+06	9.90333e+06	2.46537e+07	3.79902e+06	3.57581e+06	2.55326e+06	2.10357e+06	2.216e+06	1.89895e+06	4.71173e+06	1.93605e+07	9.55579e+07	2.32514e+08	2.98802e+08	1.28842e+08	4.38043e+07	7.55161e+06	3.14182e+06	944032	1.26205e+06	702593	136578	0.00594024	0.0324952	0.0217643	0.0288569	0	0.00885534	0.0204711	0.0321052
KsCSTR_20930	kuste3603	putative acyl carrier protein, GN=acpP	9.6	4.41	F21	1.7587e+06	0	2.88606e+06	2.75955e+06	4.12587e+07	4.32429e+06	6.74274e+06	5.704e+06	1.22268e+07	1.53655e+07	1.34343e+07	2.00545e+07	2.09747e+07	2.58648e+07	2.86302e+07	3.48383e+07	3.51812e+07	4.3872e+07	4.98792e+07	4.72297e+07	4.64982e+07	4.65601e+07	4.10272e+07	3.3373e+07	5.01899e+07	3.56619e+07	7.40571e+07	4.73071e+07	2.17584e+07	1.20123e+07	4.69407e+06	4.58341e+06	2.69887e+06	2.14622e+06	2.05275e+06	1.76049e+06	0.284091	0	0.4662	0.445764	6.66471	0.698524	1.08919	0.921395
KsCSTR_48370	kustc0563	cytochrome c6	12.6	8.44	F23	2.43281e+06	8.10399e+06	3.50046e+07	5.7249e+07	1.2868e+08	4.34617e+07	2.61885e+07	3.23823e+07	2.77246e+07	1.47504e+07	1.69313e+07	1.53536e+07	1.68948e+07	1.08487e+07	2.23107e+07	6.77256e+06	7.29077e+06	2.74236e+06	6.14935e+06	5.75314e+06	5.94036e+06	9.46268e+06	2.71672e+07	5.01327e+06	1.93456e+07	1.61491e+07	1.4817e+07	1.27554e+08	2.04161e+08	1.34426e+08	1.44859e+07	1.12095e+07	1.19014e+07	1.05289e+07	1.03954e+07	8.25037e+06	0.231809	0.772184	3.33539	5.45493	12.2612	4.14122	2.49536	3.08553
KsCSTR_03340	kustd2153	hypothetical protein	26.3	6.57	F16	1.35349e+06	582839	811843	364496	8.61289e+06	1.45966e+06	2.095e+06	1.5975e+06	1.20311e+06	1.3727e+06	1.94806e+06	2.75622e+06	1.66264e+06	7.251e+06	6.53288e+06	2.0574e+07	1.98068e+07	1.31258e+08	1.38272e+08	4.48128e+08	4.68087e+08	3.86739e+08	3.8427e+08	6.87114e+07	1.12591e+07	4.35806e+06	2.17728e+06	1.75477e+06	2.00042e+06	2.69859e+06	2.20526e+06	931371	685299	296209	1.42765e+06	572940	0.119974	0.0516633	0.0719624	0.0323092	0.763453	0.129386	0.185703	0.141603
KsCSTR_31500		glycogen phosphorylase	70.2	7.24	F15	1.24568e+06	808693	731698	745941	6.58073e+06	9.02505e+06	1.31564e+07	2.43372e+07	2.40207e+07	3.3177e+07	2.41179e+07	2.49102e+07	3.1638e+07	4.20491e+07	5.57039e+07	1.28866e+08	1.31205e+08	2.18861e+08	2.41152e+08	9.45228e+07	8.99926e+07	3.01874e+07	3.17835e+07	1.55273e+07	4.83609e+06	1.28248e+07	9.43634e+06	3.62742e+06	786926	840883	627411	1.12639e+06	863793	853942	1.3167e+06	664619	0.165711	0.10758	0.0973371	0.0992318	0.875428	1.20059	1.75018	3.23756
KsCSTR_24380	kuste3948	glutamate synthase (NADPH) large chain	62.5	9.25	F13	1.4181e+06	76057.4	188098	390769	0	335215	441322	234735	96787.8	390578	370757	754953	1.18162e+06	1.54218e+07	1.66962e+07	1.02578e+07	1.37147e+07	2.57855e+06	4.43064e+06	1.8873e+06	2.39624e+06	1.88847e+06	1.50773e+06	923719	781407	1.20459e+06	751367	482531	283621	202391	175390	229239	82979.8	72024.4	79754.7	52733	3.10835	0.166711	0.412296	0.856534	0	0.734764	0.967341	0.514518
KsCSTR_42190	kustc1172	hypothetical protein	17.2	5.82	F19	2.39965e+06	40038.2	241954	321383	4.79859e+06	426003	617102	1.15629e+06	2.22965e+06	3.57397e+06	8.48788e+06	2.39246e+07	2.81056e+07	2.87993e+07	2.67035e+07	1.94611e+07	1.80193e+07	3.18089e+07	3.25384e+07	2.86355e+07	2.84037e+07	2.34984e+07	1.43645e+07	4.23078e+07	2.71661e+08	2.12596e+08	4.03849e+07	7.81685e+06	2.96974e+06	709308	579984	24449.4	56506.2	0	38420.8	17302.8	0.317587	0.00529896	0.032022	0.0425342	0.635082	0.0563805	0.081672	0.153032
KsCSTR_13690	kuste2961	protein chain elongation factor EF-G, GTP-binding, GN=fusA/far/fus	76.3	5.8	F16	2.44833e+06	240641	1.11286e+06	3.10328e+06	2.84568e+06	1.82698e+06	1.27115e+06	1.08635e+06	1.30683e+06	1.07699e+06	2.19694e+06	2.62367e+06	2.6066e+06	3.21202e+06	1.81551e+06	4.56189e+06	5.17129e+06	2.13137e+07	2.45911e+07	5.25918e+07	5.43783e+07	3.32855e+07	3.14069e+07	1.93933e+07	1.49787e+07	1.48096e+07	1.33024e+07	3.09898e+06	895099	1.13212e+06	952479	280701	384947	196321	288899	195866	1.1816	0.116137	0.537081	1.49769	1.37337	0.88173	0.613475	0.52429
KsCSTR_46560	kustc0734	ketol-acid reductoisomerase (NADP(+)), GN=ilvC	36.8	7.05	F10	1.35807e+06	0	5.3676e+06	1.00708e+07	434921	8.77366e+06	7.85258e+06	7.69841e+06	3.2573e+07	1.40475e+08	1.34538e+08	6.18668e+07	5.3145e+07	6.48639e+07	6.76092e+07	1.01415e+08	1.11597e+08	6.66534e+07	7.66916e+07	2.93085e+07	2.74692e+07	2.79253e+07	2.47865e+07	2.97072e+07	1.38502e+07	9.64045e+06	6.64841e+06	5.71057e+06	5.01815e+06	2.97007e+06	3.26062e+06	1.16768e+06	797106	151678	2.12912e+06	315552	0.172525	0	0.681882	1.27936	0.0552509	1.11458	0.997565	0.97798
KsCSTR_33310	kuste4142	hypothetical protein	14.3	4.81	F5	6.39688e+06	1.10323e+07	1.1301e+07	1.03376e+07	1.00003e+09	5.90985e+06	2.51413e+06	5.66736e+06	2.99466e+07	4.8705e+06	4.85604e+06	1.05356e+07	1.02372e+07	1.69854e+07	9.88698e+06	6.66019e+06	6.86615e+06	8.97263e+06	8.49411e+06	9.85381e+06	6.79695e+06	9.01319e+06	2.73504e+07	3.97472e+06	1.50656e+07	1.7668e+07	3.91295e+07	1.2647e+08	6.02857e+07	6.97111e+07	1.92258e+07	1.34989e+07	1.30744e+07	1.38097e+07	1.00525e+07	7.18841e+06	0.408005	0.703663	0.720799	0.659354	63.7838	0.376942	0.160356	0.361475
KsCSTR_01040	kustc0345	putative NAD(P) oxidoreductase, FAD-containing subunit	77.2	5.94	F14	1.39622e+06	5.30518e+06	7.15219e+06	6.2243e+06	783512	5.30472e+06	5.87287e+06	1.47502e+07	4.44223e+07	1.35708e+08	1.34467e+08	4.7089e+07	4.42432e+07	3.08102e+07	6.76871e+07	2.94061e+08	2.37554e+08	1.20616e+08	1.08833e+08	7.58003e+06	7.92098e+06	6.2074e+06	6.07164e+06	8.54304e+06	1.7186e+07	1.21855e+07	7.09523e+06	6.46669e+06	4.99681e+06	8.40691e+06	3.99052e+06	2.72562e+06	1.80174e+06	1.83871e+06	3.27055e+06	1.34938e+06	0.150038	0.570094	0.768573	0.668862	0.0841962	0.570045	0.631098	1.58505
KsCSTR_10340	kustd1479	putative fructose-biphosphate aldolase, GN=fba	51.2	6.48	F19	1.10042e+07	1.92889e+06	1.29523e+06	890738	1.91832e+07	504156	445893	974120	1.00214e+06	1.11569e+06	4.78166e+06	4.42299e+06	3.01935e+06	1.31631e+07	1.69329e+07	2.13199e+07	2.48548e+07	1.63918e+07	8.15424e+06	1.14182e+07	1.12097e+07	3.03994e+07	2.8645e+07	1.26154e+08	2.87017e+08	1.08906e+08	1.3699e+07	1.2984e+06	2.33672e+06	4.75064e+06	1.05445e+06	321866	1.38702e+06	468372	800745	210332	1.60296	0.280976	0.188673	0.129751	2.79436	0.073439	0.064952	0.141897
KsCSTR_01370	kustd2025	hypothetical protein	17.8	6.7	F5	3.58993e+06	2.03841e+07	1.3422e+07	2.37844e+07	9.56032e+08	1.18736e+07	4.97158e+06	1.29131e+07	4.12817e+07	1.84295e+07	1.07975e+07	1.31075e+07	1.77073e+07	1.09348e+07	9.95359e+06	1.35386e+07	8.74773e+06	2.4937e+07	2.04004e+07	1.61725e+07	1.87582e+07	3.18481e+07	1.25268e+08	1.79555e+07	6.25391e+07	1.18751e+08	1.04426e+08	7.91502e+07	3.33258e+07	1.35086e+08	3.77177e+07	3.32064e+07	2.4182e+07	3.51581e+07	2.30454e+07	1.38873e+07	0.180254	1.02351	0.673933	1.19424	48.0033	0.596184	0.249628	0.648379
KsCSTR_41720	kustc1218	glucosyl-3-phosphoglycerate synthase, GN=gpgS	49.1	6.81	F11	3.99296e+06	96727.5	775020	2.26574e+06	6.65959e+06	5.46793e+06	9.10452e+06	1.50438e+07	2.9602e+07	9.29523e+07	3.02418e+08	1.77069e+08	1.87269e+08	7.39109e+07	7.11508e+07	6.5552e+07	9.4777e+07	1.03519e+08	9.29017e+07	5.5447e+07	5.23658e+07	2.9294e+07	2.08533e+07	1.78972e+07	2.04895e+07	1.36026e+07	3.79476e+06	1.59042e+06	744339	604881	741505	95247.5	320466	120383	100156	38503.8	0.383727	0.0092956	0.0744801	0.21774	0.639993	0.525473	0.874953	1.44572
KsCSTR_41010	kusta0025	phosphoribosylpyrophosphate synthase, GN=prsA/dnaR/prs	35.2	6.95	F17	92182.1	280513	527603	428555	0	529181	983532	175829	128416	120616	473141	1.48324e+06	559141	4.50333e+06	5.1686e+06	5.72915e+06	5.54116e+06	1.9681e+07	2.24494e+07	2.12279e+08	2.1315e+08	3.13526e+08	3.03571e+08	6.08045e+07	1.59222e+07	6.80691e+06	2.95663e+06	1.34462e+06	373135	575771	78000.9	211320	34321.9	279156	172350	225073	0.01424	0.0433329	0.0815027	0.066202	0	0.0817465	0.151933	0.0271616
KsCSTR_48350	kustc0565	putative superoxide reductase	13.4	7.09	F18	0	0	181875	2.1059e+06	0	1.76864e+06	2.47633e+06	2.11312e+06	6.27811e+06	7.2525e+06	8.66028e+06	1.22921e+07	1.11561e+07	2.14966e+07	1.74989e+07	1.69318e+07	1.99025e+07	2.8081e+07	3.05273e+07	6.31695e+07	6.42325e+07	2.12082e+08	1.66043e+08	2.6879e+08	1.07518e+08	1.41596e+07	2.36564e+06	1.11617e+06	588910	0	192410	0	0	0	0	0	0	0	0.024017	0.27809	0	0.233553	0.327006	0.279042
KsCSTR_02890	kustd2197	thioredoxin, GN=trxA	11.7	6.64	F24	710256	134927	605515	509775	1.33549e+06	45601.1	90030.7	0	74538.3	0	0	0	0	0	162972	430105	307801	0	0	298731	336420	219309	0	488907	404027	175220	685202	3.69112e+06	2.98932e+07	1.11415e+08	7.08e+07	1.9758e+06	0	0	87475.2	0	0.317079	0.0602355	0.270319	0.227578	0.596199	0.0203576	0.0401923	0
KsCSTR_41000	kusta0026	50S ribosomal subunit protein L25, GN=rplY/ctc	23	6.55	F14	122874	110783	384785	775911	5.83473e+06	1.49736e+06	2.12701e+06	1.82215e+06	2.94462e+06	2.36551e+06	4.29464e+06	8.54342e+06	7.71595e+06	8.00683e+07	7.56702e+07	1.44461e+08	1.63056e+08	9.2458e+07	1.07956e+08	7.0899e+07	7.49042e+07	6.2057e+07	5.49361e+07	2.42486e+07	2.29416e+07	2.9453e+07	1.27909e+07	6.98325e+06	3.23087e+06	1.87691e+06	1.04005e+06	474117	155420	237349	174447	83283.5	0.0205705	0.0185462	0.0644171	0.129896	0.976797	0.250675	0.356084	0.305047
KsCSTR_28140	kuste2854	hypothetical (triheme) protein	26.7	8.62	F20	448507	258667	160902	747350	5.54916e+06	870813	1.33237e+06	560460	1.73023e+06	807411	699081	2.35901e+06	2.69197e+06	3.76769e+06	5.08022e+06	4.97138e+06	4.78731e+06	3.92788e+06	2.7788e+06	3.6053e+06	4.1551e+06	6.15715e+06	6.03841e+06	6.88626e+06	2.20775e+07	1.02364e+08	9.65925e+07	4.68027e+07	1.72611e+07	6.59014e+06	1.77718e+06	756113	459487	261231	292084	160339	0.131679	0.0759433	0.0472399	0.219418	1.62921	0.255666	0.391176	0.164548
KsCSTR_47650		putative TPP-requiring enzyme co-localized with O-antigen rfb gene cluster	66.6	6.62	F13	207807	1.0474e+06	1.41108e+06	607490	3.80348e+07	1.00998e+06	1.31418e+06	2.81934e+06	5.30525e+06	4.49823e+06	1.75305e+07	2.06001e+08	2.28073e+08	3.05483e+08	3.26895e+08	1.74758e+08	1.92661e+08	4.91476e+07	5.04333e+07	2.75764e+07	3.13296e+07	1.6032e+07	1.56108e+07	6.08047e+06	2.76828e+06	443292	422253	675078	1.40506e+06	9.34759e+06	1.2589e+06	1.0749e+06	1.5944e+06	1.37006e+06	1.99438e+06	994581	0.0227058	0.114443	0.15418	0.0663768	4.15583	0.110355	0.143592	0.308052
KsCSTR_40970	kusta0029	single-stranded DNA-binding protein	16	5.16	F4	2.26646e+06	1.51864e+07	1.51561e+08	3.27597e+08	3.16726e+08	2.88453e+08	1.86343e+08	1.8767e+08	1.55067e+08	9.0159e+07	7.97103e+07	1.08672e+08	1.21146e+08	9.40085e+07	9.18297e+07	3.21567e+07	3.1277e+07	9.3762e+06	9.26496e+06	5.36483e+06	5.22753e+06	2.17204e+06	4.93499e+06	1.44744e+06	1.86525e+06	1.85844e+06	1.82211e+06	7.10915e+06	5.02146e+06	3.81068e+06	1.39456e+06	859041	795547	1.04746e+06	1.49089e+06	640439	0.108567	0.727452	7.26	15.6924	15.1716	13.8173	8.9261	8.98966
KsCSTR_06880		hypothetical protein	15.4	5.39	F21	455263	274301	1.98307e+06	2.72415e+06	7.39947e+06	975578	875839	1.45811e+06	2.29717e+06	1.63048e+06	2.67972e+06	4.78004e+06	4.33869e+06	8.42468e+06	8.64235e+06	9.11668e+06	1.04345e+07	7.84707e+06	7.12216e+06	4.4748e+06	4.77371e+06	2.2315e+06	1.89477e+06	1.64482e+06	2.22264e+06	1.62855e+07	1.09537e+08	6.7554e+07	1.14601e+07	1.24654e+06	332367	82182	247059	293047	223286	78502.4	0.167993	0.101218	0.73176	1.00522	2.73043	0.359991	0.323187	0.538047
KsCSTR_22770	kuste3785	glutamate-1-semialdehyde aminotransferase (aminomutase), GN=hemL/gsa/popC	45.7	7.9	F17	512519	570094	921361	1.16771e+06	5.95291e+06	0	147834	232585	476984	480065	399602	1.26476e+07	1.2738e+07	2.00162e+07	2.4049e+07	7.72015e+06	1.19985e+07	1.79636e+07	1.90621e+07	1.26861e+08	1.19761e+08	4.57718e+08	4.35834e+08	2.10777e+08	3.69434e+07	1.32882e+07	6.63653e+06	504307	278489	680190	2.7784e+06	170989	2.62947e+06	1.70459e+06	93912.6	0	0.0556764	0.0619309	0.10009	0.126852	0.646682	0	0.0160596	0.0252664
KsCSTR_26470	kuste2702	putative transaldolase, GN=tal	23.3	5.31	F12	6.5195e+06	455063	2.18564e+06	6.87759e+06	0	3.40908e+06	2.34454e+06	2.09005e+06	4.00828e+06	1.12285e+07	1.17249e+08	1.23837e+08	1.35488e+08	4.59047e+07	4.72376e+07	9.87152e+06	1.13413e+07	8.15573e+06	7.48533e+06	1.05013e+07	1.01849e+07	1.51224e+07	1.02878e+07	9.15064e+06	3.18297e+06	6.86393e+06	5.43202e+06	1.96531e+06	825028	465367	121280	69575.6	0	0	0	0	1.62115	0.113157	0.543486	1.7102	0	0.84771	0.582998	0.519716
KsCSTR_48960	kustc0508	putative phosphoglucomutase, GN=pgm	59.8	6.81	F15	2.54066e+06	194073	1.21905e+06	4.24792e+06	2.05345e+06	3.67457e+06	2.98076e+06	2.86088e+06	6.3287e+06	7.04499e+06	1.26758e+07	1.25847e+07	1.2296e+07	1.74426e+07	1.79855e+07	3.55325e+07	3.11997e+07	1.63625e+08	1.73278e+08	1.54368e+08	1.597e+08	8.85928e+07	8.37474e+07	7.58743e+07	4.54285e+07	1.12782e+07	2.98479e+06	1.69444e+06	2.89332e+06	5.07249e+06	1.58176e+06	116522	106552	2.89575e+06	0	68786.6	0.378642	0.0289233	0.181679	0.63308	0.306031	0.547632	0.444232	0.426366
KsCSTR_10230	kustd1490	enolase, GN=eno	46.6	5.58	F9	2.42287e+06	587310	6.68867e+06	1.20528e+07	1.48405e+07	3.89686e+07	6.24311e+07	7.80071e+07	8.54179e+07	5.85709e+07	5.81051e+07	5.15866e+07	5.10868e+07	4.46615e+07	4.52908e+07	3.48356e+07	3.89542e+07	4.75934e+07	4.93597e+07	3.75344e+07	3.46186e+07	1.35194e+07	1.23372e+07	5.63158e+06	2.58098e+06	2.08475e+06	1.33585e+06	520990	583720	1.20325e+06	2.0666e+06	707857	901837	430114	929362	339464	0.362651	0.0879077	1.00115	1.80405	2.2213	5.83277	9.3446	11.676
KsCSTR_14890	kuste3086	ATP phosphoribosyltransferase, GN=hisG	32	6.64	F13	2.20717e+06	389948	542042	750229	3.18758e+06	1.04198e+06	587768	512616	2.4917e+06	9.41226e+06	5.06362e+07	2.85431e+08	2.91883e+08	3.70168e+08	3.727e+08	8.20683e+07	8.75862e+07	1.87378e+07	2.32122e+07	1.5356e+07	1.51676e+07	2.66429e+07	2.54056e+07	1.29788e+07	1.24878e+07	1.7775e+07	4.94505e+06	1.34899e+06	697340	1.24789e+06	442963	293350	482325	193276	436836	52902	0.23674	0.0418255	0.0581389	0.080469	0.341898	0.111762	0.0630435	0.0549827
KsCSTR_35570	kuste2509	strongly similar to to proton-translocating NADH dehydrogenase I, 24 kDa subunit (NuoE), GN=nuoE	17.4	5.34	F13	7.64143e+07	1.00955e+06	4.38237e+06	6.86217e+06	2.48487e+07	1.71813e+07	2.15125e+07	2.86207e+07	5.62423e+07	8.41762e+07	4.95458e+07	6.31669e+07	5.49656e+07	8.76989e+07	9.51407e+07	5.11733e+07	5.27867e+07	3.79665e+07	3.78884e+07	4.61105e+07	4.44744e+07	3.79856e+07	2.54672e+07	2.21244e+07	1.40143e+07	1.3616e+07	8.32588e+06	6.95514e+06	4.81562e+06	5.57688e+06	4.01809e+06	1.24796e+06	1.50578e+06	415194	1.47356e+06	539982	9.88751	0.130629	0.567049	0.887919	3.21526	2.22314	2.78358	3.70333
KsCSTR_40840	kusta0042	hypothetical protein	9.4	6.55	F24	1.47533e+06	219943	9897.3	5310.16	0	105626	262426	155155	0	61533	0	9647.75	0	0	133934	185671	188977	42142	121095	452334	221049	430349	1.03376e+06	647542	2.50763e+06	2.9449e+06	3.23699e+06	5.19029e+06	3.21279e+07	6.50692e+07	1.2943e+07	136065	0	0	0	0	1.14804	0.171151	0.00770168	0.00413215	0	0.0821938	0.204209	0.120736
KsCSTR_04900	kustd2008	transketolase, GN=tkt	73.3	6.86	F15	1.80601e+06	175499	122069	1.21669e+06	2.92417e+08	945937	1.86287e+06	1.41652e+06	4.06044e+06	8.01622e+06	1.18321e+07	1.29395e+07	1.25376e+07	2.69431e+07	2.88755e+07	2.3621e+08	2.50122e+08	4.82504e+08	4.98122e+08	1.82876e+08	1.72816e+08	3.47206e+07	3.46331e+07	8.20647e+06	4.3864e+06	3.84664e+06	2.44567e+06	1.54996e+06	602159	957572	711664	361023	127540	187105	19644.9	118612	0.135379	0.0131554	0.00915029	0.0912029	21.9196	0.0709076	0.139641	0.106183
KsCSTR_03800	kustd2111	putative mitochondrial processing peptidase	56.2	7.47	F12	4.14897e+07	1.79126e+06	6.32812e+06	4.44964e+06	9.72811e+06	8.90539e+06	1.5457e+07	2.32274e+07	4.35405e+07	3.91403e+07	1.0334e+08	3.91574e+08	4.06856e+08	3.07199e+08	3.48118e+08	9.04587e+07	8.92058e+07	2.15307e+07	2.09797e+07	1.44404e+07	1.50482e+07	2.35075e+07	1.7601e+07	1.8397e+07	1.48421e+07	6.96195e+06	5.10126e+06	5.21602e+06	3.02301e+06	2.19381e+06	1.68087e+06	455519	377202	558097	361507	266818	3.37289	0.14562	0.514443	0.361732	0.790844	0.723961	1.25657	1.88827
KsCSTR_03830	kustd2108	hypothetical thioredoxin protein	35.8	6.34	F15	4.81878e+06	47491.2	210826	1.1197e+06	3.8422e+06	4.28957e+06	8.12964e+06	1.21418e+07	1.90564e+07	2.82392e+07	5.05059e+07	5.6506e+07	5.93844e+07	6.95878e+07	7.51913e+07	9.13729e+07	9.37012e+07	2.07804e+08	2.48939e+08	2.25982e+08	2.27519e+08	6.17514e+07	4.98897e+07	1.11565e+07	4.12948e+06	3.84663e+06	2.78494e+06	2.55208e+06	1.61077e+06	501024	184705	50339.7	133690	90998	202354	98412.2	0.539281	0.00531485	0.023594	0.125308	0.429989	0.480055	0.909806	1.35882
KsCSTR_21640	kuste3676	sulfate adenylyltransferase, GN=sat	43.9	6.77	F16	583705	512320	696089	1.38196e+06	1.39315e+07	1.03865e+06	1.61311e+06	1.23943e+06	1.33151e+06	4.62698e+06	6.67188e+06	1.18318e+07	1.17694e+07	2.25698e+07	3.48732e+07	3.43082e+07	3.08892e+07	8.3051e+07	8.37845e+07	1.79597e+08	1.76862e+08	7.63243e+07	6.33098e+07	5.46851e+07	7.17092e+07	6.29057e+07	1.18746e+07	5.00443e+06	2.10962e+06	2.29603e+06	1.77277e+06	714594	480581	208874	576106	166107	0.0894272	0.0784905	0.106645	0.211725	2.13439	0.159128	0.247138	0.189888
KsCSTR_15660	kuste3165	putative inosine-5'-monophosphate dehydrogenase related protein II, GN=PAB	18.5	5.96	F13	409394	23252.4	307722	1.09499e+06	998904	875411	1.02843e+06	1.24366e+06	1.9492e+06	3.99575e+06	1.11372e+07	2.10422e+07	2.17123e+07	3.68022e+07	2.75412e+07	2.13259e+07	2.57271e+07	3.00605e+07	2.5234e+07	1.07309e+07	1.06912e+07	6.47365e+06	5.28272e+06	4.66627e+06	4.28687e+06	8.96606e+06	5.51463e+06	3.5561e+06	1.82518e+06	1.25078e+06	1.49769e+06	326131	102327	91733.6	0	20547	0.231977	0.0131756	0.174367	0.620462	0.566015	0.496039	0.582747	0.704702
KsCSTR_42660	kustc1129	hypothetical protein	23.9	7.96	F19	106169	35914.1	905501	735326	1.58725e+06	354185	462560	450523	516518	3.35373e+06	7.90065e+06	4.35637e+06	4.49886e+06	3.29999e+06	902440	2.80366e+06	2.18962e+06	2.34501e+06	5.31946e+06	8.19275e+06	9.24541e+06	1.16413e+07	9.67086e+06	5.19529e+07	1.64346e+08	1.02407e+08	1.29949e+07	3.76377e+06	6.71032e+06	1.01804e+07	2.13627e+06	26715.4	0	0	0	0	0.0263343	0.00890817	0.224601	0.182391	0.393702	0.0878523	0.114734	0.111748
KsCSTR_03630	kustd2126	lon protease, GN=lon	89.4	5.97	F7	7.78392e+07	1.65126e+06	3.49022e+06	5.07204e+06	4.82433e+07	3.44505e+07	9.27135e+07	6.53198e+07	4.41912e+07	4.42733e+07	2.99972e+07	3.19844e+07	2.77235e+07	3.49335e+07	3.54774e+07	1.7795e+07	1.86555e+07	1.70613e+07	1.67812e+07	3.52502e+07	3.38668e+07	3.85584e+07	3.1509e+07	3.05393e+07	3.46687e+07	1.95814e+07	9.5323e+06	4.83878e+06	3.43654e+06	2.98235e+06	2.76094e+06	3.07424e+06	1.25729e+06	1.99269e+06	3.27981e+06	1.69864e+06	10.5662	0.224148	0.473775	0.688497	6.54872	4.67644	12.5853	8.86675
KsCSTR_02620	kustd2224	cysteine desulfurase (tRNA sulfurtransferase), PLP-dependent, GN=iscS/csdB/yfhO/nifS/yzzO	41.6	6.86	F16	360846	39084.1	1.74832e+06	4.06665e+06	7.17968e+06	5.78148e+06	4.13749e+06	4.01661e+06	8.96612e+06	3.19952e+07	3.50807e+07	3.24407e+07	3.18191e+07	4.5688e+07	3.80176e+07	8.53047e+07	8.3914e+07	1.88206e+08	2.14968e+08	2.54362e+08	2.35529e+08	1.22977e+08	9.7307e+07	2.80124e+07	8.62333e+06	5.16663e+06	2.22805e+06	1.02978e+06	1.1668e+06	887484	961412	519219	284302	230246	614945	145374	0.0415478	0.00450013	0.201302	0.468233	0.826667	0.665679	0.47639	0.462472
KsCSTR_13270		CRISPR-associated protein Csh2	36.4	5.26	F9	1.57376e+06	3.83215e+06	1.46174e+07	3.23644e+07	8.83259e+07	4.09563e+07	5.05747e+07	1.11074e+08	2.33195e+08	2.04249e+08	1.05437e+08	5.18852e+07	5.296e+07	2.31562e+07	2.52092e+07	9.87414e+06	1.20728e+07	1.11433e+07	7.55233e+06	7.67582e+06	9.18064e+06	1.12122e+07	9.07234e+06	1.47192e+07	8.75472e+06	3.09594e+06	2.43846e+06	2.47862e+06	2.46025e+06	4.15948e+06	2.9804e+06	2.2022e+06	3.15596e+06	1.16495e+06	4.40027e+06	1.94369e+06	0.14908	0.363013	1.38469	3.06583	8.36696	3.87972	4.79086	10.5219
KsCSTR_21310	kuste3640	bacterioferritin	18	5.27	F10	1.20537e+06	1.93729e+06	1.97986e+06	3.71959e+06	2.84432e+07	4.95978e+06	9.73563e+06	2.53442e+07	2.30376e+08	4.09667e+08	1.99206e+08	5.20873e+07	4.12619e+07	1.02282e+07	9.03116e+06	7.51256e+06	1.17976e+07	2.2075e+07	1.39329e+07	6.71317e+06	8.4228e+06	6.86569e+06	6.28797e+06	4.15623e+06	3.58751e+06	2.86251e+06	3.6951e+06	2.08957e+06	4.95221e+06	4.90415e+06	9.26234e+06	2.98583e+06	3.76773e+06	5.82857e+06	1.79422e+07	2.97075e+06	0.111228	0.178768	0.182697	0.343235	2.62467	0.457676	0.89838	2.3387
[truncated: 1,132 more rows]
[truncated: 28 more columns]

## Sheet: Table S3
Locus tag	KUST	Annotation	MW [kDa]	calc. pI	Fraction containing maximum amount of this protein	Fraction and its middle point on FPLC elution curve (mL)																								Fraction and its middle point on FPLC elution curve (mL)
[truncated: 1,664 more rows]
[truncated: 4 more columns]

## Sheet: Table S4
Locus tag	KUST	Annotation	MW [kDa]	calc. pI	Fraction containing maximum amount of this protein	Fraction and its middle point on FPLC elution curve (mL)																								Fraction and its middle point on FPLC elution curve (mL)
[truncated: 805 more rows]
[truncated: 28 more columns]

[truncated: 3 more sheets: Table S5, Table S6, Table S7]
